# Supplementary material for: Hydrogel-based 3D human iPSC-derived neuronal culture for the study of rabies virus infection
Source: Front Cell Infect Microbiol. 2023 Aug 25;13:1215205. doi: 10.3389/fcimb.2023.1215205 (PMC10485840; doi:10.3389/fcimb.2023.1215205)
Supplement: Supplementary File 1 — Fold-changes of all genes in 2D and 3D models. [file Table_1.xlsx]

## Sheet: Down DEGs-2D RABV vs Mock
		8 hours post infection [CVS11 vs Mock]						24 hours post infection [CVS11 vs Mock]
Probe Name	Accession #	Av.2D : Mock :8	Av.2D :CVS :8	2D:FC:CVS/Mock-8		Probe Name	Accession #	Av.2D : Mock :24	Av.2D :CVS :24	2D:FC:CVS/Mock-24
C5	NM_001735.2	60.395	42.3933	0.701934		C5	NM_001735.2	59.49	42.87	0.720625
NME5	NM_003551.2	140.455	103.88	0.739596		PLCB3	NM_000932.1	45.6	33.3067	0.730409
ATM	NM_138292.3	387.165	288.593	0.745401		BRMS1L	NM_032352.3	86.3	64.3033	0.745114
GTF2IRD1	NM_005685.2	218.71	163.343	0.746849		CACNA1B	NM_000718.3	79.87	59.6267	0.746546
		8 hours post infection [TH vs Mock]						24 hours post infection [TH vs Mock]
Probe Name	Accession #	Av.2D : Mock :8	Av.2D :TH :8	2D:FC:TH/Mock-8		Probe Name	Accession #	Av.2D : Mock :24	Av.2D :TH :24	2D:FC:TH/Mock-24
C5	NM_001735.2	60.395	40.1933	0.665508		GABRR3	XM_116036.7	63.555	43.4533	0.683712
NME5	NM_003551.2	140.455	97.9667	0.697495		PLS1	NM_002670.2	122.69	84.36	0.687587
FN1	NM_212482.1	2256.5	1687.68	0.747919		SLC18A2	NM_003054.4	102.47	72.8167	0.710614
						CASP1	NM_001223.3	65.165	47.4333	0.727896
						GABRR1	NM_002042.3	125.79	91.88	0.730424
						FA2H	NM_024306.4	64.245	47.3	0.736244
						C5	NM_001735.2	59.49	44.3767	0.745952

## Sheet: Down DEGs-2D CVS11 vs TH
			Av.2D : Mock : 0	Av.2D : Mock :8	Av.2D :CVS :8	Av.2D :TH :8	Av.2D :CVS/Mock-8	Av.2D :TH/Mock-8	Av.2D :CVS/TH-8	Av.2D : Mock :8	Av.2D :CVS :24	Av.2D :TH :24	Av.2D :CVS/Mock-24	Av.2D :TH/Mock-24	Av.2D :CVS/TH-24
ARHGEF10	NM_014629.2	75	57.77	62	51.1233	52.7433	0.82457	0.850699	0.969285	44.925	37.71	54.41	0.839399	1.21113	0.693071
XBP1	NM_005080.2	100	91.415	163.815	133.507	127.987	0.814984	0.781288	1.04313	136.605	121.833	164.11	0.891866	1.20135	0.742388
ITPR1	NM_001099952.1	77.78	37.165	54.22	49.85	44.56	0.919402	0.821837	1.11872	41.315	35.8467	48.14	0.867643	1.16519	0.744634
PLCB3	NM_000932.1	91.67	51.595	41.785	38.1167	41.09	0.912209	0.983367	0.927639	45.6	33.3067	44.46	0.730409	0.975	0.749138

## Sheet: Down DEGs-3D RABV vs Mock
Gene		Av.3D : Mock : 0	Av.3D : Mock :8	Av.3D :CVS :8	Av.3D :TH :8	Av.3D :CVS/Mock-8		Gene		Av.3D : Mock : 0	Av.3D : Mock :8	Av.3D :CVS :8	Av.3D :TH :8	Av.3D :TH/Mock-8		Gene		Av.3D : Mock : 0	Av.3D : Mock :24	Av.3D :CVS :24	Av.3D :TH :24	Av.3D :CVS/Mock-24		Gene		Av.3D : Mock : 0	Av.3D : Mock :24	Av.3D :CVS :24	Av.3D :TH :24	Av.3D :TH/Mock-24
XK	NM_021083.2		35.835	20	22.55	0.558114		EPHA6	NM_173655.2		65.105	72.4	38.2267	0.587154		HDAC1	NM_004964.2		788.49	430.61	745.257	0.54612		TNFRSF12A	NM_016639.1		45.86	47.6933	24.23	0.528347
GRIN2C	NM_000835.3		33.445	22.89	34.3367	0.684407		XK	NM_021083.2		35.835	20	22.55	0.629273		CLN3	NM_000086.2		56.01	30.6333	37.16	0.546926		CLN3	NM_000086.2		56.01	30.6333	37.16	0.663453
PLCB2	NM_004573.2		31.04	22.4367	29.4867	0.722831		TGFB1	NM_000660.4		44.51	48.5267	30.1367	0.677076		TGFBR2	NM_001024847.1		131.005	75.21	135.697	0.5741		EMCN	NM_016242.3		35.365	39.2933	24.6633	0.697394
CHL1	NM_001253387.1		651.345	477.347	497.603	0.732863		SLC6A4	NM_001045.2		28.41	42.0833	20	0.703977		HTR1A	NM_000524.2		45.99	26.5633	39.6433	0.577589		TH	NM_000360.3		39.67	53.9	28.0833	0.707924
DGKE	NM_003647.2		370.7	273.777	349.383	0.73854		DDC	NM_000790.3		35.945	38.1933	25.45	0.708026		PLA2G4C	NM_001159322.1		53.335	31.65	46.7233	0.593419		ARRB2	NM_004313.3		67.185	60.18	47.8433	0.712113
CALB1	NM_004929.2		1000.97	750.727	875.883	0.749999		CD9	NM_001769.2		35.775	32.0933	25.65	0.716981		GRIN2A	NM_000833.3		235.71	148.33	232.757	0.62929		CAMK2B	NM_001220.3		99.975	82.8967	72.05	0.72068
								TNF	NM_000594.2		38.275	45.1433	27.47	0.717701		DDC	NM_000790.3		31.75	20	25.9367	0.629921		IPCEF1	NM_015553.2		34.08	25.5467	24.9767	0.732883
								MMP24	NM_006690.3		107.09	106.763	78.68	0.734709		MYCT1	NM_025107.2		30.115	20	29.0867	0.664121		SYT13	NM_001247987.1		503.62	396.097	369.833	0.73435
								MOG	NM_001008228.2		84.69	84.0767	63.0067	0.743968		GAD1	NM_000817.2		502.655	347.263	439.057	0.690858		TNFRSF1A	NM_001065.2		50.71	73.22	37.4867	0.739236
																POLR2K	NM_005034.3		1736.02	1200.73	1587.3	0.691657		RASGRP1	NM_005739.3		88.51	74.9067	65.4867	0.739879
																C5	NM_001735.2		59.55	41.35	53.0767	0.694374
																INS	NM_000207.2		193.08	135.267	185.503	0.700573
																GATA2	NM_032638.3		83.27	58.3933	77.3967	0.701253
																FRMPD4	NM_014728.3		188.025	131.903	205.047	0.70152
																BDNF	NM_170732.4		303.865	213.33	294.1	0.702055
																CXCL16	NM_001100812.1		28.37	20	23.7933	0.70497
																KATNA1	NM_001204076.1		391.53	276.457	361.287	0.706093
																PTDSS2	NM_030783.1		208.595	147.783	159.837	0.70847
																KRAS	NM_004985.3		656.135	471.807	645.03	0.71907
																PTEN	NM_000314.4		702.015	507.247	680.723	0.722558
																NTS	NM_006183.3		297.01	214.663	223.57	0.722748
																NRG1	NM_013959.2		408.13	295.3	363.337	0.723544
																LOX	NM_002317.4		55.38	40.19	57.1667	0.725713
																EPHA7	NM_001288630.1		623.545	456.39	507.86	0.731928
																PIK3CB	NM_006219.1		219.495	161.177	209.61	0.734307
																TF	NM_001063.2		35.39	26.0533	39.7967	0.736178
																SCN1A	NM_006920.4		130.33	95.9633	138.133	0.73631
																GTF2A1	NM_015859.2		792.585	586.37	771.1	0.73982
																NOTCH3	NM_000435.2		93.695	69.8167	74.07	0.745148
																GRIN1	NM_000832.5		113.04	84.3567	88.7433	0.746255
																IPCEF1	NM_015553.2		34.08	25.5467	24.9767	0.749609

## Sheet: Down DEGs-3D CVS11 vs TH
		Av.3D : Mock : 8	Av.3D : CVS : 8	Av.3D : TH : 8	FC-CVS/Mock-8	FC-TH/Mock-8	FC-CVS/TH-8						Av.3D : Mock : 24	Av.3D : CVS : 24	Av.3D : TH : 24	FC-CVS/Mock-24	FC-TH/Mock-24	FC-CVS/TH-24
GRIN2C	NM_000835.3	33.445	22.89	34.3367	0.684407	1.02666	0.666634				TGFBR2	NM_001024847.1	131.005	75.21	135.697	0.5741	1.03581	0.554251
PLCB3	NM_000932.1	38.72	31.1267	44.8367	0.803891	1.15797	0.694223				HDAC1	NM_004964.2	788.49	430.61	745.257	0.54612	0.945169	0.577801
NR4A2	NM_006186.3	33.845	32.3267	43.1467	0.955139	1.27483	0.749227				GRIN2A	NM_000833.3	235.71	148.33	232.757	0.62929	0.98747	0.637275
											FRMPD4	NM_014728.3	188.025	131.903	205.047	0.70152	1.09053	0.643284
											GRM1	NM_000838.3	128.145	103.227	158.273	0.805546	1.23511	0.652205
											TF	NM_001063.2	35.39	26.0533	39.7967	0.736178	1.12452	0.654661
											CNTF	NM_000614.3	202.615	156.143	236.16	0.770641	1.16556	0.661176
											HTR1A	NM_000524.2	45.99	26.5633	39.6433	0.577589	0.861999	0.670058
											NR4A2	NM_006186.3	28.73	24.5267	36.4433	0.853695	1.26848	0.673008
											PLA2G4C	NM_001159322.1	53.335	31.65	46.7233	0.593419	0.876035	0.677392
											SORL1	NM_003105.5	159.395	130.557	190.737	0.819076	1.19663	0.684486
											MYCT1	NM_025107.2	30.115	20	29.0867	0.664121	0.965853	0.6876
											ITPR2	NM_002223.2	163.955	134.463	195.18	0.820123	1.19045	0.68892
											SCN1A	NM_006920.4	130.33	95.9633	138.133	0.73631	1.05987	0.694715
											LOX	NM_002317.4	55.38	40.19	57.1667	0.725713	1.03226	0.703032
											NLRP3	NM_001079821.2	38.865	30.1233	42.5667	0.775076	1.09524	0.707674
											PRKCG	NM_002739.3	25.52	26.5633	37.37	1.04088	1.46434	0.71082
											GTF2H1	NM_005316.3	418.18	330.24	462.543	0.789708	1.10609	0.713966
											ADCY8	NM_001115.2	202.465	162.55	225.827	0.802855	1.11539	0.7198
											BDNF	NM_170732.4	303.865	213.33	294.1	0.702055	0.967864	0.725366
											RING1	NM_002931.3	44	38.95	53.6067	0.885227	1.21833	0.726589
											GRM2	NM_001130063.1	260.82	213.213	293.233	0.817473	1.12427	0.727112
											INS	NM_000207.2	193.08	135.267	185.503	0.700573	0.960759	0.729187
											INSR	NM_000208.2	360.11	305.067	418.103	0.847149	1.16104	0.729644
											KRAS	NM_004985.3	656.135	471.807	645.03	0.71907	0.983075	0.731449
											DLGAP1	NM_001003809.2	247.05	192.683	258.703	0.779937	1.04717	0.744804
											PTEN	NM_000314.4	702.015	507.247	680.723	0.722558	0.969671	0.745158
											UGT8	NM_003360.3	196.34	162.347	217.39	0.826865	1.10721	0.746799
											NTF3	NM_002527.4	106.305	95.61	127.68	0.899393	1.20107	0.748825
											CACNA1D	NM_000720.2	20	20	26.6867	1	1.33433	0.749438

## Sheet: Total downregulated genes
Number of differentially expressed genes (fold change >= 1.5 or <=0.7 vs mock )							Number of differentially expressed genes (fold change >= 1.5 or <=0.7 CVS11/TH )
Model	Strain	Timepoint (h)	Upregulate	Downregulate	Total		Model	Timepoint (h)	Upregulate	Downregulate	Total
2D	TH	8	58	3	61		2D	8	0	0	0
		24	2	7	9			24	26	4	30
	CVS11	8	54	4	58		3D	8	48	3	51
		24	26	4	30			24	69	30	99
3D	TH	8	7	9	16
		24	46	10	56
	CVS11	8	84	6	90
		24	168	31	199

## Sheet: STRING Kclustering
cluster number	cluster color	gene count	protein name	protein identifier	protein description
1	Red	12	BDNF	9606.ENSP00000414303	Brain-derived neurotrophic factor; During development, promotes the survival and differentiation of selected neuronal populations of the peripheral and central nervous systems. Participates in axonal growth, pathfinding and in the modulation of dendritic growth and morphology. Major regulator of synaptic transmission and plasticity at adult synapses in many regions of the CNS. The versatility of …
1	Red	12	CNTF	9606.ENSP00000355370	Ciliary neurotrophic factor; CNTF is a survival factor for various neuronal cell types. Seems to prevent the degeneration of motor axons after axotomy; Interleukin 6 type cytokine family
1	Red	12	FRMPD4	9606.ENSP00000370057	FERM and PDZ domain-containing protein 4; Positive regulator of dendritic spine morphogenesis and density. Required for the maintenance of excitatory synaptic transmission. Binds phosphatidylinositol 4,5-bisphosphate; FERM domain containing
1	Red	12	GTF2H1	9606.ENSP00000265963	General transcription factor IIH subunit 1; Component of the core-TFIIH basal transcription factor involved in nucleotide excision repair (NER) of DNA and, when complexed to CAK, in RNA transcription by RNA polymerase II; General transcription factors
1	Red	12	HDAC1	9606.ENSP00000362649	Histone deacetylase 1/2; Histone deacetylase 1; Responsible for the deacetylation of lysine residues on the N-terminal part of the core histones (H2A, H2B, H3 and H4). Histone deacetylation gives a tag for epigenetic repression and plays an important role in transcriptional regulation, cell cycle progression and developmental events. Histone deacetylases act via the formation of large multiprotei…
1	Red	12	HTR1A	9606.ENSP00000316244	5-hydroxytryptamine receptor 1A; G-protein coupled receptor for 5-hydroxytryptamine (serotonin). Also functions as a receptor for various drugs and psychoactive substances. Ligand binding causes a conformation change that triggers signaling via guanine nucleotide-binding proteins (G proteins) and modulates the activity of down-stream effectors, such as adenylate cyclase. Beta-arrestin family memb…
1	Red	12	KRAS	9606.ENSP00000256078	GTPase KRas; Ras proteins bind GDP/GTP and possess intrinsic GTPase activity. Plays an important role in the regulation of cell proliferation. Plays a role in promoting oncogenic events by inducing transcriptional silencing of tumor suppressor genes (TSGs) in colorectal cancer (CRC) cells in a ZNF304-dependent manner; Belongs to the small GTPase superfamily. Ras family
1	Red	12	MYCT1	9606.ENSP00000356214	Myc target protein 1; May regulate certain MYC target genes, MYC seems to be a direct upstream transcriptional activator. Does not seem to significantly affect growth cell capacity. Overexpression seems to mediate many of the known phenotypic features associated with MYC, including promotion of apoptosis, alteration of morphology, enhancement of anchorage-independent growth, tumorigenic conversio…
1	Red	12	NR4A2	9606.ENSP00000344479	Nuclear receptor subfamily 4 group A member 2; Transcriptional regulator which is important for the differentiation and maintenance of meso-diencephalic dopaminergic (mdDA) neurons during development. It is crucial for expression of a set of genes such as SLC6A3, SLC18A2, TH and DRD2 which are essential for development of mdDA neurons (By similarity); Belongs to the nuclear hormone receptor famil…
1	Red	12	NTF3	9606.ENSP00000397297	Neurotrophin-3; Seems to promote the survival of visceral and proprioceptive sensory neurons; Belongs to the NGF-beta family
1	Red	12	SORL1	9606.ENSP00000260197	Sortilin-related receptor; Likely to be a multifunctional endocytic receptor, that may be implicated in the uptake of lipoproteins and of proteases. Binds LDL, the major cholesterol-carrying lipoprotein of plasma, and transports it into cells by endocytosis. Binds the receptor- associated protein (RAP). Could play a role in cell-cell interaction. Involved in APP trafficking to and from the Golgi …
1	Red	12	UGT8	9606.ENSP00000311648	2-hydroxyacylsphingosine 1-beta-galactosyltransferase; Catalyzes the transfer of galactose to ceramide, a key enzymatic step in the biosynthesis of galactocerebrosides, which are abundant sphingolipids of the myelin membrane of the central nervous system and peripheral nervous system; Belongs to the UDP-glycosyltransferase family
2	Yellow	3	ITPR2	9606.ENSP00000370744	Inositol 1,4,5-trisphosphate receptor type 2; Receptor for inositol 1,4,5-trisphosphate, a second messenger that mediates the release of intracellular calcium. This release is regulated by cAMP both dependently and independently of PKA (By similarity); Cilia and flagella associated
2	Yellow	3	PLA2G4C	9606.ENSP00000472546	Cytosolic phospholipase A2 gamma; Has a preference for arachidonic acid at the sn-2 position of phosphatidylcholine as compared with palmitic acid; Phospholipases
2	Yellow	3	PRKCG	9606.ENSP00000263431	Protein kinase C gamma type; Calcium-activated, phospholipid- and diacylglycerol (DAG)-dependent serine/threonine-protein kinase that plays diverse roles in neuronal cells and eye tissues, such as regulation of the neuronal receptors GRIA4/GLUR4 and GRIN1/NMDAR1, modulation of receptors and neuronal functions related to sensitivity to opiates, pain and alcohol, mediation of synaptic function and …
3	Green	7	CACNA1D	9606.ENSP00000288139	Voltage-dependent L-type calcium channel subunit alpha-1D; Voltage-sensitive calcium channels (VSCC) mediate the entry of calcium ions into excitable cells and are also involved in a variety of calcium-dependent processes, including muscle contraction, hormone or neurotransmitter release, gene expression, cell motility, cell division and cell death. The isoform alpha-1D gives rise to L-type calci…
3	Green	7	INS	9606.ENSP00000380432	Insulin; Insulin decreases blood glucose concentration. It increases cell permeability to monosaccharides, amino acids and fatty acids. It accelerates glycolysis, the pentose phosphate cycle, and glycogen synthesis in liver
3	Green	7	INSR	9606.ENSP00000303830	Insulin receptor; Receptor tyrosine kinase which mediates the pleiotropic actions of insulin. Binding of insulin leads to phosphorylation of several intracellular substrates, including, insulin receptor substrates (IRS1, 2, 3, 4), SHC, GAB1, CBL and other signaling intermediates. Each of these phosphorylated proteins serve as docking proteins for other signaling proteins that contain Src- homolog…
3	Green	7	LOX	9606.ENSP00000231004	Protein-lysine 6-oxidase; Responsible for the post-translational oxidative deamination of peptidyl lysine residues in precursors to fibrous collagen and elastin. Regulator of Ras expression. May play a role in tumor suppression. Plays a role in the aortic wall architecture (By similarity); Belongs to the lysyl oxidase family
3	Green	7	NLRP3	9606.ENSP00000337383	NACHT, LRR and PYD domains-containing protein 3; As the sensor component of the NLRP3 inflammasome, plays a crucial role in innate immunity and inflammation. In response to pathogens and other damage-associated signals, initiates the formation of the inflammasome polymeric complex, made of NLRP3, PYCARD and CASP1 (and possibly CASP4 and CASP5). Recruitment of proCASP1 to the inflammasome promotes…
3	Green	7	PTEN	9606.ENSP00000361021	Phosphatase and tensin homolog; Tumor suppressor. Acts as a dual-specificity protein phosphatase, dephosphorylating tyrosine-, serine- and threonine- phosphorylated proteins. Also acts as a lipid phosphatase, removing the phosphate in the D3 position of the inositol ring from phosphatidylinositol 3,4,5-trisphosphate, phosphatidylinositol 3,4-diphosphate, phosphatidylinositol 3- phosphate and inos…
3	Green	7	TGFBR2	9606.ENSP00000351905	Transforming growth factor beta receptor 2; TGF-beta receptor type-2; Transmembrane serine/threonine kinase forming with the TGF-beta type I serine/threonine kinase receptor, TGFBR1, the non- promiscuous receptor for the TGF-beta cytokines TGFB1, TGFB2 and TGFB3. Transduces the TGFB1, TGFB2 and TGFB3 signal from the cell surface to the cytoplasm and is thus regulating a plethora of physiological …
4	Cyan	6	ADCY8	9606.ENSP00000286355	Adenylate cyclase type 8; This is a membrane-bound, calcium-stimulable adenylyl cyclase. May be involved in learning, in memory and in drug dependence (By similarity); Adenylate cyclases
4	Cyan	6	DLGAP1	9606.ENSP00000316377	Disks large-associated protein 1; Part of the postsynaptic scaffold in neuronal cells; Belongs to the SAPAP family
4	Cyan	6	GRIN2A	9606.ENSP00000379818	Glutamate receptor ionotropic, NMDA 2A; Component of NMDA receptor complexes that function as heterotetrameric, ligand-gated ion channels with high calcium permeability and voltage-dependent sensitivity to magnesium. Channel activation requires binding of the neurotransmitter glutamate to the epsilon subunit, glycine binding to the zeta subunit, plus membrane depolarization to eliminate channel i…
4	Cyan	6	GRM1	9606.ENSP00000354896	Metabotropic glutamate receptor 1; G-protein coupled receptor for glutamate. Ligand binding causes a conformation change that triggers signaling via guanine nucleotide-binding proteins (G proteins) and modulates the activity of down-stream effectors. Signaling activates a phosphatidylinositol-calcium second messenger system. May participate in the central action of glutamate in the CNS, such as l…
4	Cyan	6	GRM2	9606.ENSP00000378492	Metabotropic glutamate receptor 2; G-protein coupled receptor for glutamate. Ligand binding causes a conformation change that triggers signaling via guanine nucleotide-binding proteins (G proteins) and modulates the activity of down-stream effectors, such as adenylate cyclase. Signaling inhibits adenylate cyclase activity. May mediate suppression of neurotransmission or may be involved in synapto…
4	Cyan	6	SCN1A	9606.ENSP00000303540	Sodium channel protein type 1 subunit alpha; Mediates the voltage-dependent sodium ion permeability of excitable membranes. Assuming opened or closed conformations in response to the voltage difference across the membrane, the protein forms a sodium-selective channel through which Na(+) ions may pass in accordance with their electrochemical gradient. Plays a key role in brain, probably by regulat…
5	Blue	2	RING1	9606.ENSP00000363787	E3 ubiquitin-protein ligase RING1; Constitutes one of the E3 ubiquitin-protein ligases that mediate monoubiquitination of 'Lys-119' of histone H2A, thereby playing a central role in histone code and gene regulation. H2A 'Lys-119' ubiquitination gives a specific tag for epigenetic transcriptional repression and participates in X chromosome inactivation of female mammals. Essential component of a P…
5	Blue	2	TF	9606.ENSP00000385834	Serotransferrin; Transferrins are iron binding transport proteins which can bind two Fe(3+) ions in association with the binding of an anion, usually bicarbonate. It is responsible for the transport of iron from sites of absorption and heme degradation to those of storage and utilization. Serum transferrin may also have a further role in stimulating cell proliferation

## Sheet: Selected downregulated genes
Gene	Count (Nanostring)
	2D
	0h			8h			8h			8h			24h			24h
	Mock			Mock			TH			CVS11			Mock			TH
GRM1	99.35	127.47		78.19	92.83		83.08	107.38	120.6	84.04	97.13	118.52	119.65	93.15		115.6	89.29	73.03
HDAC1	376.34	341.92		323.09	321.53		288.63	393.22	312.14	280.61	328.07	317.03	374.49	366.79		303.13	349.37	265.73
GRIN2A	109.89	112.2		119.58	110.05		98.12	116.26	105.52	88.31	112.75	109.63	120.43	79.33		130.16	89.29	87.99
FRMPD4	54.95	90.96		41.39	75.62		60.88	94.05	96.66	50.57	96.45	99.26	66.04	79.33		71.93	71.57	72.15
SCN1A	71.5	68.38		87.38	51.03		62.31	51.84	54.98	60.54	66.56	53.33	98.67	74.23		104.47	65.2	70.39
CNTF	104.62	111.54		106.93	89.76		105.28	112.56	130.35	116.8	83.55	134.81	97.12	100.43		95.05	80.79	106.47
NR4A2	32.37	31.2		26.45	28.28		35.81	24.44	31.04	36.32	31.92	42.96	22.53	31.29		23.12	31.18	42.23
PLA2G4C	21.08	32.53		26.45	30.74		29.36	26.66	29.26	24.22	33.28	51.85	27.97	37.84		28.26	23.39	40.48
TF	20.32	23.9		62.09	68.24		74.49	77.01	101.98	64.1	72.68	117.03	76.92	72.05		77.07	80.79	60.71
MYCT1	20	20		20	20		20	20	21.28	20	20	20	20	20		20	20	20
ITPR2	134.73	154.69		120.73	134.02		148.97	151.81	142.77	126.06	140.6	151.11	165.49	135.36		170.4	132.52	87.99
Gene	Count (Nanostring)
	2D			3D
	24h			0h			8h			8h			8h			24h
	CVS11			Mock			Mock			TH			CVS11			Mock
GRM1	123.82	98.92	135.98	112.15	231.71		94.97	168.34		77.42	258.98	179.2	106.55	182.95	206.68	100.6	155.69
HDAC1	288.91	349.02	287.49	712.55	1318.96		696.88	877.21		568.51	1369.14	981.35	623.91	688.12	1198.41	660.33	916.65
GRIN2A	103.62	95.19	103.92	167.48	436.68		225.56	260.4		142.68	319.57	300.38	172.02	217.08	400.68	153.04	318.38
FRMPD4	65.86	85.86	86.44	154.02	354.25		136.53	236.73		88.48	371.06	273.07	125.81	226.64	335.41	124.15	251.9
SCN1A	81.67	81.19	61.19	161.5	91.35		149.59	90.75		126.09	80.27	83.63	130.94	86.01	74.33	181.94	78.72
CNTF	93.08	109.19	134.03	194.4	356.48		184.01	277.5		138.26	308.96	244.06	146.35	192.51	282.83	149.83	255.4
NR4A2	23.71	24.26	47.59	30.66	55.7		30.87	36.82		39.82	46.95	42.67	34.66	42.32	20	37.46	20
PLA2G4C	27.22	36.4	39.82	56.82	86.89		35.62	59.18		30.97	54.52	63.15	32.09	57.34	59.83	52.44	54.23
TF	62.35	84.92	119.46	23.93	62.38		30.87	20		20	20	34.13	32.09	51.88	20	23.55	47.23
MYCT1	20	20	20	20	20		20	20		20	20	20	105.27	191.14	241.13	95.25	232.66
ITPR2	136.11	120.38	131.12	144.3	229.48		111.6	228.84		51.98	257.47	233.82	20	20	41.7	20	40.23
Gene	Count (Nanostring)
	3D
	24h			24h
	TH			CVS11
GRM1	83.84	207.93	183.05	20	135.5	154.18
HDAC1	471.59	913.01	851.17	307.66	372.05	612.12
GRIN2A	122.26	311.9	264.11	72	179.13	193.86
FRMPD4	103.63	306.23	205.28	65.46	179.13	151.12
SCN1A	215.42	98.3	100.68	154.92	55.12	77.85
CNTF	132.74	336.47	239.27	91.64	172.24	204.55
NR4A2	24.45	37.81	47.07	20	20	33.58
PLA2G4C	39.59	54.82	45.76	20	20	54.95
TF	33.77	52.93	32.69	20	20	38.16
MYCT1	20	47.26	20	20	20	20
ITPR2	85	232.51	268.03	93.82	153.87	155.7
