# Supplementary material for: Hydrogel-based 3D human iPSC-derived neuronal culture for the study of rabies virus infection
Source: Front Cell Infect Microbiol. 2023 Aug 25;13:1215205. doi: 10.3389/fcimb.2023.1215205 (PMC10485840; doi:10.3389/fcimb.2023.1215205)
Supplement: Supplementary File 2 — Upregulated DEGs in 2D and 3D models. [file Table_2.xlsx]

## Sheet: Number of overlapping genes_x0009__x0009_
Number of overlapping genes
Strain	Timepoint (h)	Overlapping genes across model 2D/3D
		Upregulate	Downregulate
TH	8	1	0
	24	0	0
CVS	8	18	0
	24	19	1
Model	Timepoint (h)	Overlapping genes across strain (CVS11/TH)
		Upregulate	Downregulate
2D	8	32	2
	24	1	1
3D	8	6	1
	24	41	2

## Sheet: Compare Models_FC vs mock
Overlapping Upregulated Genes
2D		CVS 8h	3D		CVS 8h		2D		TH 8h	3D		TH 8h		2D		CVS 24h	3D		CVS 24h		2D		TH 24h	3D		TH 24h
Gene		Av.2D :CVS/Mock-8	Gene		Av.3D :CVS/Mock-8		Gene		Av.2D :TH/Mock-8	Gene		Av.3D :TH/Mock-8		Gene		Av.2D :CVS/Mock-24	Gene		Av.3D :CVS/Mock-24		Gene		Av.2D :TH/Mock-24	Gene		Av.3D :TH/Mock-24
SLC11A1	NM_000578.2	1.76996	SLC11A1	NM_000578.2	1.76172		COMT	NM_007310.2	1.48114	COMT	NM_007310.2	1.49069		NTRK1	NM_001012331.1	1.68461	NTRK1	NM_001012331.1	2.89512		No gene
CD4	NM_000616.4	1.72811	CD4	NM_000616.4	1.7854									MMP9	NM_004994.2	1.65815	MMP9	NM_004994.2	2.18103
CLDN15	NM_001185080.1	1.69662	CLDN15	NM_001185080.1	1.86486									CD68	NM_001251.2	1.64606	CD68	NM_001251.2	1.51961
IL15RA	NM_002189.2	1.6479	IL15RA	NM_002189.2	1.81365									EGFL7	NM_016215.3	1.62076	EGFL7	NM_016215.3	1.82526
PNKD	NM_022572.4	1.63145	PNKD	NM_022572.4	1.63349									PLA2G2E	NM_014589.1	1.58855	PLA2G2E	NM_014589.1	1.70786
PLA2G2E	NM_014589.1	1.62168	PLA2G2E	NM_014589.1	1.50374									DBH	NM_000787.3	1.56328	DBH	NM_000787.3	2.37861
NOSTRIN	NM_052946.3	1.61897	NOSTRIN	NM_052946.3	1.69544									MMP19	NM_002429.5	1.55984	MMP19	NM_002429.5	1.63363
TNFRSF12A	NM_016639.1	1.61137	TNFRSF12A	NM_016639.1	1.89836									EPO	NM_000799.2	1.5254	EPO	NM_000799.2	2.37388
NCF1	NM_000265.4	1.60041	NCF1	NM_000265.4	1.53143									CD4	NM_000616.4	1.52474	CD4	NM_000616.4	2.10156
MMP12	NM_002426.3	1.5961	MMP12	NM_002426.3	1.5098									C3	NM_000064.2	1.5217	C3	NM_000064.2	2.6905
NTRK1	NM_001012331.1	1.57527	NTRK1	NM_001012331.1	2.21837									PLA2G2F	NM_022819.3	1.50916	PLA2G2F	NM_022819.3	2.01932
CSF2RB	NM_000395.2	1.56705	CSF2RB	NM_000395.2	1.47317									COMT	NM_007310.2	1.508	COMT	NM_007310.2	1.53412
CCK	NM_001174138.1	1.53695	CCK	NM_001174138.1	1.63947									DNAH1	NM_015512.4	1.5054	DNAH1	NM_015512.4	1.6244
EGR2	NM_000399.3	1.50973	EGR2	NM_000399.3	1.68911									DRD4	NM_000797.2	1.50531	DRD4	NM_000797.2	3.1755
MMP19	NM_002429.5	1.50585	MMP19	NM_002429.5	1.6343									GAL3ST1	NM_004861.1	1.48434	GAL3ST1	NM_004861.1	1.93048
LIF	NM_002309.3	1.49438	LIF	NM_002309.3	1.80555									CLDN15	NM_001185080.1	1.47256	CLDN15	NM_001185080.1	2.34982
KLK6	NM_001012964.2	1.49163	KLK6	NM_001012964.2	1.78965									ICAM1	NM_000201.2	1.46476	ICAM1	NM_000201.2	1.63001
CACNA1S	NM_000069.2	1.46394	CACNA1S	NM_000069.2	1.47395									AVP	NM_000490.4	1.45874	AVP	NM_000490.4	2.19926
														HMOX1	NM_002133.2	1.45031	HMOX1	NM_002133.2	2.19038
Overlapping Downregulated Genes
2D		CVS 24h	3D		CVS 24h
Gene		Av.2D :CVS/Mock-24	Gene		Av.3D :CVS/Mock-24
C5	NM_001735.2	0.720625	C5	NM_001735.2	0.694374

## Sheet: Compare Strains_FC vs mock
Overlapping Upregulated Genes
2D		CVS 8h	2D		TH 8h		2D		CVS 24h	2D		TH 24h		3D		CVS 8h	3D		TH 8h		3D		CVS 24h	3D		TH 24h
Gene		Av.2D :CVS/Mock-8	Gene		Av.2D :TH/Mock-8		Gene		Av.2D :CVS/Mock-24	Gene		Av.2D :TH/Mock-24		Gene		Av.3D :CVS/Mock-8	Gene		Av.3D :TH/Mock-8		Gene		Av.3D :CVS/Mock-24	Gene		Av.3D :TH/Mock-24
F2	NM_000506.2	1.81296	F2	NM_000506.2	1.8022		NQO1	NM_000903.2	1.56323	NQO1	NM_000903.2	1.61454		DRD4	NM_000797.2	2.57533	DRD4	NM_000797.2	1.9725		INHBB	NM_002193.2	2.54179	INHBB	NM_002193.2	2.49643
EPO	NM_000799.2	1.80867	EPO	NM_000799.2	1.71502									TNFRSF12A	NM_016639.1	1.89836	TNFRSF12A	NM_016639.1	1.77031		F2	NM_000506.2	2.283	F2	NM_000506.2	2.08717
SLC11A1	NM_000578.2	1.76996	SLC11A1	NM_000578.2	1.60553									ALDH1L1	NM_012190.2	2.06767	ALDH1L1	NM_012190.2	1.6155		MYD88	NM_002468.3	1.9218	MYD88	NM_002468.3	2.02943
CD4	NM_000616.4	1.72811	CD4	NM_000616.4	1.65654									ENTPD2	NM_203468.1	1.59851	ENTPD2	NM_203468.1	1.55115		NEFH	NM_021076.3	2.02833	NEFH	NM_021076.3	1.99033
GPR84	NM_020370.1	1.72482	GPR84	NM_020370.1	1.79555									HSPA6	NM_002155.3	1.66368	HSPA6	NM_002155.3	1.52495		NCF1	NM_000265.4	2.47523	NCF1	NM_000265.4	1.89086
CLDN15	NM_001185080.1	1.69662	CLDN15	NM_001185080.1	1.45549									COMT	NM_007310.2	2.48513	COMT	NM_007310.2	1.49069		CX3CR1	NM_001337.3	2.03172	CX3CR1	NM_001337.3	1.79805
PNKD	NM_022572.4	1.63145	PNKD	NM_022572.4	1.72938																MGMT	NM_002412.3	1.93446	MGMT	NM_002412.3	1.78889
PLA2G2E	NM_014589.1	1.62168	PLA2G2E	NM_014589.1	1.58766																ACVRL1	NM_000020.1	2.64359	ACVRL1	NM_000020.1	1.74906
NOSTRIN	NM_052946.3	1.61897	NOSTRIN	NM_052946.3	1.50257																NFKBIB	NM_002503.3	2.55421	NFKBIB	NM_002503.3	1.7371
NCF1	NM_000265.4	1.60041	NCF1	NM_000265.4	1.45552																CERS1	NM_198207.2	2.66815	CERS1	NM_198207.2	1.71562
SLC32A1	NM_080552.2	1.59946	SLC32A1	NM_080552.2	1.6151																MYRF	NM_001127392.1	2.16755	MYRF	NM_001127392.1	1.71273
KCNJ10	NM_002241.4	1.58408	KCNJ10	NM_002241.4	1.6658																GDNF	NM_000514.2	2.00967	GDNF	NM_000514.2	1.70556
NPAS4	NM_178864.3	1.5833	NPAS4	NM_178864.3	1.65643																FLT1	NM_002019.4	2.00977	FLT1	NM_002019.4	1.69252
NTRK1	NM_001012331.1	1.57527	NTRK1	NM_001012331.1	1.63744																DRD4	NM_000797.2	3.1755	DRD4	NM_000797.2	1.6875
CSF2RB	NM_000395.2	1.56705	CSF2RB	NM_000395.2	1.82752																NINJ2	NM_016533.4	1.85184	NINJ2	NM_016533.4	1.68488
SLC18A3	NM_003055.2	1.54432	SLC18A3	NM_003055.2	1.54611																CD14	NM_000591.2	2.24991	CD14	NM_000591.2	1.66001
MMRN2	NM_024756.2	1.54274	MMRN2	NM_024756.2	1.64507																ITGAM	NM_000632.3	1.71587	ITGAM	NM_000632.3	1.6594
CX3CR1	NM_001337.3	1.54081	CX3CR1	NM_001337.3	1.68636																APOE	NM_000041.2	1.49469	APOE	NM_000041.2	1.65378
TCIRG1	NM_006053.2	1.53794	TCIRG1	NM_006053.2	1.61233																P2RX4	NM_001256796.1	2.12582	P2RX4	NM_001256796.1	1.65256
PTPRR	NM_001207015.1	1.52654	PTPRR	NM_001207015.1	1.60461																GABRR1	NM_002042.3	1.80954	GABRR1	NM_002042.3	1.63581
EGR2	NM_000399.3	1.50973	EGR2	NM_000399.3	1.52914																MOG	NM_001008228.2	1.94963	MOG	NM_001008228.2	1.62676
LPO	NM_001160102.1	1.50824	LPO	NM_001160102.1	1.53515																PRKN	NM_004562.2	1.74823	PRKN	NM_004562.2	1.5855
MMP19	NM_002429.5	1.50585	MMP19	NM_002429.5	1.55532																C3	NM_000064.2	2.6905	C3	NM_000064.2	1.581
DES	NM_001927.3	1.50477	DES	NM_001927.3	1.4836																TLR2	NM_003264.3	1.59623	TLR2	NM_003264.3	1.5759
CD44	NM_001001392.1	1.49453	CD44	NM_001001392.1	1.55951																PSMB9	NM_002800.4	1.77453	PSMB9	NM_002800.4	1.56701
HAP1	NM_003949.2	1.49258	HAP1	NM_003949.2	1.4521																CSF2RB	NM_000395.2	2.59412	CSF2RB	NM_000395.2	1.56623
ADCY8	NM_001115.2	1.48042	ADCY8	NM_001115.2	1.54199																PRL	NM_000948.3	1.64951	PRL	NM_000948.3	1.54846
NRG1	NM_013959.2	1.47669	NRG1	NM_013959.2	1.57349																IGF1	NM_000618.3	2.11811	IGF1	NM_000618.3	1.53838
DRD2	NM_000795.2	1.4715	DRD2	NM_000795.2	1.51415																CP	NM_000096.3	1.66484	CP	NM_000096.3	1.53789
CACNA1S	NM_000069.2	1.46394	CACNA1S	NM_000069.2	1.57375																CD40	NM_001250.4	2.19562	CD40	NM_001250.4	1.53142
CD14	NM_000591.2	1.45494	CD14	NM_000591.2	1.4914																TNF	NM_000594.2	1.76097	TNF	NM_000594.2	1.52895
MOG	NM_001008228.2	1.45234	MOG	NM_001008228.2	1.54145																C6	NM_000065.2	1.57395	C6	NM_000065.2	1.5266
																					EPO	NM_000799.2	2.37388	EPO	NM_000799.2	1.50633
																					PLA2G2E	NM_014589.1	1.70786	PLA2G2E	NM_014589.1	1.50594
																					NTRK1	NM_001012331.1	2.89512	NTRK1	NM_001012331.1	1.50357
																					CD4	NM_000616.4	2.10156	CD4	NM_000616.4	1.49701
																					EGR1	NM_001964.2	1.80392	EGR1	NM_001964.2	1.47807
																					IL6R	NM_000565.3	1.63126	IL6R	NM_000565.3	1.46943
																					IL10RA	NM_001558.2	1.82212	IL10RA	NM_001558.2	1.46769
																					LRRC25	NM_145256.2	2.18799	LRRC25	NM_145256.2	1.46204
																					P2RX7	NM_002562.5	1.66707	P2RX7	NM_002562.5	1.45103
Overlapping Downregulated Genes
2D		CVS 8h	2D		TH 8h		2D		CVS 24h	2D		TH 24h		3D		CVS 8h	3D		TH 8h		3D		CVS 24h	3D		TH 24h
Gene		Av.2D :CVS/Mock-8	Gene		Av.2D :TH/Mock-8		Gene		Av.2D :CVS/Mock-24	Gene		Av.2D :TH/Mock-24		Gene		Av.3D :CVS/Mock-8	Gene		Av.3D :TH/Mock-8		Gene		Av.3D :CVS/Mock-24	Gene		Av.3D :TH/Mock-24
C5	NM_001735.2	0.701934	C5	NM_001735.2	0.665508		C5	NM_001735.2	0.720625	C5	NM_001735.2	0.745952		XK	NM_021083.2	0.558114	XK	NM_021083.2	0.629273		CLN3	NM_000086.2	0.546926	CLN3	NM_000086.2	0.663453
NME5	NM_003551.2	0.739596	NME5	NM_003551.2	0.697495																IPCEF1	NM_015553.2	0.749609	IPCEF1	NM_015553.2	0.732883

## Sheet: Compare Models_FC of CVS vs TH
Overlapping Upregulated Genes
2D		CVS/TH 8h	3D		CVS/TH 8h		2D		CVS/TH 24h	3D		CVS/TH 24h
Gene		Av.2D :CVS/TH	Gene		Av.3D :CVS/TH		Gene		Av.2D :CVS/TH	Gene		Av.3D :CVS/TH
No gene							FA2H	NM_024306.4	1.68541	FA2H	NM_024306.4	1.46577
							ACVRL1	NM_000020.1	1.63147	ACVRL1	NM_000020.1	1.51144
							IL15RA	NM_002189.2	1.57019	IL15RA	NM_002189.2	1.53485
							EPO	NM_000799.2	1.55369	EPO	NM_000799.2	1.57594
							PNKD	NM_022572.4	1.54494	PNKD	NM_022572.4	1.58187
							GAL3ST1	NM_004861.1	1.53589	GAL3ST1	NM_004861.1	1.49458
							PLXNB3	NM_001163257.1	1.51435	PLXNB3	NM_001163257.1	1.49751
							DBH	NM_000787.3	1.4896	DBH	NM_000787.3	1.76641
							LRRC25	NM_145256.2	1.4716	LRRC25	NM_145256.2	1.49653
							C3	NM_000064.2	1.45741	C3	NM_000064.2	1.70177
							TNFRSF12A	NM_016639.1	1.45702	TNFRSF12A	NM_016639.1	1.96836
							PLA2G4E	NM_001206670.1	1.45357	PLA2G4E	NM_001206670.1	1.45888
Overlapping Downregulated Genes
No gene found in both 8h and 24h

## Sheet: Distinct Up-Genes found in 3D
Distinct Upregulated Genes
3D		TH 8h		3D		TH 24h		3D		CVS 8h		3D		CVS 24h		3D		CVS/TH 8h		3D		CVS/TH 24h
Gene		Av.3D :TH/Mock-8		Gene		Av.3D :TH/Mock-24		Gene		Av.3D :CVS/Mock-8		Gene		Av.3D :CVS/Mock-24		Gene		Av.3D :CVS/TH-8		Gene		Av.3D :CVS/TH-24
DRD4	NM_000797.2	1.9725		INHBB	NM_002193.2	2.49643		DRD4	NM_000797.2	2.57533		CERS1	NM_198207.2	2.66815		SLC6A4	NM_001045.2	2.10417		AVP	NM_000490.4	2.10203
TNFRSF12A	NM_016639.1	1.77031		F2	NM_000506.2	2.08717		COMT	NM_007310.2	2.48513		ACVRL1	NM_000020.1	2.64359		UBE2N	NM_003348.3	1.99381		UBE2N	NM_003348.3	2.06357
ALDH1L1	NM_012190.2	1.6155		MYD88	NM_002468.3	2.02943		ACVRL1	NM_000020.1	2.44512		UBE2N	NM_003348.3	2.63483		TSPO	NM_000714.4	1.98429		TNFRSF1A	NM_001065.2	1.95323
ENTPD2	NM_203468.1	1.55115		NEFH	NM_021076.3	1.99033		NOS2	NM_000625.4	2.14126		CSF2RB	NM_000395.2	2.59412		EPHA6	NM_173655.2	1.89397		NTRK1	NM_001012331.1	1.9255
HSPA6	NM_002155.3	1.52495		NCF1	NM_000265.4	1.89086		SLC6A3	NM_001044.3	2.06885		NFKBIB	NM_002503.3	2.55421		MMP9	NM_004994.2	1.89306		TH	NM_000360.3	1.91929
CCR5	NM_000579.1	1.45163		CX3CR1	NM_001337.3	1.79805		ALDH1L1	NM_012190.2	2.06767		INHBB	NM_002193.2	2.54179		NOS3	NM_000603.4	1.84903		DRD4	NM_000797.2	1.88178
				MGMT	NM_002412.3	1.78889		CXCL12	NM_199168.3	1.94867		NCF1	NM_000265.4	2.47523		MMP12	NM_002426.3	1.83341		MMRN2	NM_024756.2	1.86957
				ACVRL1	NM_000020.1	1.74906		PLA2G2F	NM_022819.3	1.93596		ITPR3	NM_002224.2	2.47443		SP100	NM_003113.3	1.81583		LIF	NM_002309.3	1.84234
				NFKBIB	NM_002503.3	1.7371		MYRF	NM_001127392.1	1.92458		GFAP	NM_002055.4	2.33756		ACVRL1	NM_000020.1	1.81109		CLDN15	NM_001185080.1	1.77653
				CERS1	NM_198207.2	1.71562		AVP	NM_000490.4	1.87597		IL4R	NM_000418.3	2.30582		CERS1	NM_198207.2	1.7809		EGFL7	NM_016215.3	1.77623
				MYRF	NM_001127392.1	1.71273		KEL	NM_000420.2	1.8695		EGR2	NM_000399.3	2.30207		KLK6	NM_001012964.2	1.73881		CPLX1	NM_006651.3	1.76674
				GDNF	NM_000514.2	1.70556		TSPO	NM_000714.4	1.86349		PRF1	NM_005041.3	2.28812		GAL3ST1	NM_004861.1	1.70077		ITPR3	NM_002224.2	1.7235
				FLT1	NM_002019.4	1.69252		GAL3ST1	NM_004861.1	1.84146		F2	NM_000506.2	2.283		COMT	NM_007310.2	1.6671		GFAP	NM_002055.4	1.71612
				DRD4	NM_000797.2	1.6875		SP100	NM_003113.3	1.81583		TREM1	NM_001242589.1	2.25901		NTRK1	NM_001012331.1	1.66328		ARSA	NM_000487.5	1.71015
				NINJ2	NM_016533.4	1.68488		LRRC25	NM_145256.2	1.7956		CD14	NM_000591.2	2.24991		TNF	NM_000594.2	1.64337		HAP1	NM_003949.2	1.70966
				CD14	NM_000591.2	1.66001		DLL4	NM_019074.2	1.72973		MMRN2	NM_024756.2	2.23577		EGR2	NM_000399.3	1.64179		TSPO	NM_000714.4	1.69947
				ITGAM	NM_000632.3	1.6594		IRF8	NM_002163.2	1.72567		CX3CL1	NM_002996.3	2.23195		MYRF	NM_001127392.1	1.63202		PRF1	NM_005041.3	1.68951
				APOE	NM_000041.2	1.65378		MAL	NM_002371.2	1.72538		CD40	NM_001250.4	2.19562		ANG	NM_001145.4	1.62676		TREM1	NM_001242589.1	1.68035
				P2RX4	NM_001256796.1	1.65256		EGFL7	NM_016215.3	1.72026		LRRC25	NM_145256.2	2.18799		AVP	NM_000490.4	1.62375		CSF2RB	NM_000395.2	1.65628
				GABRR1	NM_002042.3	1.63581		PLLP	NM_015993.2	1.70599		ICAM2	NM_000873.3	2.17823		TGFB1	NM_000660.4	1.61022		EGR2	NM_000399.3	1.65291
				MOG	NM_001008228.2	1.62676		DBH	NM_000787.3	1.69939		MYRF	NM_001127392.1	2.16755		CD4	NM_000616.4	1.60992		NOS2	NM_000625.4	1.64061
				PRKN	NM_004562.2	1.5855		FA2H	NM_024306.4	1.69874		PLXNB3	NM_001163257.1	2.16468		MAL	NM_002371.2	1.60668		CX3CL1	NM_002996.3	1.62587
				C3	NM_000064.2	1.581		NOS3	NM_000603.4	1.69018		CSF1R	NM_005211.2	2.14488		NCF1	NM_000265.4	1.59187		HSPA6	NM_002155.3	1.6219
				TLR2	NM_003264.3	1.5759		UBE2N	NM_003348.3	1.68541		NOS2	NM_000625.4	2.14234		NOS2	NM_000625.4	1.58719		ICAM1	NM_000201.2	1.61538
				PSMB9	NM_002800.4	1.56701		HSPA6	NM_002155.3	1.66368		P2RX4	NM_001256796.1	2.12582		MMP19	NM_002429.5	1.5748		HTRA2	NM_013247.4	1.6122
				CSF2RB	NM_000395.2	1.56623		CERS1	NM_198207.2	1.63686		IGF1	NM_000618.3	2.11811		CCK	NM_001174138.1	1.5639		IL4R	NM_000418.3	1.61021
				BCAS1	NM_003657.2	1.55917		ICAM1	NM_000201.2	1.63524		PLA2G4E	NM_001206670.1	2.09789		LPO	NM_001160102.1	1.56025		HMOX1	NM_002133.2	1.60272
				PRL	NM_000948.3	1.54846		IL10RA	NM_001558.2	1.63049		TSPO	NM_000714.4	2.0927		DBH	NM_000787.3	1.55792		POLR2J	NM_006234.4	1.59669
				IGF1	NM_000618.3	1.53838		CD68	NM_001251.2	1.61298		CX3CR1	NM_001337.3	2.03172		CD8A	NM_001768.5	1.5505		EMCN	NM_016242.3	1.59319
				CP	NM_000096.3	1.53789		CD8A	NM_001768.5	1.6125		NEFH	NM_021076.3	2.02833		IL10RA	NM_001558.2	1.53836		MMP9	NM_004994.2	1.5896
				CD40	NM_001250.4	1.53142		PLA2G4A	NM_024420.2	1.60605		ADRB2	NM_000024.3	2.01517		FLT4	NM_002020.1	1.53667		SMPD4	NM_017751.4	1.5893
				TNF	NM_000594.2	1.52895		ENTPD2	NM_203468.1	1.59851		FLT1	NM_002019.4	2.00977		PNKD	NM_022572.4	1.53641		NGFR	NM_002507.3	1.57627
				C6	NM_000065.2	1.5266		ICAM2	NM_000873.3	1.59357		GDNF	NM_000514.2	2.00967		ICAM1	NM_000201.2	1.53496		CD44	NM_001001392.1	1.57228
				EPO	NM_000799.2	1.50633		PRPF31	NM_015629.3	1.59274		CLDN5	NM_001130861.1	2.00436		PLEKHO2	NM_025201.4	1.53045		PLEKHO2	NM_025201.4	1.56977
				PLA2G2E	NM_014589.1	1.50594		SMYD1	NM_198274.3	1.59231		EMP2	NM_001424.4	2.00126		CLDN15	NM_001185080.1	1.52627		CLDN5	NM_001130861.1	1.56326
				NTRK1	NM_001012331.1	1.50357		NKX6-2	NM_177400.2	1.58247		CR1	NM_000573.3	1.95512		SLC11A1	NM_000578.2	1.52033		CERS1	NM_198207.2	1.55521
				CD4	NM_000616.4	1.49701		IL1R1	NM_001320984.1	1.58098		CCL5	NM_002985.2	1.95372		EMCN	NM_016242.3	1.51914		ADRB2	NM_000024.3	1.55172
				GPR4	NM_005282.1	1.48895		PAH	NM_000277.1	1.5737		MOG	NM_001008228.2	1.94963		PLA2G2F	NM_022819.3	1.51009		CSF1R	NM_005211.2	1.54759
				IL1R1	NM_001320984.1	1.4865		GGA1	NM_001001560.2	1.55922		SLC11A1	NM_000578.2	1.94914		SLC6A3	NM_001044.3	1.50604		ICAM2	NM_000873.3	1.54664
				EGR1	NM_001964.2	1.47807		CHRM5	NM_012125.3	1.55589		MGMT	NM_002412.3	1.93446		ITGAX	NM_000887.3	1.50476		NPAS4	NM_178864.3	1.54418
				IL6R	NM_000565.3	1.46943		NINJ2	NM_016533.4	1.55061		MYD88	NM_002468.3	1.9218		DDC	NM_000790.3	1.50072		GGT1	NM_001032364.2	1.54026
				IL10RA	NM_001558.2	1.46769		PLEKHO2	NM_025201.4	1.54922		LIF	NM_002309.3	1.91268		KEL	NM_000420.2	1.499		ADRA2A	NM_000681.2	1.52761
				PRKCG	NM_002739.3	1.46434		PRF1	NM_005041.3	1.54433		PNKD	NM_022572.4	1.89793		HLA-DRA	NM_019111.3	1.48798		CPT1B	NM_004377.3	1.52246
				LRRC25	NM_145256.2	1.46204		CYP4X1	NM_178033.1	1.54243		PLA2G4F	NM_213600.2	1.87995		RIT2	NM_002930.2	1.48323		NOS3	NM_000603.4	1.51373
				P2RY12	NM_022788.3	1.45961		SOX10	NM_006941.3	1.54111		ANG	NM_001145.4	1.86596		CX3CL1	NM_002996.3	1.47941		PLA2G4F	NM_213600.2	1.50904
				P2RX7	NM_002562.5	1.45103		MAG	NM_001199216.1	1.53945		PAH	NM_000277.1	1.862		NOS1	NM_000620.4	1.47522		COMT	NM_007310.2	1.50573
								DNAH1	NM_015512.4	1.53865		HSPA6	NM_002155.3	1.86147		ITPR3	NM_002224.2	1.46543		OLIG2	NM_005806.2	1.50497
								RET	NM_020630.4	1.53807		TNR	NM_003285.2	1.85718		IGF1	NM_000618.3	1.45183		EMP2	NM_001424.4	1.50054
								FLT4	NM_002020.1	1.53667		NINJ2	NM_016533.4	1.85184						CCR5	NM_000579.1	1.49511
								ITGAX	NM_000887.3	1.53143		DLL4	NM_019074.2	1.84831						WFS1	NM_006005.3	1.49015
								ITPR3	NM_002224.2	1.50609		HAP1	NM_003949.2	1.84633						PSEN2	NM_000447.2	1.48344
								SLA	NM_001045556.2	1.50558		IL6	NM_000600.3	1.84592						CXCL10	NM_001565.2	1.48225
								HSPB1	NM_001540.3	1.50432		PRKCQ	NM_006257.2	1.84197						MPZ	NM_000530.6	1.48124
								NOS1	NM_000620.4	1.49778		NGFR	NM_002507.3	1.82496						MMP2	NM_004530.2	1.48087
								DAGLA	NM_006133.2	1.49496		NOS3	NM_000603.4	1.82231						NFKBIB	NM_002503.3	1.47039
								MBP	NM_002385.2	1.48738		IL10RA	NM_001558.2	1.82212						SLC11A1	NM_000578.2	1.46438
								SLC6A4	NM_001045.2	1.48129		OLIG2	NM_005806.2	1.81759						HTR5A	NM_024012.2	1.45061
								PLA2G2A	NM_000300.2	1.46629		KLK6	NM_001012964.2	1.80976
								NGF	NM_002506.2	1.46594		GABRR1	NM_002042.3	1.80954
								MMP9	NM_004994.2	1.46571		EGR1	NM_001964.2	1.80392
								CSPG4	NM_001897.4	1.46317		MAG	NM_001199216.1	1.80083
								MYD88	NM_002468.3	1.45893		CASP7	NM_001227.3	1.79998
								CYBB	NM_000397.3	1.45517		PDGFRB	NM_002609.3	1.78653
								CXXC1	NM_001101654.1	1.4528		ARSA	NM_000487.5	1.77496
								ARSA	NM_000487.5	1.4509		PSMB9	NM_002800.4	1.77453
								EPHA2	NM_004431.2	1.45078		MPZ	NM_000530.6	1.76807
												RIT2	NM_002930.2	1.76648
												TLR4	NM_138554.2	1.76568
												TNF	NM_000594.2	1.76097
												PLEKHO2	NM_025201.4	1.75706
												CSF1	NM_000757.4	1.75398
												PRKN	NM_004562.2	1.74823
												HPGDS	NM_014485.2	1.74508
												DRD1	NM_000794.3	1.74355
												CALML5	NM_017422.4	1.73964
												NAPSA	NM_004851.1	1.72441
												FA2H	NM_024306.4	1.72405
												CSPG4	NM_001897.4	1.7225
												NOS1	NM_000620.4	1.72205
												SLC18A2	NM_003054.4	1.72057
												CD44	NM_001001392.1	1.72009
												ITGAM	NM_000632.3	1.71587
												MARCO	NM_006770.3	1.71104
												SMYD1	NM_198274.3	1.70838
												VIP	NM_003381.2	1.70353
												TMEM119	NM_181724.2	1.70098
												ARC	NM_015193.3	1.69969
												LAMA2	NM_000426.3	1.68188
												SOX10	NM_006941.3	1.66977
												P2RX7	NM_002562.5	1.66707
												CP	NM_000096.3	1.66484
												FAS	NM_000043.4	1.66189
												EFNA1	NM_004428.2	1.65921
												CPT1B	NM_004377.3	1.65687
												PRL	NM_000948.3	1.64951
												TNFRSF10D	NM_003840.3	1.64812
												GGA1	NM_001001560.2	1.64521
												PLA2G2A	NM_000300.2	1.63493
												SMPD4	NM_017751.4	1.63479
												POLR2J	NM_006234.4	1.63437
												IL6R	NM_000565.3	1.63126
												MAL	NM_002371.2	1.62934
												ADCY9	NM_001116.3	1.62752
												CYP4X1	NM_178033.1	1.62459
												HTR5A	NM_024012.2	1.62253
												IL15RA	NM_002189.2	1.61952
												GSN	NM_000177.4	1.61783
												CD8A	NM_001768.5	1.61724
												NPAS4	NM_178864.3	1.61386
												CXXC1	NM_001101654.1	1.60649
												SH3TC2	NM_024577.3	1.60297
												ERBB3	NM_001005915.1	1.59863
												IL1B	NM_000576.2	1.59789
												TLR2	NM_003264.3	1.59623
												DES	NM_001927.3	1.59441
												SORCS3	NM_014978.2	1.593
												PLA2G4A	NM_024420.2	1.58813
												RET	NM_020630.4	1.584
												NPY	NM_000905.2	1.58237
												CDS1	NM_001263.3	1.57624
												PTPRR	NM_001207015.1	1.57487
												C6	NM_000065.2	1.57395
												CCR2	NM_001123041.2	1.5734
												MAN2B1	NM_001173498.1	1.57287
												PRKACG	NM_002732.2	1.56608
												CASP9	XM_011542270.1	1.55461
												CXCL11	NM_005409.4	1.55357
												GAA	NM_000152.3	1.52488
												TNFRSF10A	NM_003844.2	1.51798
												WFS1	NM_006005.3	1.51632
												CHRNA7	NR_046324.1	1.51432
												CCK	NM_001174138.1	1.51073
												OSMR	NM_003999.2	1.50938
												PPARGC1A	NM_013261.3	1.50817
												PLLP	NM_015993.2	1.50776
												HTRA2	NM_013247.4	1.50748
												KCNB1	NM_004975.2	1.50061
												SLC6A3	NM_001044.3	1.49805
												APOE	NM_000041.2	1.49469
												CXCL10	NM_001565.2	1.48583
												CXCL12	NM_199168.3	1.48253
												KIAA1161	NM_020702.3	1.47456
												EGFR	NM_201282.1	1.47247
												CACNA1F	NM_005183.2	1.47045
												NOTCH4	NM_004557.3	1.46707
												IKBKB	NM_001556.1	1.46289
												MMP2	NM_004530.2	1.45985
												CPLX1	NM_006651.3	1.45971
												CACNA1S	NM_000069.2	1.45682

## Sheet: Distinct Down-Genes found in 3D
Distinct Downregulated Genes
3D		TH 8h		3D		TH 24h		3D		CVS 8h		3D		CVS 24h		3D		CVS/TH 8h		3D		CVS/TH 24h
Gene		Av.3D :TH/Mock-8		Gene		Av.3D :TH/Mock-24		Gene		Av.3D :CVS/Mock-8		Gene		Av.3D :CVS/Mock-24		Gene		Av.3D :CVS/TH-8		Gene		Av.3D :CVS/TH-24
EPHA6	NM_173655.2	0.587154		TNFRSF12A	NM_016639.1	0.528347		XK	NM_021083.2	0.558114		HDAC1	NM_004964.2	0.54612		GRIN2C	NM_000835.3	0.666634		TGFBR2	NM_001024847.1	0.554251
XK	NM_021083.2	0.629273		CLN3	NM_000086.2	0.663453		GRIN2C	NM_000835.3	0.684407		CLN3	NM_000086.2	0.546926		PLCB3	NM_000932.1	0.694223		HDAC1	NM_004964.2	0.577801
TGFB1	NM_000660.4	0.677076		EMCN	NM_016242.3	0.697394		PLCB2	NM_004573.2	0.722831		TGFBR2	NM_001024847.1	0.5741						GRIN2A	NM_000833.3	0.637275
SLC6A4	NM_001045.2	0.703977		TH	NM_000360.3	0.707924		CHL1	NM_001253387.1	0.732863		HTR1A	NM_000524.2	0.577589						FRMPD4	NM_014728.3	0.643284
DDC	NM_000790.3	0.708026		ARRB2	NM_004313.3	0.712113		DGKE	NM_003647.2	0.73854		PLA2G4C	NM_001159322.1	0.593419						GRM1	NM_000838.3	0.652205
CD9	NM_001769.2	0.716981		CAMK2B	NM_001220.3	0.72068		CALB1	NM_004929.2	0.749999		GRIN2A	NM_000833.3	0.62929						TF	NM_001063.2	0.654661
TNF	NM_000594.2	0.717701		IPCEF1	NM_015553.2	0.732883						DDC	NM_000790.3	0.629921						CNTF	NM_000614.3	0.661176
MMP24	NM_006690.3	0.734709		SYT13	NM_001247987.1	0.73435						MYCT1	NM_025107.2	0.664121						HTR1A	NM_000524.2	0.670058
MOG	NM_001008228.2	0.743968		TNFRSF1A	NM_001065.2	0.739236						GAD1	NM_000817.2	0.690858						NR4A2	NM_006186.3	0.673008
				RASGRP1	NM_005739.3	0.739879						POLR2K	NM_005034.3	0.691657						PLA2G4C	NM_001159322.1	0.677392
												INS	NM_000207.2	0.700573						SORL1	NM_003105.5	0.684486
												GATA2	NM_032638.3	0.701253						MYCT1	NM_025107.2	0.6876
												FRMPD4	NM_014728.3	0.70152						ITPR2	NM_002223.2	0.68892
												BDNF	NM_170732.4	0.702055						SCN1A	NM_006920.4	0.694715
												CXCL16	NM_001100812.1	0.70497						LOX	NM_002317.4	0.703032
												KATNA1	NM_001204076.1	0.706093						NLRP3	NM_001079821.2	0.707674
												PTDSS2	NM_030783.1	0.70847						PRKCG	NM_002739.3	0.71082
												KRAS	NM_004985.3	0.71907						GTF2H1	NM_005316.3	0.713966
												PTEN	NM_000314.4	0.722558						ADCY8	NM_001115.2	0.7198
												NTS	NM_006183.3	0.722748						BDNF	NM_170732.4	0.725366
												NRG1	NM_013959.2	0.723544						RING1	NM_002931.3	0.726589
												LOX	NM_002317.4	0.725713						GRM2	NM_001130063.1	0.727112
												EPHA7	NM_001288630.1	0.731928						INS	NM_000207.2	0.729187
												PIK3CB	NM_006219.1	0.734307						INSR	NM_000208.2	0.729644
												TF	NM_001063.2	0.736178						KRAS	NM_004985.3	0.731449
												SCN1A	NM_006920.4	0.73631						DLGAP1	NM_001003809.2	0.744804
												GTF2A1	NM_015859.2	0.73982						PTEN	NM_000314.4	0.745158
												NOTCH3	NM_000435.2	0.745148						UGT8	NM_003360.3	0.746799
												GRIN1	NM_000832.5	0.746255						NTF3	NM_002527.4	0.748825
												IPCEF1	NM_015553.2	0.749609						CACNA1D	NM_000720.2	0.749438

## Sheet: Distinct Up-Genes found in 2D
Distinct Upregulated Genes
2D		TH 8h		2D		TH 24h		2D		CVS 8h		2D		CVS 24h		2D		CVS/TH 8h		2D		CVS/TH 24h
Gene		Av.2D :TH/Mock-8		Gene		Av.2D :TH/Mock-24		Gene		Av.2D :CVS/Mock-8		Gene		Av.2D :CVS/Mock-24		Gene		Av.2D :CVS/TH-24		Gene		Av.2D :CVS/TH-24
SLC6A4	NM_001045.2	1.84967		NQO1	NM_000903.2	1.61454		F2	NM_000506.2	1.81296		TCIRG1	NM_006053.2	1.71573		No gene found				TCIRG1	NM_006053.2	1.53172
CSF2RB	NM_000395.2	1.82752		DDIT3	NM_004083.4	1.52502		EPO	NM_000799.2	1.80867		SNCB	NM_001318034.1	1.62677						SMYD1	NM_198274.3	1.64628
F2	NM_000506.2	1.8022						GPR84	NM_020370.1	1.72482		NQO1	NM_000903.2	1.56323						MAL	NM_002371.2	1.58259
GPR84	NM_020370.1	1.79555						CCR5	NM_000579.1	1.69784		ENTPD2	NM_203468.1	1.51273						GPR4	NM_005282.1	1.58097
PNKD	NM_022572.4	1.72938						HMOX1	NM_002133.2	1.66428		INS	NM_000207.2	1.50565						NAPSA	NM_004851.1	1.55557
EPO	NM_000799.2	1.71502						CSF1R	NM_005211.2	1.62533		GABRA1	NM_000806.5	1.50156						P2RX7	NM_002562.5	1.54683
CX3CR1	NM_001337.3	1.68636						SLC32A1	NM_080552.2	1.59946		SLC18A3	NM_003055.2	1.48335						ALDH1L1	NM_012190.2	1.5415
KCNJ10	NM_002241.4	1.6658						PRKACG	NM_002732.2	1.59788		GATA2	NM_032638.3	1.48286						ERBB3	NM_001005915.1	1.53932
CD4	NM_000616.4	1.65654						NAPSA	NM_004851.1	1.58744										PLA2G2F	NM_022819.3	1.53771
NPAS4	NM_178864.3	1.65643						KCNJ10	NM_002241.4	1.58408										TLR2	NM_003264.3	1.53243
MMRN2	NM_024756.2	1.64507						NPAS4	NM_178864.3	1.5833										PRKCQ	NM_006257.2	1.52368
NTRK1	NM_001012331.1	1.63744						TMEM119	NM_181724.2	1.56456										P2RX4	NM_001256796.1	1.5079
SLC32A1	NM_080552.2	1.6151						SLC18A3	NM_003055.2	1.54432										CD4	NM_000616.4	1.5041
TCIRG1	NM_006053.2	1.61233						MMRN2	NM_024756.2	1.54274										CD14	NM_000591.2	1.47675
SLC11A1	NM_000578.2	1.60553						CX3CR1	NM_001337.3	1.54081
PTPRR	NM_001207015.1	1.60461						TCIRG1	NM_006053.2	1.53794
PLA2G2E	NM_014589.1	1.58766						PTPRR	NM_001207015.1	1.52654
NGF	NM_002506.2	1.58198						CCL5	NM_002985.2	1.51923
GABRP	NM_014211.2	1.57692						LPO	NM_001160102.1	1.50824
CACNA1S	NM_000069.2	1.57375						DES	NM_001927.3	1.50477
NRG1	NM_013959.2	1.57349						P2RX4	NM_001256796.1	1.49961
TNR	NM_003285.2	1.56487						GATA2	NM_032638.3	1.49953
CD44	NM_001001392.1	1.55951						PSMB9	NM_002800.4	1.49947
MMP19	NM_002429.5	1.55532						AGER	NM_001136.3	1.49918
ACVRL1	NM_000020.1	1.55191						LTBR	NM_001270987.1	1.4973
SLC18A3	NM_003055.2	1.54611						CD44	NM_001001392.1	1.49453
ADCY8	NM_001115.2	1.54199						HAP1	NM_003949.2	1.49258
CR1	NM_000573.3	1.54151						TREM2	NM_018965.3	1.48941
MOG	NM_001008228.2	1.54145						ADCY8	NM_001115.2	1.48042
LPO	NM_001160102.1	1.53515						NRG1	NM_013959.2	1.47669
SH3TC2	NM_024577.3	1.53082						CALML5	NM_017422.4	1.47558
EGR2	NM_000399.3	1.52914						DRD2	NM_000795.2	1.4715
PLLP	NM_015993.2	1.5277						P2RX7	NM_002562.5	1.45801
DRD2	NM_000795.2	1.51415						CD14	NM_000591.2	1.45494
ICAM1	NM_000201.2	1.51304						CNTNAP1	NM_003632.2	1.45263
NINJ2	NM_016533.4	1.50938						MOG	NM_001008228.2	1.45234
NOSTRIN	NM_052946.3	1.50257
CD14	NM_000591.2	1.4914
DES	NM_001927.3	1.4836
EPHA6	NM_173655.2	1.48202
GRIN1	NM_000832.5	1.47994
SLC18A2	NM_003054.4	1.47796
HLA-DRA	NM_019111.3	1.4779
FOS	NM_005252.2	1.4759
IL1B	NM_000576.2	1.47302
FLT1	NM_002019.4	1.47217
GABRA4	NM_000809.2	1.47079
DLL4	NM_019074.2	1.46988
HTR5A	NM_024012.2	1.46299
EGFL7	NM_016215.3	1.46253
PLA2G4E	NM_001206670.1	1.46109
IRF8	NM_002163.2	1.46056
NCF1	NM_000265.4	1.45552
CLDN15	NM_001185080.1	1.45549
HAP1	NM_003949.2	1.4521
P2RY12	NM_022788.3	1.45133
SLC6A3	NM_001044.3	1.45072

## Sheet: Distinct Down-Genes found in 2D
Distinct Downregulated Genes
2D		TH 8h		2D		TH 24h		2D		CVS 8h		2D		CVS 24h		2D		CVS/TH 8h		2D		CVS/TH 24h
Gene		Av.2D :TH/Mock-8		Gene		Av.2D :TH/Mock-24		Gene		Av.2D :CVS/Mock-8		Gene		Av.2D :CVS/Mock-24		Gene		Av.2D :CVS/TH-24		Gene		Av.2D :CVS/TH-24
C5	NM_001735.2	0.665508		GABRR3	XM_116036.7	0.683712		C5	NM_001735.2	0.701934		PLCB3	NM_000932.1	0.730409		No gene found				ARHGEF10	NM_014629.2	0.693071
NME5	NM_003551.2	0.697495		PLS1	NM_002670.2	0.687587		NME5	NM_003551.2	0.739596		BRMS1L	NM_032352.3	0.745114						XBP1	NM_005080.2	0.742388
FN1	NM_212482.1	0.747919		SLC18A2	NM_003054.4	0.710614		ATM	NM_138292.3	0.745401		CACNA1B	NM_000718.3	0.746546						ITPR1	NM_001099952.1	0.744634
				CASP1	NM_001223.3	0.727896		GTF2IRD1	NM_005685.2	0.746849										PLCB3	NM_000932.1	0.749138
				GABRR1	NM_002042.3	0.730424
				FA2H	NM_024306.4	0.736244
				C5	NM_001735.2	0.745952
