# Supplementary material for: Hydrogel-based 3D human iPSC-derived neuronal culture for the study of rabies virus infection
Source: Front Cell Infect Microbiol. 2023 Aug 25;13:1215205. doi: 10.3389/fcimb.2023.1215205 (PMC10485840; doi:10.3389/fcimb.2023.1215205)
Supplement: Supplementary File 3 — Downregulated DEGs in 2D and 3D models. [file Table_3.xlsx]

## Sheet: Up GO-Biological processes
#term ID	term description	observed gene count	background gene count	strength	false discovery rate	matching proteins in your network (IDs)	matching proteins in your network (labels)
GO:0010033	Response to organic substance	45	3011	0.63	2e-16	9606.ENSP00000006053,9606.ENSP00000162749,9606.ENSP00000172229,9606.ENSP00000176183,9606.ENSP00000216117,9606.ENSP00000219070,9606.ENSP00000226760,9606.ENSP00000233202,9606.ENSP00000242480,9606.ENSP00000249075,9606.ENSP00000252723,9606.ENSP00000258080,9606.ENSP00000264832,9606.ENSP00000280155,9606.ENSP00000286301,9606.ENSP00000287907,9606.ENSP00000292303,9606.ENSP00000292614,9606.ENSP00000297494,…	CX3CL1,TNFRSF1A,NGFR,DRD4,HMOX1,MMP2,WFS1,SLC11A1,EGR2,LIF,EPO,HTRA2,ICAM1,ADRA2A,CSF1R,HTR5A,CCR5,POLR2J,NOS3,ADRB2,CXCL10,HSPA6,NPAS4,NFKBIB,UBE2N,TNFRSF12A,NOS2,HAP1,COMT,MMP9,AVP,TH,ACVRL1,DBH,IL4R,TSPO,IL15RA,PLA2G4F,GGT1,CSF2RB,CLDN5,SMPD4,CD44,NTRK1,CERS1
GO:0071310	Cellular response to organic substance	40	2369	0.68	1.07e-15	9606.ENSP00000006053,9606.ENSP00000162749,9606.ENSP00000172229,9606.ENSP00000176183,9606.ENSP00000216117,9606.ENSP00000219070,9606.ENSP00000226760,9606.ENSP00000242480,9606.ENSP00000249075,9606.ENSP00000252723,9606.ENSP00000258080,9606.ENSP00000264832,9606.ENSP00000280155,9606.ENSP00000286301,9606.ENSP00000287907,9606.ENSP00000292303,9606.ENSP00000292614,9606.ENSP00000297494,9606.ENSP00000305372,…	CX3CL1,TNFRSF1A,NGFR,DRD4,HMOX1,MMP2,WFS1,EGR2,LIF,EPO,HTRA2,ICAM1,ADRA2A,CSF1R,HTR5A,CCR5,POLR2J,NOS3,ADRB2,CXCL10,HSPA6,NPAS4,NFKBIB,UBE2N,TNFRSF12A,NOS2,HAP1,MMP9,TH,ACVRL1,IL4R,TSPO,IL15RA,PLA2G4F,CSF2RB,CLDN5,SMPD4,CD44,NTRK1,CERS1
GO:0070887	Cellular response to chemical stimulus	42	2919	0.61	1.67e-14	9606.ENSP00000006053,9606.ENSP00000162749,9606.ENSP00000172229,9606.ENSP00000176183,9606.ENSP00000216117,9606.ENSP00000219070,9606.ENSP00000226760,9606.ENSP00000242480,9606.ENSP00000249075,9606.ENSP00000252723,9606.ENSP00000258080,9606.ENSP00000264832,9606.ENSP00000280155,9606.ENSP00000286301,9606.ENSP00000287907,9606.ENSP00000292303,9606.ENSP00000292614,9606.ENSP00000297494,9606.ENSP00000305372,…	CX3CL1,TNFRSF1A,NGFR,DRD4,HMOX1,MMP2,WFS1,EGR2,LIF,EPO,HTRA2,ICAM1,ADRA2A,CSF1R,HTR5A,CCR5,POLR2J,NOS3,ADRB2,CXCL10,HSPA6,NPAS4,NFKBIB,UBE2N,TNFRSF12A,NOS2,HAP1,MMP9,TH,ACVRL1,IL4R,TSPO,IL15RA,PLA2G4F,GGT1,CSF2RB,CLDN5,SMPD4,CD44,NTRK1,PLXNB3,CERS1
GO:0042221	Response to chemical	47	4333	0.49	1.74e-12	9606.ENSP00000006053,9606.ENSP00000162749,9606.ENSP00000172229,9606.ENSP00000176183,9606.ENSP00000216117,9606.ENSP00000219070,9606.ENSP00000226760,9606.ENSP00000233202,9606.ENSP00000242480,9606.ENSP00000249075,9606.ENSP00000252723,9606.ENSP00000258080,9606.ENSP00000264832,9606.ENSP00000280155,9606.ENSP00000286301,9606.ENSP00000287907,9606.ENSP00000292303,9606.ENSP00000292614,9606.ENSP00000297494,…	CX3CL1,TNFRSF1A,NGFR,DRD4,HMOX1,MMP2,WFS1,SLC11A1,EGR2,LIF,EPO,HTRA2,ICAM1,ADRA2A,CSF1R,HTR5A,CCR5,POLR2J,NOS3,ADRB2,CXCL10,HSPA6,NPAS4,NFKBIB,UBE2N,TNFRSF12A,NOS2,HAP1,COMT,MMP9,ITPR3,AVP,TH,ACVRL1,DBH,IL4R,TSPO,IL15RA,PLA2G4F,GGT1,CSF2RB,CLDN5,SMPD4,CD44,NTRK1,PLXNB3,CERS1
GO:0032879	Regulation of localization	36	2740	0.57	2.35e-10	9606.ENSP00000006053,9606.ENSP00000162749,9606.ENSP00000172229,9606.ENSP00000176183,9606.ENSP00000216117,9606.ENSP00000226760,9606.ENSP00000233202,9606.ENSP00000245907,9606.ENSP00000249075,9606.ENSP00000252723,9606.ENSP00000258080,9606.ENSP00000264832,9606.ENSP00000273077,9606.ENSP00000280155,9606.ENSP00000286301,9606.ENSP00000292303,9606.ENSP00000297494,9606.ENSP00000305372,9606.ENSP00000305613,…	CX3CL1,TNFRSF1A,NGFR,DRD4,HMOX1,WFS1,SLC11A1,C3,LIF,EPO,HTRA2,ICAM1,PNKD,ADRA2A,CSF1R,CCR5,NOS3,ADRB2,CPLX1,CXCL10,NOS2,HAP1,EMP2,COMT,PSEN2,MMRN2,MMP9,ITPR3,AVP,ACVRL1,IL4R,TSPO,IL15RA,PLA2G4E,CLDN5,PLXNB3
GO:0007166	Cell surface receptor signaling pathway	33	2325	0.6	4.82e-10	9606.ENSP00000006053,9606.ENSP00000162749,9606.ENSP00000172229,9606.ENSP00000176183,9606.ENSP00000216117,9606.ENSP00000219070,9606.ENSP00000245907,9606.ENSP00000249075,9606.ENSP00000252723,9606.ENSP00000264832,9606.ENSP00000286301,9606.ENSP00000292303,9606.ENSP00000292614,9606.ENSP00000297494,9606.ENSP00000305372,9606.ENSP00000305651,9606.ENSP00000311196,9606.ENSP00000316176,9606.ENSP00000326737,…	CX3CL1,TNFRSF1A,NGFR,DRD4,HMOX1,MMP2,C3,LIF,EPO,ICAM1,CSF1R,CCR5,POLR2J,NOS3,ADRB2,CXCL10,NPAS4,UBE2N,TNFRSF12A,NOS2,HAP1,PSEN2,MMP9,ACVRL1,IL4R,IL15RA,CSF2RB,CLDN5,CD44,ICAM2,NTRK1,PLXNB3,CERS1
GO:1901700	Response to oxygen-containing compound	27	1567	0.69	2.08e-09	9606.ENSP00000172229,9606.ENSP00000176183,9606.ENSP00000216117,9606.ENSP00000219070,9606.ENSP00000233202,9606.ENSP00000242480,9606.ENSP00000252723,9606.ENSP00000258080,9606.ENSP00000264832,9606.ENSP00000287907,9606.ENSP00000292303,9606.ENSP00000297494,9606.ENSP00000305372,9606.ENSP00000305651,9606.ENSP00000311196,9606.ENSP00000312988,9606.ENSP00000327251,9606.ENSP00000354511,9606.ENSP00000361405,…	NGFR,DRD4,HMOX1,MMP2,SLC11A1,EGR2,EPO,HTRA2,ICAM1,HTR5A,CCR5,NOS3,ADRB2,CXCL10,NPAS4,NFKBIB,NOS2,COMT,MMP9,AVP,TH,DBH,TSPO,GGT1,CSF2RB,NTRK1,CERS1
GO:0051049	Regulation of transport	28	1776	0.65	4.9e-09	9606.ENSP00000006053,9606.ENSP00000162749,9606.ENSP00000176183,9606.ENSP00000216117,9606.ENSP00000226760,9606.ENSP00000233202,9606.ENSP00000245907,9606.ENSP00000249075,9606.ENSP00000252723,9606.ENSP00000258080,9606.ENSP00000264832,9606.ENSP00000273077,9606.ENSP00000280155,9606.ENSP00000297494,9606.ENSP00000305372,9606.ENSP00000305613,9606.ENSP00000305651,9606.ENSP00000327251,9606.ENSP00000334002,…	CX3CL1,TNFRSF1A,DRD4,HMOX1,WFS1,SLC11A1,C3,LIF,EPO,HTRA2,ICAM1,PNKD,ADRA2A,NOS3,ADRB2,CPLX1,CXCL10,NOS2,HAP1,COMT,PSEN2,MMP9,ITPR3,AVP,IL4R,TSPO,IL15RA,PLA2G4E
GO:0007154	Cell communication	46	5320	0.39	1.5e-08	9606.ENSP00000006053,9606.ENSP00000162749,9606.ENSP00000172229,9606.ENSP00000176183,9606.ENSP00000216117,9606.ENSP00000219070,9606.ENSP00000226760,9606.ENSP00000244709,9606.ENSP00000245907,9606.ENSP00000249075,9606.ENSP00000252723,9606.ENSP00000258080,9606.ENSP00000264832,9606.ENSP00000280155,9606.ENSP00000286301,9606.ENSP00000287907,9606.ENSP00000292303,9606.ENSP00000292614,9606.ENSP00000297494,…	CX3CL1,TNFRSF1A,NGFR,DRD4,HMOX1,MMP2,WFS1,TREM1,C3,LIF,EPO,HTRA2,ICAM1,ADRA2A,CSF1R,HTR5A,CCR5,POLR2J,NOS3,ADRB2,CPLX1,CXCL10,NPAS4,NFKBIB,UBE2N,TNFRSF12A,NOS2,HAP1,COMT,PSEN2,MMP9,ITPR3,AVP,TH,ACVRL1,DBH,IL4R,IL15RA,CSF2RB,CLDN5,CD44,ICAM2,NTRK1,MPZ,PLXNB3,CERS1
GO:0034097	Response to cytokine	22	1101	0.75	2.14e-08	9606.ENSP00000006053,9606.ENSP00000162749,9606.ENSP00000216117,9606.ENSP00000219070,9606.ENSP00000233202,9606.ENSP00000249075,9606.ENSP00000252723,9606.ENSP00000258080,9606.ENSP00000264832,9606.ENSP00000286301,9606.ENSP00000292303,9606.ENSP00000305651,9606.ENSP00000316176,9606.ENSP00000326737,9606.ENSP00000327251,9606.ENSP00000361405,9606.ENSP00000379111,9606.ENSP00000380421,9606.ENSP00000383232,…	CX3CL1,TNFRSF1A,HMOX1,MMP2,SLC11A1,LIF,EPO,HTRA2,ICAM1,CSF1R,CCR5,CXCL10,UBE2N,TNFRSF12A,NOS2,MMP9,IL4R,IL15RA,GGT1,CSF2RB,SMPD4,CD44
GO:0019221	Cytokine-mediated signaling pathway	18	678	0.88	2.33e-08	9606.ENSP00000006053,9606.ENSP00000162749,9606.ENSP00000216117,9606.ENSP00000219070,9606.ENSP00000249075,9606.ENSP00000252723,9606.ENSP00000264832,9606.ENSP00000286301,9606.ENSP00000292303,9606.ENSP00000305651,9606.ENSP00000316176,9606.ENSP00000326737,9606.ENSP00000327251,9606.ENSP00000361405,9606.ENSP00000379111,9606.ENSP00000380421,9606.ENSP00000384053,9606.ENSP00000398632	CX3CL1,TNFRSF1A,HMOX1,MMP2,LIF,EPO,ICAM1,CSF1R,CCR5,CXCL10,UBE2N,TNFRSF12A,NOS2,MMP9,IL4R,IL15RA,CSF2RB,CD44
GO:0023052	Signaling	45	5239	0.39	3.34e-08	9606.ENSP00000006053,9606.ENSP00000162749,9606.ENSP00000172229,9606.ENSP00000176183,9606.ENSP00000216117,9606.ENSP00000219070,9606.ENSP00000226760,9606.ENSP00000244709,9606.ENSP00000245907,9606.ENSP00000249075,9606.ENSP00000252723,9606.ENSP00000258080,9606.ENSP00000264832,9606.ENSP00000280155,9606.ENSP00000286301,9606.ENSP00000287907,9606.ENSP00000292303,9606.ENSP00000292614,9606.ENSP00000297494,…	CX3CL1,TNFRSF1A,NGFR,DRD4,HMOX1,MMP2,WFS1,TREM1,C3,LIF,EPO,HTRA2,ICAM1,ADRA2A,CSF1R,HTR5A,CCR5,POLR2J,NOS3,ADRB2,CPLX1,CXCL10,NPAS4,NFKBIB,UBE2N,TNFRSF12A,NOS2,HAP1,PSEN2,MMP9,ITPR3,AVP,TH,ACVRL1,DBH,IL4R,IL15RA,CSF2RB,CLDN5,CD44,ICAM2,NTRK1,MPZ,PLXNB3,CERS1
GO:0050896	Response to stimulus	55	8046	0.29	6.65e-08	9606.ENSP00000006053,9606.ENSP00000162749,9606.ENSP00000172229,9606.ENSP00000176183,9606.ENSP00000216117,9606.ENSP00000216124,9606.ENSP00000219070,9606.ENSP00000226760,9606.ENSP00000233202,9606.ENSP00000242480,9606.ENSP00000244709,9606.ENSP00000245907,9606.ENSP00000249075,9606.ENSP00000252723,9606.ENSP00000258080,9606.ENSP00000264832,9606.ENSP00000280155,9606.ENSP00000286301,9606.ENSP00000287907,…	CX3CL1,TNFRSF1A,NGFR,DRD4,HMOX1,ARSA,MMP2,WFS1,SLC11A1,EGR2,TREM1,C3,LIF,EPO,HTRA2,ICAM1,ADRA2A,CSF1R,HTR5A,CCR5,POLR2J,NOS3,ADRB2,CXCL10,HSPA6,NPAS4,NFKBIB,UBE2N,PLEKHO2,TNFRSF12A,NOS2,HAP1,EMP2,COMT,PSEN2,MMP9,ITPR3,AVP,TH,ACVRL1,DBH,IL4R,TSPO,IL15RA,PLA2G4F,GGT1,CSF2RB,CLDN5,SMPD4,PRF1,CD44,ICAM2,NTRK1,PLXNB3,CERS1
GO:0051239	Regulation of multicellular organismal process	35	3227	0.49	6.65e-08	9606.ENSP00000006053,9606.ENSP00000162749,9606.ENSP00000172229,9606.ENSP00000216117,9606.ENSP00000219368,9606.ENSP00000233202,9606.ENSP00000242480,9606.ENSP00000245907,9606.ENSP00000249075,9606.ENSP00000252723,9606.ENSP00000258080,9606.ENSP00000264832,9606.ENSP00000280155,9606.ENSP00000286301,9606.ENSP00000297494,9606.ENSP00000305372,9606.ENSP00000305651,9606.ENSP00000326737,9606.ENSP00000327251,…	CX3CL1,TNFRSF1A,NGFR,HMOX1,FA2H,SLC11A1,EGR2,C3,LIF,EPO,HTRA2,ICAM1,ADRA2A,CSF1R,NOS3,ADRB2,CXCL10,TNFRSF12A,NOS2,OLIG2,HAP1,EMP2,COMT,MMRN2,MMP9,ITPR3,AVP,TH,ACVRL1,DBH,IL4R,TSPO,CLDN5,NTRK1,PLXNB3
GO:0032496	Response to lipopolysaccharide	13	313	1.07	8.25e-08	9606.ENSP00000233202,9606.ENSP00000252723,9606.ENSP00000264832,9606.ENSP00000292303,9606.ENSP00000297494,9606.ENSP00000305651,9606.ENSP00000312988,9606.ENSP00000327251,9606.ENSP00000354511,9606.ENSP00000370571,9606.ENSP00000379563,9606.ENSP00000383232,9606.ENSP00000384053	SLC11A1,EPO,ICAM1,CCR5,NOS3,CXCL10,NFKBIB,NOS2,COMT,TH,TSPO,GGT1,CSF2RB
GO:0051716	Cellular response to stimulus	49	6489	0.33	1.29e-07	9606.ENSP00000006053,9606.ENSP00000162749,9606.ENSP00000172229,9606.ENSP00000176183,9606.ENSP00000216117,9606.ENSP00000219070,9606.ENSP00000226760,9606.ENSP00000242480,9606.ENSP00000244709,9606.ENSP00000245907,9606.ENSP00000249075,9606.ENSP00000252723,9606.ENSP00000258080,9606.ENSP00000264832,9606.ENSP00000280155,9606.ENSP00000286301,9606.ENSP00000287907,9606.ENSP00000292303,9606.ENSP00000292614,…	CX3CL1,TNFRSF1A,NGFR,DRD4,HMOX1,MMP2,WFS1,EGR2,TREM1,C3,LIF,EPO,HTRA2,ICAM1,ADRA2A,CSF1R,HTR5A,CCR5,POLR2J,NOS3,ADRB2,CXCL10,HSPA6,NPAS4,NFKBIB,UBE2N,TNFRSF12A,NOS2,HAP1,COMT,PSEN2,MMP9,ITPR3,AVP,TH,ACVRL1,IL4R,TSPO,IL15RA,PLA2G4F,GGT1,CSF2RB,CLDN5,SMPD4,CD44,ICAM2,NTRK1,PLXNB3,CERS1
GO:0071345	Cellular response to cytokine stimulus	20	1013	0.75	1.55e-07	9606.ENSP00000006053,9606.ENSP00000162749,9606.ENSP00000216117,9606.ENSP00000219070,9606.ENSP00000249075,9606.ENSP00000252723,9606.ENSP00000258080,9606.ENSP00000264832,9606.ENSP00000286301,9606.ENSP00000292303,9606.ENSP00000305651,9606.ENSP00000316176,9606.ENSP00000326737,9606.ENSP00000327251,9606.ENSP00000361405,9606.ENSP00000379111,9606.ENSP00000380421,9606.ENSP00000384053,9606.ENSP00000386531,…	CX3CL1,TNFRSF1A,HMOX1,MMP2,LIF,EPO,HTRA2,ICAM1,CSF1R,CCR5,CXCL10,UBE2N,TNFRSF12A,NOS2,MMP9,IL4R,IL15RA,CSF2RB,SMPD4,CD44
GO:0009607	Response to biotic stimulus	22	1289	0.68	2.22e-07	9606.ENSP00000006053,9606.ENSP00000162749,9606.ENSP00000226760,9606.ENSP00000233202,9606.ENSP00000244709,9606.ENSP00000245907,9606.ENSP00000252723,9606.ENSP00000264832,9606.ENSP00000286301,9606.ENSP00000292303,9606.ENSP00000297494,9606.ENSP00000305651,9606.ENSP00000312988,9606.ENSP00000327251,9606.ENSP00000354511,9606.ENSP00000370571,9606.ENSP00000379111,9606.ENSP00000379563,9606.ENSP00000383232,…	CX3CL1,TNFRSF1A,WFS1,SLC11A1,TREM1,C3,EPO,ICAM1,CSF1R,CCR5,NOS3,CXCL10,NFKBIB,NOS2,COMT,TH,IL4R,TSPO,GGT1,CSF2RB,PRF1,CD44
GO:0045937	Positive regulation of phosphate metabolic process	21	1164	0.71	2.23e-07	9606.ENSP00000006053,9606.ENSP00000162749,9606.ENSP00000176183,9606.ENSP00000233202,9606.ENSP00000245907,9606.ENSP00000249075,9606.ENSP00000252723,9606.ENSP00000264832,9606.ENSP00000280155,9606.ENSP00000286301,9606.ENSP00000297494,9606.ENSP00000305372,9606.ENSP00000316176,9606.ENSP00000327251,9606.ENSP00000352540,9606.ENSP00000361405,9606.ENSP00000369647,9606.ENSP00000373574,9606.ENSP00000398632,…	CX3CL1,TNFRSF1A,DRD4,SLC11A1,C3,LIF,EPO,ICAM1,ADRA2A,CSF1R,NOS3,ADRB2,UBE2N,NOS2,EMP2,MMP9,AVP,ACVRL1,CD44,NTRK1,CERS1
GO:0048518	Positive regulation of biological process	47	6112	0.34	2.23e-07	9606.ENSP00000006053,9606.ENSP00000162749,9606.ENSP00000172229,9606.ENSP00000176183,9606.ENSP00000216117,9606.ENSP00000219070,9606.ENSP00000226760,9606.ENSP00000233202,9606.ENSP00000242480,9606.ENSP00000245907,9606.ENSP00000249075,9606.ENSP00000252723,9606.ENSP00000258080,9606.ENSP00000264832,9606.ENSP00000280155,9606.ENSP00000286301,9606.ENSP00000292614,9606.ENSP00000297494,9606.ENSP00000305372,…	CX3CL1,TNFRSF1A,NGFR,DRD4,HMOX1,MMP2,WFS1,SLC11A1,EGR2,C3,LIF,EPO,HTRA2,ICAM1,ADRA2A,CSF1R,POLR2J,NOS3,ADRB2,CXCL10,NPAS4,NFKBIB,UBE2N,TNFRSF12A,NOS2,OLIG2,HAP1,EMP2,COMT,PSEN2,EGFL7,MMP9,ITPR3,AVP,ACVRL1,DBH,IL4R,TSPO,IL15RA,PLA2G4E,CLDN5,PRF1,CD44,ICAM2,NTRK1,PLXNB3,CERS1
GO:0009719	Response to endogenous stimulus	23	1447	0.65	2.54e-07	9606.ENSP00000172229,9606.ENSP00000176183,9606.ENSP00000216117,9606.ENSP00000219070,9606.ENSP00000242480,9606.ENSP00000252723,9606.ENSP00000264832,9606.ENSP00000280155,9606.ENSP00000287907,9606.ENSP00000292614,9606.ENSP00000297494,9606.ENSP00000305372,9606.ENSP00000311196,9606.ENSP00000327251,9606.ENSP00000354511,9606.ENSP00000370571,9606.ENSP00000373574,9606.ENSP00000379111,9606.ENSP00000379563,…	NGFR,DRD4,HMOX1,MMP2,EGR2,EPO,ICAM1,ADRA2A,HTR5A,POLR2J,NOS3,ADRB2,NPAS4,NOS2,COMT,TH,ACVRL1,IL4R,TSPO,CLDN5,CD44,NTRK1,CERS1
GO:0006950	Response to stress	35	3485	0.45	3.12e-07	9606.ENSP00000006053,9606.ENSP00000162749,9606.ENSP00000176183,9606.ENSP00000216117,9606.ENSP00000219070,9606.ENSP00000226760,9606.ENSP00000233202,9606.ENSP00000244709,9606.ENSP00000245907,9606.ENSP00000252723,9606.ENSP00000258080,9606.ENSP00000264832,9606.ENSP00000280155,9606.ENSP00000286301,9606.ENSP00000292303,9606.ENSP00000292614,9606.ENSP00000297494,9606.ENSP00000305372,9606.ENSP00000305651,…	CX3CL1,TNFRSF1A,DRD4,HMOX1,MMP2,WFS1,SLC11A1,TREM1,C3,EPO,HTRA2,ICAM1,ADRA2A,CSF1R,CCR5,POLR2J,NOS3,ADRB2,CXCL10,HSPA6,UBE2N,NOS2,COMT,PSEN2,MMP9,ITPR3,AVP,TH,ACVRL1,DBH,IL4R,TSPO,PRF1,CD44,NTRK1
GO:0042127	Regulation of cell population proliferation	24	1642	0.62	4.59e-07	9606.ENSP00000006053,9606.ENSP00000172229,9606.ENSP00000216117,9606.ENSP00000219070,9606.ENSP00000219368,9606.ENSP00000249075,9606.ENSP00000252723,9606.ENSP00000280155,9606.ENSP00000286301,9606.ENSP00000297494,9606.ENSP00000305651,9606.ENSP00000327251,9606.ENSP00000352540,9606.ENSP00000354511,9606.ENSP00000360764,9606.ENSP00000361405,9606.ENSP00000369647,9606.ENSP00000373574,9606.ENSP00000376776,…	CX3CL1,NGFR,HMOX1,MMP2,FA2H,LIF,EPO,ADRA2A,CSF1R,NOS3,CXCL10,NOS2,EMP2,COMT,EGFL7,MMP9,AVP,ACVRL1,DBH,IL4R,TSPO,CLDN5,NTRK1,PLXNB3
GO:0045765	Regulation of angiogenesis	12	303	1.05	4.59e-07	9606.ENSP00000006053,9606.ENSP00000172229,9606.ENSP00000216117,9606.ENSP00000245907,9606.ENSP00000297494,9606.ENSP00000305651,9606.ENSP00000326737,9606.ENSP00000352540,9606.ENSP00000361097,9606.ENSP00000373574,9606.ENSP00000385477,9606.ENSP00000431418	CX3CL1,NGFR,HMOX1,C3,NOS3,CXCL10,TNFRSF12A,EMP2,MMRN2,ACVRL1,CLDN5,NTRK1
GO:0007165	Signal transduction	41	4876	0.38	6.4e-07	9606.ENSP00000006053,9606.ENSP00000162749,9606.ENSP00000172229,9606.ENSP00000176183,9606.ENSP00000216117,9606.ENSP00000219070,9606.ENSP00000226760,9606.ENSP00000244709,9606.ENSP00000245907,9606.ENSP00000249075,9606.ENSP00000252723,9606.ENSP00000258080,9606.ENSP00000264832,9606.ENSP00000280155,9606.ENSP00000286301,9606.ENSP00000287907,9606.ENSP00000292303,9606.ENSP00000292614,9606.ENSP00000297494,…	CX3CL1,TNFRSF1A,NGFR,DRD4,HMOX1,MMP2,WFS1,TREM1,C3,LIF,EPO,HTRA2,ICAM1,ADRA2A,CSF1R,HTR5A,CCR5,POLR2J,NOS3,ADRB2,CXCL10,NPAS4,NFKBIB,UBE2N,TNFRSF12A,NOS2,HAP1,PSEN2,MMP9,ITPR3,AVP,ACVRL1,IL4R,IL15RA,CSF2RB,CLDN5,CD44,ICAM2,NTRK1,PLXNB3,CERS1
GO:0008015	Blood circulation	13	394	0.97	6.4e-07	9606.ENSP00000216117,9606.ENSP00000252723,9606.ENSP00000264832,9606.ENSP00000280155,9606.ENSP00000297494,9606.ENSP00000305372,9606.ENSP00000305651,9606.ENSP00000327251,9606.ENSP00000352540,9606.ENSP00000369647,9606.ENSP00000373574,9606.ENSP00000376776,9606.ENSP00000385477	HMOX1,EPO,ICAM1,ADRA2A,NOS3,ADRB2,CXCL10,NOS2,EMP2,AVP,ACVRL1,DBH,CLDN5
GO:0048522	Positive regulation of cellular process	44	5579	0.35	6.4e-07	9606.ENSP00000006053,9606.ENSP00000162749,9606.ENSP00000172229,9606.ENSP00000176183,9606.ENSP00000216117,9606.ENSP00000219070,9606.ENSP00000226760,9606.ENSP00000233202,9606.ENSP00000242480,9606.ENSP00000245907,9606.ENSP00000249075,9606.ENSP00000252723,9606.ENSP00000258080,9606.ENSP00000264832,9606.ENSP00000280155,9606.ENSP00000286301,9606.ENSP00000297494,9606.ENSP00000305372,9606.ENSP00000305651,…	CX3CL1,TNFRSF1A,NGFR,DRD4,HMOX1,MMP2,WFS1,SLC11A1,EGR2,C3,LIF,EPO,HTRA2,ICAM1,ADRA2A,CSF1R,NOS3,ADRB2,CXCL10,NPAS4,NFKBIB,UBE2N,TNFRSF12A,NOS2,OLIG2,HAP1,EMP2,COMT,PSEN2,EGFL7,MMP9,ITPR3,AVP,ACVRL1,IL4R,TSPO,IL15RA,PLA2G4E,CLDN5,PRF1,CD44,NTRK1,PLXNB3,CERS1
GO:0051707	Response to other organism	21	1256	0.68	6.4e-07	9606.ENSP00000006053,9606.ENSP00000162749,9606.ENSP00000233202,9606.ENSP00000244709,9606.ENSP00000245907,9606.ENSP00000252723,9606.ENSP00000264832,9606.ENSP00000286301,9606.ENSP00000292303,9606.ENSP00000297494,9606.ENSP00000305651,9606.ENSP00000312988,9606.ENSP00000327251,9606.ENSP00000354511,9606.ENSP00000370571,9606.ENSP00000379111,9606.ENSP00000379563,9606.ENSP00000383232,9606.ENSP00000384053,…	CX3CL1,TNFRSF1A,SLC11A1,TREM1,C3,EPO,ICAM1,CSF1R,CCR5,NOS3,CXCL10,NFKBIB,NOS2,COMT,TH,IL4R,TSPO,GGT1,CSF2RB,PRF1,CD44
GO:0001934	Positive regulation of protein phosphorylation	19	1019	0.72	6.99e-07	9606.ENSP00000006053,9606.ENSP00000162749,9606.ENSP00000176183,9606.ENSP00000233202,9606.ENSP00000245907,9606.ENSP00000249075,9606.ENSP00000252723,9606.ENSP00000264832,9606.ENSP00000280155,9606.ENSP00000286301,9606.ENSP00000305372,9606.ENSP00000316176,9606.ENSP00000352540,9606.ENSP00000361405,9606.ENSP00000369647,9606.ENSP00000373574,9606.ENSP00000398632,9606.ENSP00000431418,9606.ENSP00000485582	CX3CL1,TNFRSF1A,DRD4,SLC11A1,C3,LIF,EPO,ICAM1,ADRA2A,CSF1R,ADRB2,UBE2N,EMP2,MMP9,AVP,ACVRL1,CD44,NTRK1,CERS1
GO:0009628	Response to abiotic stimulus	20	1147	0.69	7.07e-07	9606.ENSP00000162749,9606.ENSP00000172229,9606.ENSP00000216117,9606.ENSP00000219070,9606.ENSP00000252723,9606.ENSP00000258080,9606.ENSP00000264832,9606.ENSP00000297494,9606.ENSP00000305372,9606.ENSP00000305651,9606.ENSP00000310219,9606.ENSP00000327251,9606.ENSP00000355747,9606.ENSP00000369647,9606.ENSP00000370571,9606.ENSP00000373574,9606.ENSP00000376776,9606.ENSP00000379563,9606.ENSP00000431418,…	TNFRSF1A,NGFR,HMOX1,MMP2,EPO,HTRA2,ICAM1,NOS3,ADRB2,CXCL10,HSPA6,NOS2,PSEN2,AVP,TH,ACVRL1,DBH,TSPO,NTRK1,CERS1
GO:0065008	Regulation of biological quality	37	4042	0.41	7.07e-07	9606.ENSP00000006053,9606.ENSP00000172229,9606.ENSP00000176183,9606.ENSP00000216117,9606.ENSP00000219368,9606.ENSP00000226760,9606.ENSP00000233202,9606.ENSP00000242480,9606.ENSP00000245907,9606.ENSP00000249075,9606.ENSP00000252723,9606.ENSP00000264832,9606.ENSP00000273077,9606.ENSP00000280155,9606.ENSP00000286301,9606.ENSP00000292303,9606.ENSP00000297494,9606.ENSP00000305372,9606.ENSP00000305613,…	CX3CL1,NGFR,DRD4,HMOX1,FA2H,WFS1,SLC11A1,EGR2,C3,LIF,EPO,ICAM1,PNKD,ADRA2A,CSF1R,CCR5,NOS3,ADRB2,CPLX1,CXCL10,NPAS4,NFKBIB,TNFRSF12A,NOS2,HAP1,EMP2,COMT,ITPR3,AVP,TH,ACVRL1,DBH,IL4R,TSPO,CLDN5,NTRK1,PLXNB3
GO:0032501	Multicellular organismal process	49	6933	0.3	7.68e-07	9606.ENSP00000006053,9606.ENSP00000162749,9606.ENSP00000172229,9606.ENSP00000176183,9606.ENSP00000216117,9606.ENSP00000219070,9606.ENSP00000219368,9606.ENSP00000226760,9606.ENSP00000233202,9606.ENSP00000242480,9606.ENSP00000245907,9606.ENSP00000249075,9606.ENSP00000252723,9606.ENSP00000258080,9606.ENSP00000264832,9606.ENSP00000273077,9606.ENSP00000280155,9606.ENSP00000286301,9606.ENSP00000287907,…	CX3CL1,TNFRSF1A,NGFR,DRD4,HMOX1,MMP2,FA2H,WFS1,SLC11A1,EGR2,C3,LIF,EPO,HTRA2,ICAM1,PNKD,ADRA2A,CSF1R,HTR5A,POLR2J,NOS3,ADRB2,CXCL10,NPAS4,TNFRSF12A,NOS2,OLIG2,HAP1,EMP2,COMT,EGFL7,MMRN2,MMP9,ITPR3,AVP,TH,ACVRL1,DBH,IL4R,TSPO,GGT1,CSF2RB,CLDN5,GAL3ST1,SMPD4,CD44,NTRK1,MPZ,PLXNB3
GO:0051924	Regulation of calcium ion transport	11	256	1.09	7.76e-07	9606.ENSP00000006053,9606.ENSP00000176183,9606.ENSP00000226760,9606.ENSP00000252723,9606.ENSP00000264832,9606.ENSP00000280155,9606.ENSP00000297494,9606.ENSP00000305651,9606.ENSP00000334002,9606.ENSP00000355747,9606.ENSP00000379563	CX3CL1,DRD4,WFS1,EPO,ICAM1,ADRA2A,NOS3,CXCL10,HAP1,PSEN2,TSPO
GO:2001233	Regulation of apoptotic signaling pathway	13	409	0.95	7.83e-07	9606.ENSP00000006053,9606.ENSP00000172229,9606.ENSP00000216117,9606.ENSP00000226760,9606.ENSP00000252723,9606.ENSP00000258080,9606.ENSP00000264832,9606.ENSP00000297494,9606.ENSP00000326737,9606.ENSP00000361405,9606.ENSP00000369647,9606.ENSP00000376776,9606.ENSP00000398632	CX3CL1,NGFR,HMOX1,WFS1,EPO,HTRA2,ICAM1,NOS3,TNFRSF12A,MMP9,AVP,DBH,CD44
GO:0010646	Regulation of cell communication	34	3514	0.44	1.08e-06	9606.ENSP00000006053,9606.ENSP00000162749,9606.ENSP00000172229,9606.ENSP00000176183,9606.ENSP00000216117,9606.ENSP00000226760,9606.ENSP00000242480,9606.ENSP00000245907,9606.ENSP00000249075,9606.ENSP00000252723,9606.ENSP00000258080,9606.ENSP00000264832,9606.ENSP00000273077,9606.ENSP00000280155,9606.ENSP00000286301,9606.ENSP00000297494,9606.ENSP00000305372,9606.ENSP00000305613,9606.ENSP00000311196,…	CX3CL1,TNFRSF1A,NGFR,DRD4,HMOX1,WFS1,EGR2,C3,LIF,EPO,HTRA2,ICAM1,PNKD,ADRA2A,CSF1R,NOS3,ADRB2,CPLX1,NPAS4,UBE2N,TNFRSF12A,NOS2,HAP1,EMP2,EGFL7,MMRN2,MMP9,ITPR3,AVP,ACVRL1,DBH,CD44,NTRK1,CERS1
GO:0006954	Inflammatory response	14	515	0.89	1.11e-06	9606.ENSP00000006053,9606.ENSP00000162749,9606.ENSP00000216117,9606.ENSP00000233202,9606.ENSP00000244709,9606.ENSP00000245907,9606.ENSP00000252723,9606.ENSP00000264832,9606.ENSP00000286301,9606.ENSP00000292303,9606.ENSP00000305651,9606.ENSP00000327251,9606.ENSP00000379111,9606.ENSP00000398632	CX3CL1,TNFRSF1A,HMOX1,SLC11A1,TREM1,C3,EPO,ICAM1,CSF1R,CCR5,CXCL10,NOS2,IL4R,CD44
GO:0051240	Positive regulation of multicellular organismal process	24	1770	0.58	1.2e-06	9606.ENSP00000006053,9606.ENSP00000172229,9606.ENSP00000216117,9606.ENSP00000233202,9606.ENSP00000242480,9606.ENSP00000245907,9606.ENSP00000249075,9606.ENSP00000252723,9606.ENSP00000264832,9606.ENSP00000280155,9606.ENSP00000286301,9606.ENSP00000297494,9606.ENSP00000305372,9606.ENSP00000326737,9606.ENSP00000331040,9606.ENSP00000334002,9606.ENSP00000361405,9606.ENSP00000369647,9606.ENSP00000373574,…	CX3CL1,NGFR,HMOX1,SLC11A1,EGR2,C3,LIF,EPO,ICAM1,ADRA2A,CSF1R,NOS3,ADRB2,TNFRSF12A,OLIG2,HAP1,MMP9,AVP,ACVRL1,DBH,IL4R,TSPO,NTRK1,PLXNB3
GO:0048584	Positive regulation of response to stimulus	27	2257	0.53	1.25e-06	9606.ENSP00000006053,9606.ENSP00000162749,9606.ENSP00000172229,9606.ENSP00000176183,9606.ENSP00000216117,9606.ENSP00000233202,9606.ENSP00000245907,9606.ENSP00000249075,9606.ENSP00000252723,9606.ENSP00000258080,9606.ENSP00000264832,9606.ENSP00000280155,9606.ENSP00000286301,9606.ENSP00000297494,9606.ENSP00000305372,9606.ENSP00000305651,9606.ENSP00000316176,9606.ENSP00000326737,9606.ENSP00000334002,…	CX3CL1,TNFRSF1A,NGFR,DRD4,HMOX1,SLC11A1,C3,LIF,EPO,HTRA2,ICAM1,ADRA2A,CSF1R,NOS3,ADRB2,CXCL10,UBE2N,TNFRSF12A,HAP1,EMP2,MMP9,ACVRL1,IL4R,CD44,ICAM2,NTRK1,CERS1
GO:0023051	Regulation of signaling	34	3553	0.43	1.32e-06	9606.ENSP00000006053,9606.ENSP00000162749,9606.ENSP00000172229,9606.ENSP00000176183,9606.ENSP00000216117,9606.ENSP00000226760,9606.ENSP00000242480,9606.ENSP00000245907,9606.ENSP00000249075,9606.ENSP00000252723,9606.ENSP00000258080,9606.ENSP00000264832,9606.ENSP00000273077,9606.ENSP00000280155,9606.ENSP00000286301,9606.ENSP00000297494,9606.ENSP00000305372,9606.ENSP00000305613,9606.ENSP00000311196,…	CX3CL1,TNFRSF1A,NGFR,DRD4,HMOX1,WFS1,EGR2,C3,LIF,EPO,HTRA2,ICAM1,PNKD,ADRA2A,CSF1R,NOS3,ADRB2,CPLX1,NPAS4,UBE2N,TNFRSF12A,NOS2,HAP1,EMP2,EGFL7,MMRN2,MMP9,ITPR3,AVP,ACVRL1,DBH,CD44,NTRK1,CERS1
GO:0009617	Response to bacterium	15	634	0.83	1.55e-06	9606.ENSP00000162749,9606.ENSP00000233202,9606.ENSP00000245907,9606.ENSP00000252723,9606.ENSP00000264832,9606.ENSP00000292303,9606.ENSP00000297494,9606.ENSP00000305651,9606.ENSP00000312988,9606.ENSP00000327251,9606.ENSP00000354511,9606.ENSP00000370571,9606.ENSP00000379563,9606.ENSP00000383232,9606.ENSP00000384053	TNFRSF1A,SLC11A1,C3,EPO,ICAM1,CCR5,NOS3,CXCL10,NFKBIB,NOS2,COMT,TH,TSPO,GGT1,CSF2RB
GO:0022603	Regulation of anatomical structure morphogenesis	19	1095	0.69	1.55e-06	9606.ENSP00000006053,9606.ENSP00000162749,9606.ENSP00000172229,9606.ENSP00000216117,9606.ENSP00000245907,9606.ENSP00000249075,9606.ENSP00000264832,9606.ENSP00000286301,9606.ENSP00000297494,9606.ENSP00000305651,9606.ENSP00000326737,9606.ENSP00000352540,9606.ENSP00000361097,9606.ENSP00000373574,9606.ENSP00000379111,9606.ENSP00000385477,9606.ENSP00000398632,9606.ENSP00000431418,9606.ENSP00000442736	CX3CL1,TNFRSF1A,NGFR,HMOX1,C3,LIF,ICAM1,CSF1R,NOS3,CXCL10,TNFRSF12A,EMP2,MMRN2,ACVRL1,IL4R,CLDN5,CD44,NTRK1,PLXNB3
GO:0009967	Positive regulation of signal transduction	23	1654	0.6	1.56e-06	9606.ENSP00000006053,9606.ENSP00000162749,9606.ENSP00000172229,9606.ENSP00000176183,9606.ENSP00000216117,9606.ENSP00000245907,9606.ENSP00000249075,9606.ENSP00000252723,9606.ENSP00000258080,9606.ENSP00000264832,9606.ENSP00000280155,9606.ENSP00000286301,9606.ENSP00000297494,9606.ENSP00000305372,9606.ENSP00000316176,9606.ENSP00000326737,9606.ENSP00000334002,9606.ENSP00000352540,9606.ENSP00000361405,…	CX3CL1,TNFRSF1A,NGFR,DRD4,HMOX1,C3,LIF,EPO,HTRA2,ICAM1,ADRA2A,CSF1R,NOS3,ADRB2,UBE2N,TNFRSF12A,HAP1,EMP2,MMP9,ACVRL1,CD44,NTRK1,CERS1
GO:0033993	Response to lipid	17	858	0.75	1.63e-06	9606.ENSP00000233202,9606.ENSP00000252723,9606.ENSP00000258080,9606.ENSP00000264832,9606.ENSP00000287907,9606.ENSP00000292303,9606.ENSP00000297494,9606.ENSP00000305651,9606.ENSP00000311196,9606.ENSP00000312988,9606.ENSP00000327251,9606.ENSP00000354511,9606.ENSP00000369647,9606.ENSP00000370571,9606.ENSP00000379563,9606.ENSP00000383232,9606.ENSP00000384053	SLC11A1,EPO,HTRA2,ICAM1,HTR5A,CCR5,NOS3,CXCL10,NPAS4,NFKBIB,NOS2,COMT,AVP,TH,TSPO,GGT1,CSF2RB
GO:0009605	Response to external stimulus	27	2310	0.52	1.78e-06	9606.ENSP00000006053,9606.ENSP00000162749,9606.ENSP00000172229,9606.ENSP00000216117,9606.ENSP00000233202,9606.ENSP00000242480,9606.ENSP00000244709,9606.ENSP00000245907,9606.ENSP00000252723,9606.ENSP00000264832,9606.ENSP00000286301,9606.ENSP00000292303,9606.ENSP00000297494,9606.ENSP00000305372,9606.ENSP00000305651,9606.ENSP00000312988,9606.ENSP00000327251,9606.ENSP00000354511,9606.ENSP00000370571,…	CX3CL1,TNFRSF1A,NGFR,HMOX1,SLC11A1,EGR2,TREM1,C3,EPO,ICAM1,CSF1R,CCR5,NOS3,ADRB2,CXCL10,NFKBIB,NOS2,COMT,TH,IL4R,TSPO,GGT1,CSF2RB,PRF1,CD44,NTRK1,PLXNB3
GO:0010647	Positive regulation of cell communication	24	1823	0.57	1.78e-06	9606.ENSP00000006053,9606.ENSP00000162749,9606.ENSP00000172229,9606.ENSP00000176183,9606.ENSP00000216117,9606.ENSP00000245907,9606.ENSP00000249075,9606.ENSP00000252723,9606.ENSP00000258080,9606.ENSP00000264832,9606.ENSP00000280155,9606.ENSP00000286301,9606.ENSP00000297494,9606.ENSP00000305372,9606.ENSP00000316176,9606.ENSP00000326737,9606.ENSP00000334002,9606.ENSP00000352540,9606.ENSP00000361405,…	CX3CL1,TNFRSF1A,NGFR,DRD4,HMOX1,C3,LIF,EPO,HTRA2,ICAM1,ADRA2A,CSF1R,NOS3,ADRB2,UBE2N,TNFRSF12A,HAP1,EMP2,MMP9,ITPR3,ACVRL1,CD44,NTRK1,CERS1
GO:0023056	Positive regulation of signaling	24	1831	0.57	1.88e-06	9606.ENSP00000006053,9606.ENSP00000162749,9606.ENSP00000172229,9606.ENSP00000176183,9606.ENSP00000216117,9606.ENSP00000245907,9606.ENSP00000249075,9606.ENSP00000252723,9606.ENSP00000258080,9606.ENSP00000264832,9606.ENSP00000280155,9606.ENSP00000286301,9606.ENSP00000297494,9606.ENSP00000305372,9606.ENSP00000316176,9606.ENSP00000326737,9606.ENSP00000334002,9606.ENSP00000352540,9606.ENSP00000361405,…	CX3CL1,TNFRSF1A,NGFR,DRD4,HMOX1,C3,LIF,EPO,HTRA2,ICAM1,ADRA2A,CSF1R,NOS3,ADRB2,UBE2N,TNFRSF12A,HAP1,EMP2,MMP9,ITPR3,ACVRL1,CD44,NTRK1,CERS1
GO:0031401	Positive regulation of protein modification process	20	1252	0.66	1.93e-06	9606.ENSP00000006053,9606.ENSP00000162749,9606.ENSP00000176183,9606.ENSP00000226760,9606.ENSP00000233202,9606.ENSP00000245907,9606.ENSP00000249075,9606.ENSP00000252723,9606.ENSP00000264832,9606.ENSP00000280155,9606.ENSP00000286301,9606.ENSP00000305372,9606.ENSP00000316176,9606.ENSP00000352540,9606.ENSP00000361405,9606.ENSP00000369647,9606.ENSP00000373574,9606.ENSP00000398632,9606.ENSP00000431418,…	CX3CL1,TNFRSF1A,DRD4,WFS1,SLC11A1,C3,LIF,EPO,ICAM1,ADRA2A,CSF1R,ADRB2,UBE2N,EMP2,MMP9,AVP,ACVRL1,CD44,NTRK1,CERS1
GO:2001234	Negative regulation of apoptotic signaling pathway	10	232	1.09	2.87e-06	9606.ENSP00000006053,9606.ENSP00000216117,9606.ENSP00000226760,9606.ENSP00000252723,9606.ENSP00000258080,9606.ENSP00000264832,9606.ENSP00000297494,9606.ENSP00000361405,9606.ENSP00000369647,9606.ENSP00000398632	CX3CL1,HMOX1,WFS1,EPO,HTRA2,ICAM1,NOS3,MMP9,AVP,CD44
GO:0010959	Regulation of metal ion transport	12	391	0.94	3.4e-06	9606.ENSP00000006053,9606.ENSP00000176183,9606.ENSP00000226760,9606.ENSP00000252723,9606.ENSP00000264832,9606.ENSP00000280155,9606.ENSP00000297494,9606.ENSP00000305372,9606.ENSP00000305651,9606.ENSP00000334002,9606.ENSP00000355747,9606.ENSP00000379563	CX3CL1,DRD4,WFS1,EPO,ICAM1,ADRA2A,NOS3,ADRB2,CXCL10,HAP1,PSEN2,TSPO
GO:0008284	Positive regulation of cell population proliferation	17	919	0.72	3.86e-06	9606.ENSP00000006053,9606.ENSP00000172229,9606.ENSP00000216117,9606.ENSP00000219070,9606.ENSP00000249075,9606.ENSP00000252723,9606.ENSP00000280155,9606.ENSP00000286301,9606.ENSP00000305651,9606.ENSP00000352540,9606.ENSP00000360764,9606.ENSP00000361405,9606.ENSP00000369647,9606.ENSP00000373574,9606.ENSP00000379563,9606.ENSP00000385477,9606.ENSP00000442736	CX3CL1,NGFR,HMOX1,MMP2,LIF,EPO,ADRA2A,CSF1R,CXCL10,EMP2,EGFL7,MMP9,AVP,ACVRL1,TSPO,CLDN5,PLXNB3
GO:0032270	Positive regulation of cellular protein metabolic process	22	1635	0.58	5.69e-06	9606.ENSP00000006053,9606.ENSP00000162749,9606.ENSP00000172229,9606.ENSP00000176183,9606.ENSP00000226760,9606.ENSP00000233202,9606.ENSP00000245907,9606.ENSP00000249075,9606.ENSP00000252723,9606.ENSP00000258080,9606.ENSP00000264832,9606.ENSP00000280155,9606.ENSP00000286301,9606.ENSP00000305372,9606.ENSP00000316176,9606.ENSP00000352540,9606.ENSP00000361405,9606.ENSP00000369647,9606.ENSP00000373574,…	CX3CL1,TNFRSF1A,NGFR,DRD4,WFS1,SLC11A1,C3,LIF,EPO,HTRA2,ICAM1,ADRA2A,CSF1R,ADRB2,UBE2N,EMP2,MMP9,AVP,ACVRL1,CD44,NTRK1,CERS1
GO:0042592	Homeostatic process	22	1676	0.57	8.68e-06	9606.ENSP00000006053,9606.ENSP00000172229,9606.ENSP00000176183,9606.ENSP00000216117,9606.ENSP00000219368,9606.ENSP00000226760,9606.ENSP00000233202,9606.ENSP00000252723,9606.ENSP00000264832,9606.ENSP00000280155,9606.ENSP00000292303,9606.ENSP00000297494,9606.ENSP00000305372,9606.ENSP00000305651,9606.ENSP00000327251,9606.ENSP00000334002,9606.ENSP00000363435,9606.ENSP00000369647,9606.ENSP00000370571,…	CX3CL1,NGFR,DRD4,HMOX1,FA2H,WFS1,SLC11A1,EPO,ICAM1,ADRA2A,CCR5,NOS3,ADRB2,CXCL10,NOS2,HAP1,ITPR3,AVP,TH,DBH,TSPO,CLDN5
GO:0009893	Positive regulation of metabolic process	34	3893	0.39	1.06e-05	9606.ENSP00000006053,9606.ENSP00000162749,9606.ENSP00000172229,9606.ENSP00000176183,9606.ENSP00000216117,9606.ENSP00000226760,9606.ENSP00000233202,9606.ENSP00000242480,9606.ENSP00000245907,9606.ENSP00000249075,9606.ENSP00000252723,9606.ENSP00000258080,9606.ENSP00000264832,9606.ENSP00000280155,9606.ENSP00000286301,9606.ENSP00000297494,9606.ENSP00000305372,9606.ENSP00000305651,9606.ENSP00000311196,…	CX3CL1,TNFRSF1A,NGFR,DRD4,HMOX1,WFS1,SLC11A1,EGR2,C3,LIF,EPO,HTRA2,ICAM1,ADRA2A,CSF1R,NOS3,ADRB2,CXCL10,NPAS4,NFKBIB,UBE2N,NOS2,EMP2,COMT,MMP9,AVP,ACVRL1,DBH,IL4R,TSPO,CLDN5,CD44,NTRK1,CERS1
GO:0048583	Regulation of response to stimulus	35	4114	0.38	1.11e-05	9606.ENSP00000006053,9606.ENSP00000162749,9606.ENSP00000172229,9606.ENSP00000176183,9606.ENSP00000216117,9606.ENSP00000226760,9606.ENSP00000233202,9606.ENSP00000244709,9606.ENSP00000245907,9606.ENSP00000249075,9606.ENSP00000252723,9606.ENSP00000258080,9606.ENSP00000264832,9606.ENSP00000280155,9606.ENSP00000286301,9606.ENSP00000297494,9606.ENSP00000305372,9606.ENSP00000305651,9606.ENSP00000316176,…	CX3CL1,TNFRSF1A,NGFR,DRD4,HMOX1,WFS1,SLC11A1,TREM1,C3,LIF,EPO,HTRA2,ICAM1,ADRA2A,CSF1R,NOS3,ADRB2,CXCL10,UBE2N,TNFRSF12A,NOS2,HAP1,EMP2,EGFL7,MMRN2,MMP9,AVP,ACVRL1,DBH,IL4R,GGT1,CD44,ICAM2,NTRK1,CERS1
GO:0051128	Regulation of cellular component organization	26	2402	0.49	1.49e-05	9606.ENSP00000006053,9606.ENSP00000162749,9606.ENSP00000172229,9606.ENSP00000176183,9606.ENSP00000245907,9606.ENSP00000249075,9606.ENSP00000252723,9606.ENSP00000258080,9606.ENSP00000264832,9606.ENSP00000286301,9606.ENSP00000305372,9606.ENSP00000305613,9606.ENSP00000305651,9606.ENSP00000316176,9606.ENSP00000326737,9606.ENSP00000334002,9606.ENSP00000361405,9606.ENSP00000369647,9606.ENSP00000373574,…	CX3CL1,TNFRSF1A,NGFR,DRD4,C3,LIF,EPO,HTRA2,ICAM1,CSF1R,ADRB2,CPLX1,CXCL10,UBE2N,TNFRSF12A,HAP1,MMP9,AVP,ACVRL1,IL4R,TSPO,CLDN5,CD44,NTRK1,PLXNB3,GFAP
GO:0001932	Regulation of protein phosphorylation	20	1459	0.59	2e-05	9606.ENSP00000006053,9606.ENSP00000162749,9606.ENSP00000176183,9606.ENSP00000233202,9606.ENSP00000245907,9606.ENSP00000249075,9606.ENSP00000252723,9606.ENSP00000264832,9606.ENSP00000280155,9606.ENSP00000286301,9606.ENSP00000305372,9606.ENSP00000305651,9606.ENSP00000316176,9606.ENSP00000352540,9606.ENSP00000361405,9606.ENSP00000369647,9606.ENSP00000373574,9606.ENSP00000398632,9606.ENSP00000431418,…	CX3CL1,TNFRSF1A,DRD4,SLC11A1,C3,LIF,EPO,ICAM1,ADRA2A,CSF1R,ADRB2,CXCL10,UBE2N,EMP2,MMP9,AVP,ACVRL1,CD44,NTRK1,CERS1
GO:0007610	Behavior	13	572	0.81	2.14e-05	9606.ENSP00000176183,9606.ENSP00000226760,9606.ENSP00000242480,9606.ENSP00000258080,9606.ENSP00000311196,9606.ENSP00000354511,9606.ENSP00000363435,9606.ENSP00000369647,9606.ENSP00000370571,9606.ENSP00000376776,9606.ENSP00000379563,9606.ENSP00000385477,9606.ENSP00000431418	DRD4,WFS1,EGR2,HTRA2,NPAS4,COMT,ITPR3,AVP,TH,DBH,TSPO,CLDN5,NTRK1
GO:0031325	Positive regulation of cellular metabolic process	31	3413	0.41	2.37e-05	9606.ENSP00000006053,9606.ENSP00000162749,9606.ENSP00000172229,9606.ENSP00000176183,9606.ENSP00000216117,9606.ENSP00000226760,9606.ENSP00000233202,9606.ENSP00000242480,9606.ENSP00000245907,9606.ENSP00000249075,9606.ENSP00000252723,9606.ENSP00000258080,9606.ENSP00000264832,9606.ENSP00000280155,9606.ENSP00000286301,9606.ENSP00000297494,9606.ENSP00000305372,9606.ENSP00000305651,9606.ENSP00000311196,…	CX3CL1,TNFRSF1A,NGFR,DRD4,HMOX1,WFS1,SLC11A1,EGR2,C3,LIF,EPO,HTRA2,ICAM1,ADRA2A,CSF1R,NOS3,ADRB2,CXCL10,NPAS4,NFKBIB,UBE2N,NOS2,EMP2,COMT,MMP9,AVP,ACVRL1,TSPO,CD44,NTRK1,CERS1
GO:0050793	Regulation of developmental process	27	2648	0.46	2.37e-05	9606.ENSP00000006053,9606.ENSP00000162749,9606.ENSP00000172229,9606.ENSP00000216117,9606.ENSP00000242480,9606.ENSP00000245907,9606.ENSP00000249075,9606.ENSP00000252723,9606.ENSP00000258080,9606.ENSP00000264832,9606.ENSP00000286301,9606.ENSP00000297494,9606.ENSP00000305372,9606.ENSP00000305651,9606.ENSP00000326737,9606.ENSP00000331040,9606.ENSP00000334002,9606.ENSP00000352540,9606.ENSP00000361097,…	CX3CL1,TNFRSF1A,NGFR,HMOX1,EGR2,C3,LIF,EPO,HTRA2,ICAM1,CSF1R,NOS3,ADRB2,CXCL10,TNFRSF12A,OLIG2,HAP1,EMP2,MMRN2,MMP9,ACVRL1,IL4R,TSPO,CLDN5,CD44,NTRK1,PLXNB3
GO:1901701	Cellular response to oxygen-containing compound	17	1055	0.66	2.37e-05	9606.ENSP00000172229,9606.ENSP00000176183,9606.ENSP00000219070,9606.ENSP00000258080,9606.ENSP00000264832,9606.ENSP00000287907,9606.ENSP00000292303,9606.ENSP00000297494,9606.ENSP00000305372,9606.ENSP00000305651,9606.ENSP00000311196,9606.ENSP00000312988,9606.ENSP00000327251,9606.ENSP00000361405,9606.ENSP00000370571,9606.ENSP00000379563,9606.ENSP00000485582	NGFR,DRD4,MMP2,HTRA2,ICAM1,HTR5A,CCR5,NOS3,ADRB2,CXCL10,NPAS4,NFKBIB,NOS2,MMP9,TH,TSPO,CERS1
GO:0043269	Regulation of ion transport	14	696	0.76	2.66e-05	9606.ENSP00000006053,9606.ENSP00000176183,9606.ENSP00000226760,9606.ENSP00000252723,9606.ENSP00000264832,9606.ENSP00000280155,9606.ENSP00000297494,9606.ENSP00000305372,9606.ENSP00000305651,9606.ENSP00000334002,9606.ENSP00000355747,9606.ENSP00000361405,9606.ENSP00000369647,9606.ENSP00000379563	CX3CL1,DRD4,WFS1,EPO,ICAM1,ADRA2A,NOS3,ADRB2,CXCL10,HAP1,PSEN2,MMP9,AVP,TSPO
GO:0019220	Regulation of phosphate metabolic process	22	1816	0.54	2.97e-05	9606.ENSP00000006053,9606.ENSP00000162749,9606.ENSP00000176183,9606.ENSP00000233202,9606.ENSP00000245907,9606.ENSP00000249075,9606.ENSP00000252723,9606.ENSP00000264832,9606.ENSP00000280155,9606.ENSP00000286301,9606.ENSP00000297494,9606.ENSP00000305372,9606.ENSP00000305651,9606.ENSP00000316176,9606.ENSP00000327251,9606.ENSP00000352540,9606.ENSP00000361405,9606.ENSP00000369647,9606.ENSP00000373574,…	CX3CL1,TNFRSF1A,DRD4,SLC11A1,C3,LIF,EPO,ICAM1,ADRA2A,CSF1R,NOS3,ADRB2,CXCL10,UBE2N,NOS2,EMP2,MMP9,AVP,ACVRL1,CD44,NTRK1,CERS1
GO:0009266	Response to temperature stimulus	8	170	1.13	3.68e-05	9606.ENSP00000172229,9606.ENSP00000216117,9606.ENSP00000258080,9606.ENSP00000297494,9606.ENSP00000305372,9606.ENSP00000305651,9606.ENSP00000310219,9606.ENSP00000431418	NGFR,HMOX1,HTRA2,NOS3,ADRB2,CXCL10,HSPA6,NTRK1
GO:0051094	Positive regulation of developmental process	19	1389	0.59	4.14e-05	9606.ENSP00000006053,9606.ENSP00000162749,9606.ENSP00000172229,9606.ENSP00000216117,9606.ENSP00000242480,9606.ENSP00000245907,9606.ENSP00000249075,9606.ENSP00000252723,9606.ENSP00000297494,9606.ENSP00000305372,9606.ENSP00000326737,9606.ENSP00000331040,9606.ENSP00000334002,9606.ENSP00000373574,9606.ENSP00000379111,9606.ENSP00000379563,9606.ENSP00000385477,9606.ENSP00000431418,9606.ENSP00000442736	CX3CL1,TNFRSF1A,NGFR,HMOX1,EGR2,C3,LIF,EPO,NOS3,ADRB2,TNFRSF12A,OLIG2,HAP1,ACVRL1,IL4R,TSPO,CLDN5,NTRK1,PLXNB3
GO:0040011	Locomotion	18	1251	0.61	4.42e-05	9606.ENSP00000006053,9606.ENSP00000172229,9606.ENSP00000242480,9606.ENSP00000244709,9606.ENSP00000264832,9606.ENSP00000286301,9606.ENSP00000292303,9606.ENSP00000297494,9606.ENSP00000305651,9606.ENSP00000326737,9606.ENSP00000352540,9606.ENSP00000361097,9606.ENSP00000373574,9606.ENSP00000376776,9606.ENSP00000379563,9606.ENSP00000398632,9606.ENSP00000431418,9606.ENSP00000442736	CX3CL1,NGFR,EGR2,TREM1,ICAM1,CSF1R,CCR5,NOS3,CXCL10,TNFRSF12A,EMP2,MMRN2,ACVRL1,DBH,TSPO,CD44,NTRK1,PLXNB3
GO:0042981	Regulation of apoptotic process	20	1550	0.56	4.5e-05	9606.ENSP00000006053,9606.ENSP00000162749,9606.ENSP00000172229,9606.ENSP00000216117,9606.ENSP00000226760,9606.ENSP00000252723,9606.ENSP00000258080,9606.ENSP00000264832,9606.ENSP00000286301,9606.ENSP00000292303,9606.ENSP00000297494,9606.ENSP00000305651,9606.ENSP00000326737,9606.ENSP00000355747,9606.ENSP00000361405,9606.ENSP00000369647,9606.ENSP00000376776,9606.ENSP00000379563,9606.ENSP00000398632,…	CX3CL1,TNFRSF1A,NGFR,HMOX1,WFS1,EPO,HTRA2,ICAM1,CSF1R,CCR5,NOS3,CXCL10,TNFRSF12A,PSEN2,MMP9,AVP,DBH,TSPO,CD44,NTRK1
GO:0031399	Regulation of protein modification process	22	1870	0.52	4.54e-05	9606.ENSP00000006053,9606.ENSP00000162749,9606.ENSP00000176183,9606.ENSP00000226760,9606.ENSP00000233202,9606.ENSP00000245907,9606.ENSP00000249075,9606.ENSP00000252723,9606.ENSP00000264832,9606.ENSP00000280155,9606.ENSP00000286301,9606.ENSP00000305372,9606.ENSP00000305651,9606.ENSP00000316176,9606.ENSP00000352540,9606.ENSP00000361405,9606.ENSP00000369647,9606.ENSP00000373574,9606.ENSP00000379563,…	CX3CL1,TNFRSF1A,DRD4,WFS1,SLC11A1,C3,LIF,EPO,ICAM1,ADRA2A,CSF1R,ADRB2,CXCL10,UBE2N,EMP2,MMP9,AVP,ACVRL1,TSPO,CD44,NTRK1,CERS1
GO:0048878	Chemical homeostasis	17	1124	0.63	4.96e-05	9606.ENSP00000006053,9606.ENSP00000172229,9606.ENSP00000176183,9606.ENSP00000216117,9606.ENSP00000219368,9606.ENSP00000226760,9606.ENSP00000233202,9606.ENSP00000264832,9606.ENSP00000280155,9606.ENSP00000292303,9606.ENSP00000305651,9606.ENSP00000334002,9606.ENSP00000363435,9606.ENSP00000369647,9606.ENSP00000370571,9606.ENSP00000376776,9606.ENSP00000379563	CX3CL1,NGFR,DRD4,HMOX1,FA2H,WFS1,SLC11A1,ICAM1,ADRA2A,CCR5,CXCL10,HAP1,ITPR3,AVP,TH,DBH,TSPO
GO:0003018	Vascular process in circulatory system	8	185	1.09	6.22e-05	9606.ENSP00000216117,9606.ENSP00000264832,9606.ENSP00000280155,9606.ENSP00000297494,9606.ENSP00000305372,9606.ENSP00000369647,9606.ENSP00000376776,9606.ENSP00000385477	HMOX1,ICAM1,ADRA2A,NOS3,ADRB2,AVP,DBH,CLDN5
GO:2000026	Regulation of multicellular organismal development	23	2096	0.49	7.19e-05	9606.ENSP00000006053,9606.ENSP00000162749,9606.ENSP00000172229,9606.ENSP00000216117,9606.ENSP00000242480,9606.ENSP00000245907,9606.ENSP00000249075,9606.ENSP00000252723,9606.ENSP00000297494,9606.ENSP00000305372,9606.ENSP00000305651,9606.ENSP00000326737,9606.ENSP00000331040,9606.ENSP00000334002,9606.ENSP00000352540,9606.ENSP00000361097,9606.ENSP00000361405,9606.ENSP00000373574,9606.ENSP00000379111,…	CX3CL1,TNFRSF1A,NGFR,HMOX1,EGR2,C3,LIF,EPO,NOS3,ADRB2,CXCL10,TNFRSF12A,OLIG2,HAP1,EMP2,MMRN2,MMP9,ACVRL1,IL4R,TSPO,CLDN5,NTRK1,PLXNB3
GO:0043066	Negative regulation of apoptotic process	15	893	0.68	7.38e-05	9606.ENSP00000006053,9606.ENSP00000172229,9606.ENSP00000216117,9606.ENSP00000226760,9606.ENSP00000252723,9606.ENSP00000258080,9606.ENSP00000264832,9606.ENSP00000286301,9606.ENSP00000292303,9606.ENSP00000297494,9606.ENSP00000355747,9606.ENSP00000361405,9606.ENSP00000369647,9606.ENSP00000398632,9606.ENSP00000431418	CX3CL1,NGFR,HMOX1,WFS1,EPO,HTRA2,ICAM1,CSF1R,CCR5,NOS3,PSEN2,MMP9,AVP,CD44,NTRK1
GO:0019725	Cellular homeostasis	15	895	0.68	7.46e-05	9606.ENSP00000006053,9606.ENSP00000172229,9606.ENSP00000176183,9606.ENSP00000216117,9606.ENSP00000226760,9606.ENSP00000233202,9606.ENSP00000264832,9606.ENSP00000292303,9606.ENSP00000297494,9606.ENSP00000305651,9606.ENSP00000327251,9606.ENSP00000334002,9606.ENSP00000363435,9606.ENSP00000369647,9606.ENSP00000370571	CX3CL1,NGFR,DRD4,HMOX1,WFS1,SLC11A1,ICAM1,CCR5,NOS3,CXCL10,NOS2,HAP1,ITPR3,AVP,TH
GO:0051051	Negative regulation of transport	11	443	0.85	7.46e-05	9606.ENSP00000162749,9606.ENSP00000176183,9606.ENSP00000216117,9606.ENSP00000249075,9606.ENSP00000252723,9606.ENSP00000264832,9606.ENSP00000273077,9606.ENSP00000280155,9606.ENSP00000297494,9606.ENSP00000354511,9606.ENSP00000361405	TNFRSF1A,DRD4,HMOX1,LIF,EPO,ICAM1,PNKD,ADRA2A,NOS3,COMT,MMP9
GO:0051246	Regulation of protein metabolic process	27	2828	0.43	7.46e-05	9606.ENSP00000006053,9606.ENSP00000162749,9606.ENSP00000172229,9606.ENSP00000176183,9606.ENSP00000226760,9606.ENSP00000233202,9606.ENSP00000245907,9606.ENSP00000249075,9606.ENSP00000252723,9606.ENSP00000258080,9606.ENSP00000264832,9606.ENSP00000280155,9606.ENSP00000286301,9606.ENSP00000305372,9606.ENSP00000305651,9606.ENSP00000316176,9606.ENSP00000327251,9606.ENSP00000334002,9606.ENSP00000352540,…	CX3CL1,TNFRSF1A,NGFR,DRD4,WFS1,SLC11A1,C3,LIF,EPO,HTRA2,ICAM1,ADRA2A,CSF1R,ADRB2,CXCL10,UBE2N,NOS2,HAP1,EMP2,MMP9,AVP,ACVRL1,TSPO,CD44,NTRK1,GFAP,CERS1
GO:0060341	Regulation of cellular localization	16	1027	0.65	7.46e-05	9606.ENSP00000006053,9606.ENSP00000172229,9606.ENSP00000176183,9606.ENSP00000216117,9606.ENSP00000249075,9606.ENSP00000252723,9606.ENSP00000258080,9606.ENSP00000273077,9606.ENSP00000280155,9606.ENSP00000292303,9606.ENSP00000305613,9606.ENSP00000305651,9606.ENSP00000334002,9606.ENSP00000363435,9606.ENSP00000379111,9606.ENSP00000382434	CX3CL1,NGFR,DRD4,HMOX1,LIF,EPO,HTRA2,PNKD,ADRA2A,CCR5,CPLX1,CXCL10,HAP1,ITPR3,IL4R,PLA2G4E
GO:0003008	System process	22	1942	0.51	7.64e-05	9606.ENSP00000176183,9606.ENSP00000216117,9606.ENSP00000226760,9606.ENSP00000242480,9606.ENSP00000252723,9606.ENSP00000264832,9606.ENSP00000273077,9606.ENSP00000280155,9606.ENSP00000297494,9606.ENSP00000305372,9606.ENSP00000305651,9606.ENSP00000311196,9606.ENSP00000327251,9606.ENSP00000352540,9606.ENSP00000354511,9606.ENSP00000363435,9606.ENSP00000369647,9606.ENSP00000370571,9606.ENSP00000373574,…	DRD4,HMOX1,WFS1,EGR2,EPO,ICAM1,PNKD,ADRA2A,NOS3,ADRB2,CXCL10,NPAS4,NOS2,EMP2,COMT,ITPR3,AVP,TH,ACVRL1,DBH,CLDN5,NTRK1
GO:0051173	Positive regulation of nitrogen compound metabolic process	29	3239	0.4	8.14e-05	9606.ENSP00000006053,9606.ENSP00000162749,9606.ENSP00000172229,9606.ENSP00000176183,9606.ENSP00000226760,9606.ENSP00000233202,9606.ENSP00000242480,9606.ENSP00000245907,9606.ENSP00000249075,9606.ENSP00000252723,9606.ENSP00000258080,9606.ENSP00000264832,9606.ENSP00000280155,9606.ENSP00000286301,9606.ENSP00000297494,9606.ENSP00000305372,9606.ENSP00000305651,9606.ENSP00000311196,9606.ENSP00000312988,…	CX3CL1,TNFRSF1A,NGFR,DRD4,WFS1,SLC11A1,EGR2,C3,LIF,EPO,HTRA2,ICAM1,ADRA2A,CSF1R,NOS3,ADRB2,CXCL10,NPAS4,NFKBIB,UBE2N,NOS2,EMP2,COMT,MMP9,AVP,ACVRL1,CD44,NTRK1,CERS1
GO:0007566	Embryo implantation	5	41	1.54	8.26e-05	9606.ENSP00000219070,9606.ENSP00000249075,9606.ENSP00000252723,9606.ENSP00000352540,9606.ENSP00000361405	MMP2,LIF,EPO,EMP2,MMP9
GO:0010720	Positive regulation of cell development	12	556	0.79	8.56e-05	9606.ENSP00000006053,9606.ENSP00000172229,9606.ENSP00000242480,9606.ENSP00000249075,9606.ENSP00000252723,9606.ENSP00000326737,9606.ENSP00000331040,9606.ENSP00000334002,9606.ENSP00000379563,9606.ENSP00000385477,9606.ENSP00000431418,9606.ENSP00000442736	CX3CL1,NGFR,EGR2,LIF,EPO,TNFRSF12A,OLIG2,HAP1,TSPO,CLDN5,NTRK1,PLXNB3
GO:0051050	Positive regulation of transport	15	923	0.66	9.79e-05	9606.ENSP00000006053,9606.ENSP00000176183,9606.ENSP00000226760,9606.ENSP00000233202,9606.ENSP00000245907,9606.ENSP00000258080,9606.ENSP00000280155,9606.ENSP00000305372,9606.ENSP00000305651,9606.ENSP00000334002,9606.ENSP00000369647,9606.ENSP00000379111,9606.ENSP00000379563,9606.ENSP00000380421,9606.ENSP00000382434	CX3CL1,DRD4,WFS1,SLC11A1,C3,HTRA2,ADRA2A,ADRB2,CXCL10,HAP1,AVP,IL4R,TSPO,IL15RA,PLA2G4E
GO:0006928	Movement of cell or subcellular component	19	1501	0.56	0.0001	9606.ENSP00000006053,9606.ENSP00000172229,9606.ENSP00000242480,9606.ENSP00000244709,9606.ENSP00000264832,9606.ENSP00000286301,9606.ENSP00000292303,9606.ENSP00000297494,9606.ENSP00000305651,9606.ENSP00000326737,9606.ENSP00000334002,9606.ENSP00000352540,9606.ENSP00000361097,9606.ENSP00000373574,9606.ENSP00000376776,9606.ENSP00000379563,9606.ENSP00000398632,9606.ENSP00000431418,9606.ENSP00000442736	CX3CL1,NGFR,EGR2,TREM1,ICAM1,CSF1R,CCR5,NOS3,CXCL10,TNFRSF12A,HAP1,EMP2,MMRN2,ACVRL1,DBH,TSPO,CD44,NTRK1,PLXNB3
GO:0009966	Regulation of signal transduction	28	3107	0.41	0.00011	9606.ENSP00000006053,9606.ENSP00000162749,9606.ENSP00000172229,9606.ENSP00000176183,9606.ENSP00000216117,9606.ENSP00000226760,9606.ENSP00000245907,9606.ENSP00000249075,9606.ENSP00000252723,9606.ENSP00000258080,9606.ENSP00000264832,9606.ENSP00000280155,9606.ENSP00000286301,9606.ENSP00000297494,9606.ENSP00000305372,9606.ENSP00000316176,9606.ENSP00000326737,9606.ENSP00000334002,9606.ENSP00000352540,…	CX3CL1,TNFRSF1A,NGFR,DRD4,HMOX1,WFS1,C3,LIF,EPO,HTRA2,ICAM1,ADRA2A,CSF1R,NOS3,ADRB2,UBE2N,TNFRSF12A,HAP1,EMP2,EGFL7,MMRN2,MMP9,AVP,ACVRL1,DBH,CD44,NTRK1,CERS1
GO:0043270	Positive regulation of ion transport	9	285	0.95	0.00011	9606.ENSP00000006053,9606.ENSP00000176183,9606.ENSP00000226760,9606.ENSP00000280155,9606.ENSP00000305372,9606.ENSP00000305651,9606.ENSP00000334002,9606.ENSP00000369647,9606.ENSP00000379563	CX3CL1,DRD4,WFS1,ADRA2A,ADRB2,CXCL10,HAP1,AVP,TSPO
GO:0051046	Regulation of secretion	13	686	0.73	0.00011	9606.ENSP00000162749,9606.ENSP00000176183,9606.ENSP00000216117,9606.ENSP00000249075,9606.ENSP00000273077,9606.ENSP00000280155,9606.ENSP00000305613,9606.ENSP00000327251,9606.ENSP00000334002,9606.ENSP00000354511,9606.ENSP00000363435,9606.ENSP00000369647,9606.ENSP00000379111	TNFRSF1A,DRD4,HMOX1,LIF,PNKD,ADRA2A,CPLX1,NOS2,HAP1,COMT,ITPR3,AVP,IL4R
GO:0097746	Regulation of blood vessel diameter	7	139	1.15	0.00011	9606.ENSP00000216117,9606.ENSP00000264832,9606.ENSP00000280155,9606.ENSP00000297494,9606.ENSP00000305372,9606.ENSP00000369647,9606.ENSP00000376776	HMOX1,ICAM1,ADRA2A,NOS3,ADRB2,AVP,DBH
GO:0050769	Positive regulation of neurogenesis	11	479	0.81	0.00013	9606.ENSP00000006053,9606.ENSP00000172229,9606.ENSP00000242480,9606.ENSP00000249075,9606.ENSP00000252723,9606.ENSP00000326737,9606.ENSP00000331040,9606.ENSP00000334002,9606.ENSP00000379563,9606.ENSP00000431418,9606.ENSP00000442736	CX3CL1,NGFR,EGR2,LIF,EPO,TNFRSF12A,OLIG2,HAP1,TSPO,NTRK1,PLXNB3
GO:0051241	Negative regulation of multicellular organismal process	17	1231	0.59	0.00013	9606.ENSP00000006053,9606.ENSP00000162749,9606.ENSP00000172229,9606.ENSP00000216117,9606.ENSP00000233202,9606.ENSP00000297494,9606.ENSP00000305372,9606.ENSP00000305651,9606.ENSP00000331040,9606.ENSP00000354511,9606.ENSP00000361097,9606.ENSP00000361405,9606.ENSP00000369647,9606.ENSP00000373574,9606.ENSP00000379111,9606.ENSP00000379563,9606.ENSP00000385477	CX3CL1,TNFRSF1A,NGFR,HMOX1,SLC11A1,NOS3,ADRB2,CXCL10,OLIG2,COMT,MMRN2,MMP9,AVP,ACVRL1,IL4R,TSPO,CLDN5
GO:0044057	Regulation of system process	12	592	0.76	0.00014	9606.ENSP00000162749,9606.ENSP00000242480,9606.ENSP00000264832,9606.ENSP00000280155,9606.ENSP00000297494,9606.ENSP00000305372,9606.ENSP00000352540,9606.ENSP00000354511,9606.ENSP00000363435,9606.ENSP00000369647,9606.ENSP00000370571,9606.ENSP00000376776	TNFRSF1A,EGR2,ICAM1,ADRA2A,NOS3,ADRB2,EMP2,COMT,ITPR3,AVP,TH,DBH
GO:0048523	Negative regulation of cellular process	36	4874	0.32	0.00014	9606.ENSP00000006053,9606.ENSP00000162749,9606.ENSP00000172229,9606.ENSP00000176183,9606.ENSP00000216117,9606.ENSP00000226760,9606.ENSP00000233202,9606.ENSP00000245907,9606.ENSP00000249075,9606.ENSP00000252723,9606.ENSP00000258080,9606.ENSP00000264832,9606.ENSP00000273077,9606.ENSP00000280155,9606.ENSP00000286301,9606.ENSP00000292303,9606.ENSP00000297494,9606.ENSP00000305372,9606.ENSP00000305651,…	CX3CL1,TNFRSF1A,NGFR,DRD4,HMOX1,WFS1,SLC11A1,C3,LIF,EPO,HTRA2,ICAM1,PNKD,ADRA2A,CSF1R,CCR5,NOS3,ADRB2,CXCL10,OLIG2,HAP1,COMT,PSEN2,EGFL7,MMRN2,MMP9,ITPR3,AVP,ACVRL1,IL4R,TSPO,CLDN5,CD44,NTRK1,PLXNB3,CERS1
GO:0071216	Cellular response to biotic stimulus	8	219	1.02	0.00016	9606.ENSP00000226760,9606.ENSP00000264832,9606.ENSP00000292303,9606.ENSP00000297494,9606.ENSP00000305651,9606.ENSP00000312988,9606.ENSP00000327251,9606.ENSP00000379563	WFS1,ICAM1,CCR5,NOS3,CXCL10,NFKBIB,NOS2,TSPO
GO:1904645	Response to amyloid-beta	5	49	1.46	0.00016	9606.ENSP00000172229,9606.ENSP00000219070,9606.ENSP00000264832,9606.ENSP00000305372,9606.ENSP00000361405	NGFR,MMP2,ICAM1,ADRB2,MMP9
GO:0006665	Sphingolipid metabolic process	7	153	1.11	0.00017	9606.ENSP00000216124,9606.ENSP00000219368,9606.ENSP00000258080,9606.ENSP00000370571,9606.ENSP00000385735,9606.ENSP00000386531,9606.ENSP00000485582	ARSA,FA2H,HTRA2,TH,GAL3ST1,SMPD4,CERS1
GO:0007167	Enzyme linked receptor protein signaling pathway	13	720	0.71	0.00017	9606.ENSP00000172229,9606.ENSP00000219070,9606.ENSP00000249075,9606.ENSP00000286301,9606.ENSP00000292614,9606.ENSP00000305372,9606.ENSP00000334002,9606.ENSP00000355747,9606.ENSP00000361405,9606.ENSP00000373574,9606.ENSP00000385477,9606.ENSP00000431418,9606.ENSP00000485582	NGFR,MMP2,LIF,CSF1R,POLR2J,ADRB2,HAP1,PSEN2,MMP9,ACVRL1,CLDN5,NTRK1,CERS1
GO:0010604	Positive regulation of macromolecule metabolic process	30	3600	0.37	0.00017	9606.ENSP00000006053,9606.ENSP00000162749,9606.ENSP00000172229,9606.ENSP00000176183,9606.ENSP00000216117,9606.ENSP00000226760,9606.ENSP00000233202,9606.ENSP00000242480,9606.ENSP00000245907,9606.ENSP00000249075,9606.ENSP00000252723,9606.ENSP00000258080,9606.ENSP00000264832,9606.ENSP00000280155,9606.ENSP00000286301,9606.ENSP00000297494,9606.ENSP00000305372,9606.ENSP00000305651,9606.ENSP00000311196,…	CX3CL1,TNFRSF1A,NGFR,DRD4,HMOX1,WFS1,SLC11A1,EGR2,C3,LIF,EPO,HTRA2,ICAM1,ADRA2A,CSF1R,NOS3,ADRB2,CXCL10,NPAS4,NFKBIB,UBE2N,EMP2,MMP9,AVP,ACVRL1,IL4R,CLDN5,CD44,NTRK1,CERS1
GO:0048519	Negative regulation of biological process	38	5389	0.3	0.00017	9606.ENSP00000006053,9606.ENSP00000162749,9606.ENSP00000172229,9606.ENSP00000176183,9606.ENSP00000216117,9606.ENSP00000226760,9606.ENSP00000233202,9606.ENSP00000245907,9606.ENSP00000249075,9606.ENSP00000252723,9606.ENSP00000258080,9606.ENSP00000264832,9606.ENSP00000273077,9606.ENSP00000280155,9606.ENSP00000286301,9606.ENSP00000292303,9606.ENSP00000297494,9606.ENSP00000305372,9606.ENSP00000305651,…	CX3CL1,TNFRSF1A,NGFR,DRD4,HMOX1,WFS1,SLC11A1,C3,LIF,EPO,HTRA2,ICAM1,PNKD,ADRA2A,CSF1R,CCR5,NOS3,ADRB2,CXCL10,NFKBIB,NOS2,OLIG2,HAP1,COMT,PSEN2,EGFL7,MMRN2,MMP9,ITPR3,AVP,ACVRL1,IL4R,TSPO,CLDN5,CD44,NTRK1,PLXNB3,CERS1
GO:0048771	Tissue remodeling	6	96	1.25	0.00018	9606.ENSP00000219070,9606.ENSP00000249075,9606.ENSP00000297494,9606.ENSP00000305372,9606.ENSP00000373574,9606.ENSP00000376776	MMP2,LIF,NOS3,ADRB2,ACVRL1,DBH
GO:0007267	Cell-cell signaling	16	1145	0.6	0.00022	9606.ENSP00000006053,9606.ENSP00000176183,9606.ENSP00000245907,9606.ENSP00000280155,9606.ENSP00000287907,9606.ENSP00000292303,9606.ENSP00000305372,9606.ENSP00000305613,9606.ENSP00000305651,9606.ENSP00000311196,9606.ENSP00000327251,9606.ENSP00000334002,9606.ENSP00000369647,9606.ENSP00000370571,9606.ENSP00000376776,9606.ENSP00000432943	CX3CL1,DRD4,C3,ADRA2A,HTR5A,CCR5,ADRB2,CPLX1,CXCL10,NPAS4,NOS2,HAP1,AVP,TH,DBH,MPZ
GO:2001236	Regulation of extrinsic apoptotic signaling pathway	7	161	1.09	0.00023	9606.ENSP00000006053,9606.ENSP00000216117,9606.ENSP00000258080,9606.ENSP00000264832,9606.ENSP00000297494,9606.ENSP00000326737,9606.ENSP00000376776	CX3CL1,HMOX1,HTRA2,ICAM1,NOS3,TNFRSF12A,DBH
GO:0002376	Immune system process	24	2481	0.44	0.00024	9606.ENSP00000006053,9606.ENSP00000216117,9606.ENSP00000216124,9606.ENSP00000233202,9606.ENSP00000244709,9606.ENSP00000245907,9606.ENSP00000249075,9606.ENSP00000252723,9606.ENSP00000264832,9606.ENSP00000286301,9606.ENSP00000292303,9606.ENSP00000305651,9606.ENSP00000310219,9606.ENSP00000316176,9606.ENSP00000326706,9606.ENSP00000327251,9606.ENSP00000352540,9606.ENSP00000361405,9606.ENSP00000376776,…	CX3CL1,HMOX1,ARSA,SLC11A1,TREM1,C3,LIF,EPO,ICAM1,CSF1R,CCR5,CXCL10,HSPA6,UBE2N,PLEKHO2,NOS2,EMP2,MMP9,DBH,IL4R,PRF1,CD44,ICAM2,NTRK1
GO:1903530	Regulation of secretion by cell	12	630	0.73	0.00024	9606.ENSP00000162749,9606.ENSP00000176183,9606.ENSP00000216117,9606.ENSP00000249075,9606.ENSP00000273077,9606.ENSP00000280155,9606.ENSP00000305613,9606.ENSP00000327251,9606.ENSP00000334002,9606.ENSP00000363435,9606.ENSP00000369647,9606.ENSP00000379111	TNFRSF1A,DRD4,HMOX1,LIF,PNKD,ADRA2A,CPLX1,NOS2,HAP1,ITPR3,AVP,IL4R
GO:0055082	Cellular chemical homeostasis	13	753	0.69	0.00025	9606.ENSP00000006053,9606.ENSP00000172229,9606.ENSP00000176183,9606.ENSP00000216117,9606.ENSP00000226760,9606.ENSP00000233202,9606.ENSP00000264832,9606.ENSP00000292303,9606.ENSP00000305651,9606.ENSP00000334002,9606.ENSP00000363435,9606.ENSP00000369647,9606.ENSP00000370571	CX3CL1,NGFR,DRD4,HMOX1,WFS1,SLC11A1,ICAM1,CCR5,CXCL10,HAP1,ITPR3,AVP,TH
GO:0002443	Leukocyte mediated immunity	12	641	0.72	0.00028	9606.ENSP00000216124,9606.ENSP00000233202,9606.ENSP00000245907,9606.ENSP00000264832,9606.ENSP00000310219,9606.ENSP00000326706,9606.ENSP00000352540,9606.ENSP00000361405,9606.ENSP00000376776,9606.ENSP00000379111,9606.ENSP00000398568,9606.ENSP00000398632	ARSA,SLC11A1,C3,ICAM1,HSPA6,PLEKHO2,EMP2,MMP9,DBH,IL4R,PRF1,CD44
GO:0016477	Cell migration	14	896	0.65	0.00029	9606.ENSP00000006053,9606.ENSP00000244709,9606.ENSP00000264832,9606.ENSP00000292303,9606.ENSP00000297494,9606.ENSP00000305651,9606.ENSP00000326737,9606.ENSP00000352540,9606.ENSP00000361097,9606.ENSP00000373574,9606.ENSP00000376776,9606.ENSP00000379563,9606.ENSP00000398632,9606.ENSP00000442736	CX3CL1,TREM1,ICAM1,CCR5,NOS3,CXCL10,TNFRSF12A,EMP2,MMRN2,ACVRL1,DBH,TSPO,CD44,PLXNB3
GO:0009987	Cellular process	67	15024	0.1	0.00032	9606.ENSP00000006053,9606.ENSP00000162749,9606.ENSP00000172229,9606.ENSP00000176183,9606.ENSP00000216117,9606.ENSP00000216124,9606.ENSP00000219070,9606.ENSP00000219368,9606.ENSP00000226760,9606.ENSP00000233202,9606.ENSP00000242480,9606.ENSP00000244709,9606.ENSP00000245907,9606.ENSP00000249075,9606.ENSP00000252723,9606.ENSP00000258080,9606.ENSP00000264832,9606.ENSP00000273077,9606.ENSP00000280155,…	CX3CL1,TNFRSF1A,NGFR,DRD4,HMOX1,ARSA,MMP2,FA2H,WFS1,SLC11A1,EGR2,TREM1,C3,LIF,EPO,HTRA2,ICAM1,PNKD,ADRA2A,CSF1R,HTR5A,CCR5,POLR2J,NOS3,ADRB2,CPLX1,CXCL10,HSPA6,NPAS4,NFKBIB,UBE2N,PLEKHO2,TNFRSF12A,NOS2,OLIG2,HAP1,EMP2,COMT,PSEN2,EGFL7,MMRN2,MMP9,ITPR3,AVP,TH,ACVRL1,DBH,CPT1B,IL4R,TSPO,IL15RA,PLA2G4F,PLA2G4E,GGT1,CSF2RB,CLDN15,CLDN5,GAL3ST1,SMPD4,PRF1,CD44,ICAM2,NTRK1,MPZ,PLXNB3,GFAP,CERS1
GO:0006629	Lipid metabolic process	16	1190	0.58	0.00034	9606.ENSP00000162749,9606.ENSP00000216124,9606.ENSP00000219368,9606.ENSP00000245907,9606.ENSP00000258080,9606.ENSP00000286301,9606.ENSP00000354511,9606.ENSP00000370571,9606.ENSP00000379011,9606.ENSP00000379563,9606.ENSP00000380442,9606.ENSP00000382434,9606.ENSP00000383232,9606.ENSP00000385735,9606.ENSP00000386531,9606.ENSP00000485582	TNFRSF1A,ARSA,FA2H,C3,HTRA2,CSF1R,COMT,TH,CPT1B,TSPO,PLA2G4F,PLA2G4E,GGT1,GAL3ST1,SMPD4,CERS1
GO:0043410	Positive regulation of mapk cascade	11	543	0.76	0.00035	9606.ENSP00000006053,9606.ENSP00000176183,9606.ENSP00000249075,9606.ENSP00000252723,9606.ENSP00000264832,9606.ENSP00000280155,9606.ENSP00000286301,9606.ENSP00000305372,9606.ENSP00000316176,9606.ENSP00000398632,9606.ENSP00000431418	CX3CL1,DRD4,LIF,EPO,ICAM1,ADRA2A,CSF1R,ADRB2,UBE2N,CD44,NTRK1
GO:1904062	Regulation of cation transmembrane transport	9	337	0.88	0.00035	9606.ENSP00000006053,9606.ENSP00000176183,9606.ENSP00000252723,9606.ENSP00000280155,9606.ENSP00000305372,9606.ENSP00000305651,9606.ENSP00000334002,9606.ENSP00000355747,9606.ENSP00000361405	CX3CL1,DRD4,EPO,ADRA2A,ADRB2,CXCL10,HAP1,PSEN2,MMP9
GO:0051048	Negative regulation of secretion	7	177	1.05	0.00038	9606.ENSP00000162749,9606.ENSP00000176183,9606.ENSP00000216117,9606.ENSP00000249075,9606.ENSP00000273077,9606.ENSP00000280155,9606.ENSP00000354511	TNFRSF1A,DRD4,HMOX1,LIF,PNKD,ADRA2A,COMT
GO:0051179	Localization	38	5591	0.28	0.00038	9606.ENSP00000006053,9606.ENSP00000162749,9606.ENSP00000172229,9606.ENSP00000176183,9606.ENSP00000216124,9606.ENSP00000233202,9606.ENSP00000242480,9606.ENSP00000244709,9606.ENSP00000245907,9606.ENSP00000264832,9606.ENSP00000280155,9606.ENSP00000292303,9606.ENSP00000297494,9606.ENSP00000305372,9606.ENSP00000305613,9606.ENSP00000305651,9606.ENSP00000310219,9606.ENSP00000312988,9606.ENSP00000326706,…	CX3CL1,TNFRSF1A,NGFR,DRD4,ARSA,SLC11A1,EGR2,TREM1,C3,ICAM1,ADRA2A,CCR5,NOS3,ADRB2,CPLX1,CXCL10,HSPA6,NFKBIB,PLEKHO2,TNFRSF12A,NOS2,HAP1,EMP2,PSEN2,MMRN2,MMP9,ITPR3,AVP,TH,ACVRL1,DBH,CPT1B,TSPO,PLA2G4F,CLDN15,PRF1,CD44,PLXNB3
GO:0051926	Negative regulation of calcium ion transport	5	62	1.36	0.00038	9606.ENSP00000176183,9606.ENSP00000252723,9606.ENSP00000264832,9606.ENSP00000280155,9606.ENSP00000297494	DRD4,EPO,ICAM1,ADRA2A,NOS3
GO:0032502	Developmental process	39	5841	0.28	0.00039	9606.ENSP00000006053,9606.ENSP00000162749,9606.ENSP00000172229,9606.ENSP00000216117,9606.ENSP00000219070,9606.ENSP00000219368,9606.ENSP00000226760,9606.ENSP00000242480,9606.ENSP00000245907,9606.ENSP00000249075,9606.ENSP00000252723,9606.ENSP00000258080,9606.ENSP00000264832,9606.ENSP00000286301,9606.ENSP00000287907,9606.ENSP00000292614,9606.ENSP00000297494,9606.ENSP00000305372,9606.ENSP00000305651,…	CX3CL1,TNFRSF1A,NGFR,HMOX1,MMP2,FA2H,WFS1,EGR2,C3,LIF,EPO,HTRA2,ICAM1,CSF1R,HTR5A,POLR2J,NOS3,ADRB2,CXCL10,NPAS4,TNFRSF12A,OLIG2,HAP1,EMP2,COMT,EGFL7,MMRN2,MMP9,TH,ACVRL1,TSPO,GGT1,CLDN5,GAL3ST1,SMPD4,CD44,NTRK1,MPZ,PLXNB3
GO:0048731	System development	33	4426	0.33	0.00039	9606.ENSP00000006053,9606.ENSP00000162749,9606.ENSP00000172229,9606.ENSP00000216117,9606.ENSP00000219070,9606.ENSP00000219368,9606.ENSP00000226760,9606.ENSP00000242480,9606.ENSP00000245907,9606.ENSP00000249075,9606.ENSP00000252723,9606.ENSP00000258080,9606.ENSP00000264832,9606.ENSP00000286301,9606.ENSP00000287907,9606.ENSP00000297494,9606.ENSP00000305651,9606.ENSP00000311196,9606.ENSP00000326737,…	CX3CL1,TNFRSF1A,NGFR,HMOX1,MMP2,FA2H,WFS1,EGR2,C3,LIF,EPO,HTRA2,ICAM1,CSF1R,HTR5A,NOS3,CXCL10,NPAS4,TNFRSF12A,OLIG2,HAP1,EGFL7,MMRN2,MMP9,TH,ACVRL1,TSPO,CLDN5,GAL3ST1,CD44,NTRK1,MPZ,PLXNB3
GO:0051130	Positive regulation of cellular component organization	16	1209	0.57	0.00039	9606.ENSP00000006053,9606.ENSP00000172229,9606.ENSP00000245907,9606.ENSP00000249075,9606.ENSP00000252723,9606.ENSP00000258080,9606.ENSP00000264832,9606.ENSP00000305372,9606.ENSP00000316176,9606.ENSP00000326737,9606.ENSP00000334002,9606.ENSP00000361405,9606.ENSP00000379111,9606.ENSP00000385477,9606.ENSP00000431418,9606.ENSP00000442736	CX3CL1,NGFR,C3,LIF,EPO,HTRA2,ICAM1,ADRB2,UBE2N,TNFRSF12A,HAP1,MMP9,IL4R,CLDN5,NTRK1,PLXNB3
GO:0007611	Learning or memory	8	259	0.94	0.00041	9606.ENSP00000242480,9606.ENSP00000311196,9606.ENSP00000354511,9606.ENSP00000363435,9606.ENSP00000370571,9606.ENSP00000376776,9606.ENSP00000385477,9606.ENSP00000431418	EGR2,NPAS4,COMT,ITPR3,TH,DBH,CLDN5,NTRK1
GO:0050790	Regulation of catalytic activity	23	2386	0.44	0.00041	9606.ENSP00000006053,9606.ENSP00000172229,9606.ENSP00000176183,9606.ENSP00000233202,9606.ENSP00000245907,9606.ENSP00000252723,9606.ENSP00000258080,9606.ENSP00000264832,9606.ENSP00000280155,9606.ENSP00000286301,9606.ENSP00000297494,9606.ENSP00000305372,9606.ENSP00000305651,9606.ENSP00000316176,9606.ENSP00000327251,9606.ENSP00000352540,9606.ENSP00000355747,9606.ENSP00000361405,9606.ENSP00000369647,…	CX3CL1,NGFR,DRD4,SLC11A1,C3,EPO,HTRA2,ICAM1,ADRA2A,CSF1R,NOS3,ADRB2,CXCL10,UBE2N,NOS2,EMP2,PSEN2,MMP9,AVP,CD44,NTRK1,PLXNB3,CERS1
GO:0050804	Modulation of chemical synaptic transmission	10	446	0.8	0.00041	9606.ENSP00000006053,9606.ENSP00000176183,9606.ENSP00000242480,9606.ENSP00000273077,9606.ENSP00000305372,9606.ENSP00000305613,9606.ENSP00000311196,9606.ENSP00000334002,9606.ENSP00000363435,9606.ENSP00000431418	CX3CL1,DRD4,EGR2,PNKD,ADRB2,CPLX1,NPAS4,HAP1,ITPR3,NTRK1
GO:0008217	Regulation of blood pressure	7	182	1.04	0.00043	9606.ENSP00000216117,9606.ENSP00000297494,9606.ENSP00000305372,9606.ENSP00000327251,9606.ENSP00000352540,9606.ENSP00000369647,9606.ENSP00000373574	HMOX1,NOS3,ADRB2,NOS2,EMP2,AVP,ACVRL1
GO:0042417	Dopamine metabolic process	4	28	1.61	0.00044	9606.ENSP00000176183,9606.ENSP00000354511,9606.ENSP00000370571,9606.ENSP00000376776	DRD4,COMT,TH,DBH
GO:0044255	Cellular lipid metabolic process	14	939	0.63	0.00044	9606.ENSP00000162749,9606.ENSP00000216124,9606.ENSP00000219368,9606.ENSP00000245907,9606.ENSP00000258080,9606.ENSP00000286301,9606.ENSP00000370571,9606.ENSP00000379011,9606.ENSP00000380442,9606.ENSP00000382434,9606.ENSP00000383232,9606.ENSP00000385735,9606.ENSP00000386531,9606.ENSP00000485582	TNFRSF1A,ARSA,FA2H,C3,HTRA2,CSF1R,TH,CPT1B,PLA2G4F,PLA2G4E,GGT1,GAL3ST1,SMPD4,CERS1
GO:0010648	Negative regulation of cell communication	17	1382	0.54	0.00045	9606.ENSP00000006053,9606.ENSP00000172229,9606.ENSP00000216117,9606.ENSP00000226760,9606.ENSP00000249075,9606.ENSP00000252723,9606.ENSP00000258080,9606.ENSP00000264832,9606.ENSP00000273077,9606.ENSP00000280155,9606.ENSP00000297494,9606.ENSP00000305372,9606.ENSP00000360764,9606.ENSP00000361097,9606.ENSP00000361405,9606.ENSP00000369647,9606.ENSP00000398632	CX3CL1,NGFR,HMOX1,WFS1,LIF,EPO,HTRA2,ICAM1,PNKD,ADRA2A,NOS3,ADRB2,EGFL7,MMRN2,MMP9,AVP,CD44
GO:0023057	Negative regulation of signaling	17	1385	0.54	0.00046	9606.ENSP00000006053,9606.ENSP00000172229,9606.ENSP00000216117,9606.ENSP00000226760,9606.ENSP00000249075,9606.ENSP00000252723,9606.ENSP00000258080,9606.ENSP00000264832,9606.ENSP00000273077,9606.ENSP00000280155,9606.ENSP00000297494,9606.ENSP00000305372,9606.ENSP00000360764,9606.ENSP00000361097,9606.ENSP00000361405,9606.ENSP00000369647,9606.ENSP00000398632	CX3CL1,NGFR,HMOX1,WFS1,LIF,EPO,HTRA2,ICAM1,PNKD,ADRA2A,NOS3,ADRB2,EGFL7,MMRN2,MMP9,AVP,CD44
GO:0071222	Cellular response to lipopolysaccharide	7	185	1.03	0.00046	9606.ENSP00000264832,9606.ENSP00000292303,9606.ENSP00000297494,9606.ENSP00000305651,9606.ENSP00000312988,9606.ENSP00000327251,9606.ENSP00000379563	ICAM1,CCR5,NOS3,CXCL10,NFKBIB,NOS2,TSPO
GO:0035556	Intracellular signal transduction	19	1712	0.5	0.00047	9606.ENSP00000162749,9606.ENSP00000172229,9606.ENSP00000216117,9606.ENSP00000244709,9606.ENSP00000258080,9606.ENSP00000280155,9606.ENSP00000286301,9606.ENSP00000287907,9606.ENSP00000292303,9606.ENSP00000297494,9606.ENSP00000305372,9606.ENSP00000305651,9606.ENSP00000316176,9606.ENSP00000327251,9606.ENSP00000355747,9606.ENSP00000363435,9606.ENSP00000369647,9606.ENSP00000384053,9606.ENSP00000431418	TNFRSF1A,NGFR,HMOX1,TREM1,HTRA2,ADRA2A,CSF1R,HTR5A,CCR5,NOS3,ADRB2,CXCL10,UBE2N,NOS2,PSEN2,ITPR3,AVP,CSF2RB,NTRK1
GO:0050789	Regulation of biological process	58	11475	0.16	0.0005	9606.ENSP00000006053,9606.ENSP00000162749,9606.ENSP00000172229,9606.ENSP00000176183,9606.ENSP00000216117,9606.ENSP00000219070,9606.ENSP00000219368,9606.ENSP00000226760,9606.ENSP00000233202,9606.ENSP00000242480,9606.ENSP00000244709,9606.ENSP00000245907,9606.ENSP00000249075,9606.ENSP00000252723,9606.ENSP00000258080,9606.ENSP00000264832,9606.ENSP00000273077,9606.ENSP00000280155,9606.ENSP00000286301,…	CX3CL1,TNFRSF1A,NGFR,DRD4,HMOX1,MMP2,FA2H,WFS1,SLC11A1,EGR2,TREM1,C3,LIF,EPO,HTRA2,ICAM1,PNKD,ADRA2A,CSF1R,HTR5A,CCR5,POLR2J,NOS3,ADRB2,CPLX1,CXCL10,NPAS4,NFKBIB,UBE2N,TNFRSF12A,NOS2,OLIG2,HAP1,EMP2,COMT,PSEN2,EGFL7,MMRN2,MMP9,ITPR3,AVP,TH,ACVRL1,DBH,IL4R,TSPO,IL15RA,PLA2G4E,GGT1,CSF2RB,CLDN5,PRF1,CD44,ICAM2,NTRK1,PLXNB3,GFAP,CERS1
GO:0048265	Response to pain	4	31	1.56	0.00061	9606.ENSP00000354511,9606.ENSP00000376776,9606.ENSP00000379563,9606.ENSP00000431418	COMT,DBH,TSPO,NTRK1
GO:0033555	Multicellular organismal response to stress	5	71	1.3	0.00062	9606.ENSP00000176183,9606.ENSP00000354511,9606.ENSP00000376776,9606.ENSP00000379563,9606.ENSP00000431418	DRD4,COMT,DBH,TSPO,NTRK1
GO:0050731	Positive regulation of peptidyl-tyrosine phosphorylation	7	196	1.01	0.00063	9606.ENSP00000162749,9606.ENSP00000249075,9606.ENSP00000252723,9606.ENSP00000264832,9606.ENSP00000280155,9606.ENSP00000286301,9606.ENSP00000398632	TNFRSF1A,LIF,EPO,ICAM1,ADRA2A,CSF1R,CD44
GO:1901564	Organonitrogen compound metabolic process	36	5244	0.29	0.00063	9606.ENSP00000172229,9606.ENSP00000176183,9606.ENSP00000216117,9606.ENSP00000216124,9606.ENSP00000219070,9606.ENSP00000219368,9606.ENSP00000226760,9606.ENSP00000242480,9606.ENSP00000245907,9606.ENSP00000249075,9606.ENSP00000252723,9606.ENSP00000258080,9606.ENSP00000286301,9606.ENSP00000292303,9606.ENSP00000297494,9606.ENSP00000305372,9606.ENSP00000316176,9606.ENSP00000327251,9606.ENSP00000354511,…	NGFR,DRD4,HMOX1,ARSA,MMP2,FA2H,WFS1,EGR2,C3,LIF,EPO,HTRA2,CSF1R,CCR5,NOS3,ADRB2,UBE2N,NOS2,COMT,PSEN2,MMP9,AVP,TH,ACVRL1,DBH,CPT1B,TSPO,PLA2G4F,PLA2G4E,GGT1,CSF2RB,GAL3ST1,SMPD4,CD44,NTRK1,CERS1
GO:0006955	Immune response	18	1588	0.51	0.00064	9606.ENSP00000006053,9606.ENSP00000216124,9606.ENSP00000233202,9606.ENSP00000244709,9606.ENSP00000245907,9606.ENSP00000249075,9606.ENSP00000264832,9606.ENSP00000286301,9606.ENSP00000292303,9606.ENSP00000305651,9606.ENSP00000310219,9606.ENSP00000326706,9606.ENSP00000327251,9606.ENSP00000352540,9606.ENSP00000361405,9606.ENSP00000379111,9606.ENSP00000398568,9606.ENSP00000398632	CX3CL1,ARSA,SLC11A1,TREM1,C3,LIF,ICAM1,CSF1R,CCR5,CXCL10,HSPA6,PLEKHO2,NOS2,EMP2,MMP9,IL4R,PRF1,CD44
GO:0001974	Blood vessel remodeling	4	32	1.55	0.00065	9606.ENSP00000249075,9606.ENSP00000297494,9606.ENSP00000373574,9606.ENSP00000376776	LIF,NOS3,ACVRL1,DBH
GO:0007275	Multicellular organism development	35	5023	0.3	0.00065	9606.ENSP00000006053,9606.ENSP00000162749,9606.ENSP00000172229,9606.ENSP00000216117,9606.ENSP00000219070,9606.ENSP00000219368,9606.ENSP00000226760,9606.ENSP00000242480,9606.ENSP00000245907,9606.ENSP00000249075,9606.ENSP00000252723,9606.ENSP00000258080,9606.ENSP00000264832,9606.ENSP00000286301,9606.ENSP00000287907,9606.ENSP00000297494,9606.ENSP00000305651,9606.ENSP00000311196,9606.ENSP00000326737,…	CX3CL1,TNFRSF1A,NGFR,HMOX1,MMP2,FA2H,WFS1,EGR2,C3,LIF,EPO,HTRA2,ICAM1,CSF1R,HTR5A,NOS3,CXCL10,NPAS4,TNFRSF12A,OLIG2,HAP1,EMP2,EGFL7,MMRN2,MMP9,TH,ACVRL1,TSPO,CLDN5,GAL3ST1,SMPD4,CD44,NTRK1,MPZ,PLXNB3
GO:0014015	Positive regulation of gliogenesis	5	72	1.29	0.00065	9606.ENSP00000006053,9606.ENSP00000242480,9606.ENSP00000249075,9606.ENSP00000331040,9606.ENSP00000379563	CX3CL1,EGR2,LIF,OLIG2,TSPO
GO:0045597	Positive regulation of cell differentiation	14	993	0.6	0.00074	9606.ENSP00000006053,9606.ENSP00000172229,9606.ENSP00000242480,9606.ENSP00000249075,9606.ENSP00000252723,9606.ENSP00000326737,9606.ENSP00000331040,9606.ENSP00000334002,9606.ENSP00000373574,9606.ENSP00000379111,9606.ENSP00000379563,9606.ENSP00000385477,9606.ENSP00000431418,9606.ENSP00000442736	CX3CL1,NGFR,EGR2,LIF,EPO,TNFRSF12A,OLIG2,HAP1,ACVRL1,IL4R,TSPO,CLDN5,NTRK1,PLXNB3
GO:0032268	Regulation of cellular protein metabolic process	24	2693	0.4	0.00077	9606.ENSP00000006053,9606.ENSP00000162749,9606.ENSP00000172229,9606.ENSP00000176183,9606.ENSP00000226760,9606.ENSP00000233202,9606.ENSP00000245907,9606.ENSP00000249075,9606.ENSP00000252723,9606.ENSP00000258080,9606.ENSP00000264832,9606.ENSP00000280155,9606.ENSP00000286301,9606.ENSP00000305372,9606.ENSP00000305651,9606.ENSP00000316176,9606.ENSP00000352540,9606.ENSP00000361405,9606.ENSP00000369647,…	CX3CL1,TNFRSF1A,NGFR,DRD4,WFS1,SLC11A1,C3,LIF,EPO,HTRA2,ICAM1,ADRA2A,CSF1R,ADRB2,CXCL10,UBE2N,EMP2,MMP9,AVP,ACVRL1,TSPO,CD44,NTRK1,CERS1
GO:0050794	Regulation of cellular process	56	10932	0.16	0.00077	9606.ENSP00000006053,9606.ENSP00000162749,9606.ENSP00000172229,9606.ENSP00000176183,9606.ENSP00000216117,9606.ENSP00000219070,9606.ENSP00000219368,9606.ENSP00000226760,9606.ENSP00000233202,9606.ENSP00000242480,9606.ENSP00000244709,9606.ENSP00000245907,9606.ENSP00000249075,9606.ENSP00000252723,9606.ENSP00000258080,9606.ENSP00000264832,9606.ENSP00000273077,9606.ENSP00000280155,9606.ENSP00000286301,…	CX3CL1,TNFRSF1A,NGFR,DRD4,HMOX1,MMP2,FA2H,WFS1,SLC11A1,EGR2,TREM1,C3,LIF,EPO,HTRA2,ICAM1,PNKD,ADRA2A,CSF1R,HTR5A,CCR5,POLR2J,NOS3,ADRB2,CPLX1,CXCL10,NPAS4,NFKBIB,UBE2N,TNFRSF12A,NOS2,OLIG2,HAP1,EMP2,COMT,PSEN2,EGFL7,MMRN2,MMP9,ITPR3,AVP,ACVRL1,DBH,IL4R,TSPO,IL15RA,PLA2G4E,CSF2RB,CLDN5,PRF1,CD44,ICAM2,NTRK1,PLXNB3,GFAP,CERS1
GO:0001975	Response to amphetamine	4	34	1.52	0.00078	9606.ENSP00000176183,9606.ENSP00000264832,9606.ENSP00000370571,9606.ENSP00000376776	DRD4,ICAM1,TH,DBH
GO:0006952	Defense response	16	1296	0.54	0.00078	9606.ENSP00000006053,9606.ENSP00000162749,9606.ENSP00000176183,9606.ENSP00000216117,9606.ENSP00000233202,9606.ENSP00000244709,9606.ENSP00000245907,9606.ENSP00000252723,9606.ENSP00000264832,9606.ENSP00000286301,9606.ENSP00000292303,9606.ENSP00000305651,9606.ENSP00000327251,9606.ENSP00000379111,9606.ENSP00000398568,9606.ENSP00000398632	CX3CL1,TNFRSF1A,DRD4,HMOX1,SLC11A1,TREM1,C3,EPO,ICAM1,CSF1R,CCR5,CXCL10,NOS2,IL4R,PRF1,CD44
GO:0030334	Regulation of cell migration	13	865	0.63	0.0008	9606.ENSP00000006053,9606.ENSP00000216117,9606.ENSP00000264832,9606.ENSP00000280155,9606.ENSP00000286301,9606.ENSP00000297494,9606.ENSP00000305651,9606.ENSP00000352540,9606.ENSP00000361097,9606.ENSP00000361405,9606.ENSP00000373574,9606.ENSP00000385477,9606.ENSP00000442736	CX3CL1,HMOX1,ICAM1,ADRA2A,CSF1R,NOS3,CXCL10,EMP2,MMRN2,MMP9,ACVRL1,CLDN5,PLXNB3
GO:0071363	Cellular response to growth factor stimulus	10	494	0.76	0.0008	9606.ENSP00000172229,9606.ENSP00000258080,9606.ENSP00000292614,9606.ENSP00000334002,9606.ENSP00000370571,9606.ENSP00000373574,9606.ENSP00000385477,9606.ENSP00000398632,9606.ENSP00000431418,9606.ENSP00000485582	NGFR,HTRA2,POLR2J,HAP1,TH,ACVRL1,CLDN5,CD44,NTRK1,CERS1
GO:0051270	Regulation of cellular component movement	14	1009	0.59	0.00084	9606.ENSP00000006053,9606.ENSP00000216117,9606.ENSP00000264832,9606.ENSP00000280155,9606.ENSP00000286301,9606.ENSP00000297494,9606.ENSP00000305651,9606.ENSP00000334002,9606.ENSP00000352540,9606.ENSP00000361097,9606.ENSP00000361405,9606.ENSP00000373574,9606.ENSP00000385477,9606.ENSP00000442736	CX3CL1,HMOX1,ICAM1,ADRA2A,CSF1R,NOS3,CXCL10,HAP1,EMP2,MMRN2,MMP9,ACVRL1,CLDN5,PLXNB3
GO:0048660	Regulation of smooth muscle cell proliferation	6	136	1.1	0.00085	9606.ENSP00000006053,9606.ENSP00000216117,9606.ENSP00000219070,9606.ENSP00000297494,9606.ENSP00000354511,9606.ENSP00000361405	CX3CL1,HMOX1,MMP2,NOS3,COMT,MMP9
GO:0072359	Circulatory system development	13	872	0.63	0.00085	9606.ENSP00000006053,9606.ENSP00000162749,9606.ENSP00000172229,9606.ENSP00000216117,9606.ENSP00000219070,9606.ENSP00000249075,9606.ENSP00000297494,9606.ENSP00000326737,9606.ENSP00000360764,9606.ENSP00000361097,9606.ENSP00000370571,9606.ENSP00000373574,9606.ENSP00000385477	CX3CL1,TNFRSF1A,NGFR,HMOX1,MMP2,LIF,NOS3,TNFRSF12A,EGFL7,MMRN2,TH,ACVRL1,CLDN5
GO:0048585	Negative regulation of response to stimulus	18	1636	0.49	0.00088	9606.ENSP00000006053,9606.ENSP00000162749,9606.ENSP00000172229,9606.ENSP00000216117,9606.ENSP00000226760,9606.ENSP00000249075,9606.ENSP00000252723,9606.ENSP00000258080,9606.ENSP00000264832,9606.ENSP00000280155,9606.ENSP00000297494,9606.ENSP00000305372,9606.ENSP00000360764,9606.ENSP00000361097,9606.ENSP00000361405,9606.ENSP00000369647,9606.ENSP00000379111,9606.ENSP00000398632	CX3CL1,TNFRSF1A,NGFR,HMOX1,WFS1,LIF,EPO,HTRA2,ICAM1,ADRA2A,NOS3,ADRB2,EGFL7,MMRN2,MMP9,AVP,IL4R,CD44
GO:0044092	Negative regulation of molecular function	15	1163	0.56	0.00089	9606.ENSP00000172229,9606.ENSP00000176183,9606.ENSP00000216117,9606.ENSP00000226760,9606.ENSP00000245907,9606.ENSP00000252723,9606.ENSP00000280155,9606.ENSP00000297494,9606.ENSP00000305372,9606.ENSP00000312988,9606.ENSP00000361405,9606.ENSP00000369647,9606.ENSP00000398632,9606.ENSP00000442736,9606.ENSP00000485582	NGFR,DRD4,HMOX1,WFS1,C3,EPO,ADRA2A,NOS3,ADRB2,NFKBIB,MMP9,AVP,CD44,PLXNB3,CERS1
GO:0002449	Lymphocyte mediated immunity	6	141	1.08	0.00098	9606.ENSP00000233202,9606.ENSP00000245907,9606.ENSP00000264832,9606.ENSP00000352540,9606.ENSP00000379111,9606.ENSP00000398568	SLC11A1,C3,ICAM1,EMP2,IL4R,PRF1
GO:0002456	T cell mediated immunity	4	37	1.49	0.00098	9606.ENSP00000233202,9606.ENSP00000264832,9606.ENSP00000352540,9606.ENSP00000398568	SLC11A1,ICAM1,EMP2,PRF1
GO:0071495	Cellular response to endogenous stimulus	15	1181	0.56	0.001	9606.ENSP00000172229,9606.ENSP00000176183,9606.ENSP00000219070,9606.ENSP00000264832,9606.ENSP00000280155,9606.ENSP00000287907,9606.ENSP00000292614,9606.ENSP00000305372,9606.ENSP00000311196,9606.ENSP00000370571,9606.ENSP00000373574,9606.ENSP00000385477,9606.ENSP00000398632,9606.ENSP00000431418,9606.ENSP00000485582	NGFR,DRD4,MMP2,ICAM1,ADRA2A,HTR5A,POLR2J,ADRB2,NPAS4,TH,ACVRL1,CLDN5,CD44,NTRK1,CERS1
GO:0044093	Positive regulation of molecular function	19	1842	0.47	0.0011	9606.ENSP00000006053,9606.ENSP00000172229,9606.ENSP00000176183,9606.ENSP00000233202,9606.ENSP00000252723,9606.ENSP00000258080,9606.ENSP00000264832,9606.ENSP00000280155,9606.ENSP00000286301,9606.ENSP00000297494,9606.ENSP00000305372,9606.ENSP00000316176,9606.ENSP00000327251,9606.ENSP00000334002,9606.ENSP00000352540,9606.ENSP00000355747,9606.ENSP00000361405,9606.ENSP00000385477,9606.ENSP00000431418	CX3CL1,NGFR,DRD4,SLC11A1,EPO,HTRA2,ICAM1,ADRA2A,CSF1R,NOS3,ADRB2,UBE2N,NOS2,HAP1,EMP2,PSEN2,MMP9,CLDN5,NTRK1
GO:1902533	Positive regulation of intracellular signal transduction	14	1041	0.58	0.0011	9606.ENSP00000006053,9606.ENSP00000162749,9606.ENSP00000176183,9606.ENSP00000216117,9606.ENSP00000249075,9606.ENSP00000252723,9606.ENSP00000264832,9606.ENSP00000280155,9606.ENSP00000286301,9606.ENSP00000305372,9606.ENSP00000316176,9606.ENSP00000334002,9606.ENSP00000398632,9606.ENSP00000431418	CX3CL1,TNFRSF1A,DRD4,HMOX1,LIF,EPO,ICAM1,ADRA2A,CSF1R,ADRB2,UBE2N,HAP1,CD44,NTRK1
GO:0001525	Angiogenesis	8	315	0.86	0.0012	9606.ENSP00000006053,9606.ENSP00000216117,9606.ENSP00000219070,9606.ENSP00000297494,9606.ENSP00000326737,9606.ENSP00000360764,9606.ENSP00000361097,9606.ENSP00000373574	CX3CL1,HMOX1,MMP2,NOS3,TNFRSF12A,EGFL7,MMRN2,ACVRL1
GO:0001944	Vasculature development	10	522	0.73	0.0012	9606.ENSP00000006053,9606.ENSP00000172229,9606.ENSP00000216117,9606.ENSP00000219070,9606.ENSP00000249075,9606.ENSP00000297494,9606.ENSP00000326737,9606.ENSP00000360764,9606.ENSP00000361097,9606.ENSP00000373574	CX3CL1,NGFR,HMOX1,MMP2,LIF,NOS3,TNFRSF12A,EGFL7,MMRN2,ACVRL1
GO:0002460	Adaptive immune response based on somatic recombination of immune receptors built from immunoglobulin superfamily domains	6	148	1.06	0.0012	9606.ENSP00000233202,9606.ENSP00000245907,9606.ENSP00000264832,9606.ENSP00000352540,9606.ENSP00000379111,9606.ENSP00000398568	SLC11A1,C3,ICAM1,EMP2,IL4R,PRF1
GO:0014070	Response to organic cyclic compound	13	911	0.61	0.0012	9606.ENSP00000176183,9606.ENSP00000252723,9606.ENSP00000264832,9606.ENSP00000287907,9606.ENSP00000292303,9606.ENSP00000305651,9606.ENSP00000311196,9606.ENSP00000354511,9606.ENSP00000369647,9606.ENSP00000370571,9606.ENSP00000379563,9606.ENSP00000380442,9606.ENSP00000383232	DRD4,EPO,ICAM1,HTR5A,CCR5,CXCL10,NPAS4,COMT,AVP,TH,TSPO,PLA2G4F,GGT1
GO:0006672	Ceramide metabolic process	5	87	1.21	0.0013	9606.ENSP00000219368,9606.ENSP00000258080,9606.ENSP00000385735,9606.ENSP00000386531,9606.ENSP00000485582	FA2H,HTRA2,GAL3ST1,SMPD4,CERS1
GO:0009611	Response to wounding	10	532	0.73	0.0013	9606.ENSP00000006053,9606.ENSP00000216117,9606.ENSP00000233202,9606.ENSP00000252723,9606.ENSP00000280155,9606.ENSP00000363435,9606.ENSP00000373574,9606.ENSP00000379563,9606.ENSP00000398632,9606.ENSP00000431418	CX3CL1,HMOX1,SLC11A1,EPO,ADRA2A,ITPR3,ACVRL1,TSPO,CD44,NTRK1
GO:0043271	Negative regulation of ion transport	6	150	1.05	0.0013	9606.ENSP00000176183,9606.ENSP00000252723,9606.ENSP00000264832,9606.ENSP00000280155,9606.ENSP00000297494,9606.ENSP00000361405	DRD4,EPO,ICAM1,ADRA2A,NOS3,MMP9
GO:1903531	Negative regulation of secretion by cell	6	153	1.05	0.0014	9606.ENSP00000162749,9606.ENSP00000176183,9606.ENSP00000216117,9606.ENSP00000249075,9606.ENSP00000273077,9606.ENSP00000280155	TNFRSF1A,DRD4,HMOX1,LIF,PNKD,ADRA2A
GO:0001775	Cell activation	14	1075	0.57	0.0015	9606.ENSP00000006053,9606.ENSP00000216124,9606.ENSP00000233202,9606.ENSP00000245907,9606.ENSP00000264832,9606.ENSP00000280155,9606.ENSP00000305651,9606.ENSP00000310219,9606.ENSP00000326706,9606.ENSP00000361405,9606.ENSP00000363435,9606.ENSP00000398568,9606.ENSP00000398632,9606.ENSP00000431418	CX3CL1,ARSA,SLC11A1,C3,ICAM1,ADRA2A,CXCL10,HSPA6,PLEKHO2,MMP9,ITPR3,PRF1,CD44,NTRK1
GO:0097305	Response to alcohol	7	233	0.93	0.0015	9606.ENSP00000176183,9606.ENSP00000264832,9606.ENSP00000292303,9606.ENSP00000311196,9606.ENSP00000369647,9606.ENSP00000370571,9606.ENSP00000376776	DRD4,ICAM1,CCR5,NPAS4,AVP,TH,DBH
GO:1903169	Regulation of calcium ion transmembrane transport	6	154	1.04	0.0015	9606.ENSP00000006053,9606.ENSP00000176183,9606.ENSP00000280155,9606.ENSP00000305651,9606.ENSP00000334002,9606.ENSP00000355747	CX3CL1,DRD4,ADRA2A,CXCL10,HAP1,PSEN2
GO:0060627	Regulation of vesicle-mediated transport	10	550	0.71	0.0017	9606.ENSP00000176183,9606.ENSP00000216117,9606.ENSP00000233202,9606.ENSP00000245907,9606.ENSP00000280155,9606.ENSP00000305613,9606.ENSP00000334002,9606.ENSP00000379111,9606.ENSP00000380421,9606.ENSP00000382434	DRD4,HMOX1,SLC11A1,C3,ADRA2A,CPLX1,HAP1,IL4R,IL15RA,PLA2G4E
GO:0002684	Positive regulation of immune system process	13	949	0.59	0.0018	9606.ENSP00000006053,9606.ENSP00000216117,9606.ENSP00000233202,9606.ENSP00000245907,9606.ENSP00000249075,9606.ENSP00000252723,9606.ENSP00000264832,9606.ENSP00000286301,9606.ENSP00000305651,9606.ENSP00000316176,9606.ENSP00000327251,9606.ENSP00000379111,9606.ENSP00000415283	CX3CL1,HMOX1,SLC11A1,C3,LIF,EPO,ICAM1,CSF1R,CXCL10,UBE2N,NOS2,IL4R,ICAM2
GO:0034762	Regulation of transmembrane transport	10	560	0.7	0.0019	9606.ENSP00000006053,9606.ENSP00000176183,9606.ENSP00000245907,9606.ENSP00000252723,9606.ENSP00000280155,9606.ENSP00000305372,9606.ENSP00000305651,9606.ENSP00000334002,9606.ENSP00000355747,9606.ENSP00000361405	CX3CL1,DRD4,C3,EPO,ADRA2A,ADRB2,CXCL10,HAP1,PSEN2,MMP9
GO:0060284	Regulation of cell development	13	956	0.59	0.0019	9606.ENSP00000006053,9606.ENSP00000162749,9606.ENSP00000172229,9606.ENSP00000242480,9606.ENSP00000249075,9606.ENSP00000252723,9606.ENSP00000326737,9606.ENSP00000331040,9606.ENSP00000334002,9606.ENSP00000379563,9606.ENSP00000385477,9606.ENSP00000431418,9606.ENSP00000442736	CX3CL1,TNFRSF1A,NGFR,EGR2,LIF,EPO,TNFRSF12A,OLIG2,HAP1,TSPO,CLDN5,NTRK1,PLXNB3
GO:0001666	Response to hypoxia	8	342	0.82	0.002	9606.ENSP00000216117,9606.ENSP00000219070,9606.ENSP00000252723,9606.ENSP00000264832,9606.ENSP00000327251,9606.ENSP00000355747,9606.ENSP00000370571,9606.ENSP00000373574	HMOX1,MMP2,EPO,ICAM1,NOS2,PSEN2,TH,ACVRL1
GO:0002252	Immune effector process	13	969	0.58	0.0021	9606.ENSP00000216124,9606.ENSP00000233202,9606.ENSP00000245907,9606.ENSP00000264832,9606.ENSP00000305651,9606.ENSP00000310219,9606.ENSP00000326706,9606.ENSP00000352540,9606.ENSP00000361405,9606.ENSP00000376776,9606.ENSP00000379111,9606.ENSP00000398568,9606.ENSP00000398632	ARSA,SLC11A1,C3,ICAM1,CXCL10,HSPA6,PLEKHO2,EMP2,MMP9,DBH,IL4R,PRF1,CD44
GO:0006875	Cellular metal ion homeostasis	10	565	0.7	0.0021	9606.ENSP00000006053,9606.ENSP00000176183,9606.ENSP00000216117,9606.ENSP00000226760,9606.ENSP00000233202,9606.ENSP00000292303,9606.ENSP00000305651,9606.ENSP00000334002,9606.ENSP00000363435,9606.ENSP00000369647	CX3CL1,DRD4,HMOX1,WFS1,SLC11A1,CCR5,CXCL10,HAP1,ITPR3,AVP
GO:0009968	Negative regulation of signal transduction	15	1271	0.52	0.0021	9606.ENSP00000006053,9606.ENSP00000172229,9606.ENSP00000216117,9606.ENSP00000226760,9606.ENSP00000249075,9606.ENSP00000252723,9606.ENSP00000258080,9606.ENSP00000264832,9606.ENSP00000297494,9606.ENSP00000305372,9606.ENSP00000360764,9606.ENSP00000361097,9606.ENSP00000361405,9606.ENSP00000369647,9606.ENSP00000398632	CX3CL1,NGFR,HMOX1,WFS1,LIF,EPO,HTRA2,ICAM1,NOS3,ADRB2,EGFL7,MMRN2,MMP9,AVP,CD44
GO:0031667	Response to nutrient levels	9	449	0.75	0.0021	9606.ENSP00000216117,9606.ENSP00000252723,9606.ENSP00000264832,9606.ENSP00000305372,9606.ENSP00000305651,9606.ENSP00000354511,9606.ENSP00000370571,9606.ENSP00000379563,9606.ENSP00000431418	HMOX1,EPO,ICAM1,ADRB2,CXCL10,COMT,TH,TSPO,NTRK1
GO:2001243	Negative regulation of intrinsic apoptotic signaling pathway	5	99	1.16	0.0021	9606.ENSP00000226760,9606.ENSP00000252723,9606.ENSP00000258080,9606.ENSP00000361405,9606.ENSP00000398632	WFS1,EPO,HTRA2,MMP9,CD44
GO:0045766	Positive regulation of angiogenesis	6	169	1	0.0022	9606.ENSP00000006053,9606.ENSP00000216117,9606.ENSP00000245907,9606.ENSP00000297494,9606.ENSP00000373574,9606.ENSP00000431418	CX3CL1,HMOX1,C3,NOS3,ACVRL1,NTRK1
GO:0009408	Response to heat	5	101	1.15	0.0023	9606.ENSP00000216117,9606.ENSP00000258080,9606.ENSP00000297494,9606.ENSP00000305651,9606.ENSP00000310219	HMOX1,HTRA2,NOS3,CXCL10,HSPA6
GO:0035176	Social behavior	4	49	1.36	0.0023	9606.ENSP00000176183,9606.ENSP00000311196,9606.ENSP00000369647,9606.ENSP00000370571	DRD4,NPAS4,AVP,TH
GO:0048871	Multicellular organismal homeostasis	8	352	0.81	0.0023	9606.ENSP00000219368,9606.ENSP00000226760,9606.ENSP00000233202,9606.ENSP00000297494,9606.ENSP00000305372,9606.ENSP00000369647,9606.ENSP00000376776,9606.ENSP00000385477	FA2H,WFS1,SLC11A1,NOS3,ADRB2,AVP,DBH,CLDN5
GO:0019932	Second-messenger-mediated signaling	8	354	0.81	0.0024	9606.ENSP00000280155,9606.ENSP00000287907,9606.ENSP00000292303,9606.ENSP00000297494,9606.ENSP00000305372,9606.ENSP00000305651,9606.ENSP00000327251,9606.ENSP00000363435	ADRA2A,HTR5A,CCR5,NOS3,ADRB2,CXCL10,NOS2,ITPR3
GO:0035094	Response to nicotine	4	50	1.36	0.0024	9606.ENSP00000216117,9606.ENSP00000369647,9606.ENSP00000370571,9606.ENSP00000431418	HMOX1,AVP,TH,NTRK1
GO:0009725	Response to hormone	12	849	0.6	0.0025	9606.ENSP00000216117,9606.ENSP00000242480,9606.ENSP00000252723,9606.ENSP00000264832,9606.ENSP00000280155,9606.ENSP00000297494,9606.ENSP00000311196,9606.ENSP00000327251,9606.ENSP00000354511,9606.ENSP00000370571,9606.ENSP00000379111,9606.ENSP00000379563	HMOX1,EGR2,EPO,ICAM1,ADRA2A,NOS3,NPAS4,NOS2,COMT,TH,IL4R,TSPO
GO:0046513	Ceramide biosynthetic process	4	51	1.35	0.0025	9606.ENSP00000219368,9606.ENSP00000385735,9606.ENSP00000386531,9606.ENSP00000485582	FA2H,GAL3ST1,SMPD4,CERS1
GO:0072503	Cellular divalent inorganic cation homeostasis	9	473	0.73	0.0028	9606.ENSP00000006053,9606.ENSP00000176183,9606.ENSP00000226760,9606.ENSP00000233202,9606.ENSP00000292303,9606.ENSP00000305651,9606.ENSP00000334002,9606.ENSP00000363435,9606.ENSP00000369647	CX3CL1,DRD4,WFS1,SLC11A1,CCR5,CXCL10,HAP1,ITPR3,AVP
GO:0043085	Positive regulation of catalytic activity	16	1489	0.48	0.003	9606.ENSP00000006053,9606.ENSP00000172229,9606.ENSP00000176183,9606.ENSP00000233202,9606.ENSP00000252723,9606.ENSP00000258080,9606.ENSP00000264832,9606.ENSP00000280155,9606.ENSP00000286301,9606.ENSP00000297494,9606.ENSP00000305372,9606.ENSP00000316176,9606.ENSP00000327251,9606.ENSP00000352540,9606.ENSP00000355747,9606.ENSP00000431418	CX3CL1,NGFR,DRD4,SLC11A1,EPO,HTRA2,ICAM1,ADRA2A,CSF1R,NOS3,ADRB2,UBE2N,NOS2,EMP2,PSEN2,NTRK1
GO:0007565	Female pregnancy	6	183	0.97	0.0032	9606.ENSP00000219070,9606.ENSP00000249075,9606.ENSP00000252723,9606.ENSP00000352540,9606.ENSP00000354511,9606.ENSP00000361405	MMP2,LIF,EPO,EMP2,COMT,MMP9
GO:0042552	Myelination	5	111	1.11	0.0032	9606.ENSP00000219368,9606.ENSP00000242480,9606.ENSP00000331040,9606.ENSP00000385735,9606.ENSP00000432943	FA2H,EGR2,OLIG2,GAL3ST1,MPZ
GO:0048511	Rhythmic process	7	271	0.86	0.0032	9606.ENSP00000172229,9606.ENSP00000176183,9606.ENSP00000242480,9606.ENSP00000297494,9606.ENSP00000327251,9606.ENSP00000370571,9606.ENSP00000431418	NGFR,DRD4,EGR2,NOS3,NOS2,TH,NTRK1
GO:0007568	Aging	7	274	0.86	0.0034	9606.ENSP00000006053,9606.ENSP00000252723,9606.ENSP00000258080,9606.ENSP00000264832,9606.ENSP00000370571,9606.ENSP00000379563,9606.ENSP00000431418	CX3CL1,EPO,HTRA2,ICAM1,TH,TSPO,NTRK1
GO:0032147	Activation of protein kinase activity	8	376	0.78	0.0034	9606.ENSP00000176183,9606.ENSP00000233202,9606.ENSP00000252723,9606.ENSP00000280155,9606.ENSP00000305372,9606.ENSP00000316176,9606.ENSP00000352540,9606.ENSP00000431418	DRD4,SLC11A1,EPO,ADRA2A,ADRB2,UBE2N,EMP2,NTRK1
GO:0042053	Regulation of dopamine metabolic process	3	19	1.65	0.0035	9606.ENSP00000176183,9606.ENSP00000273077,9606.ENSP00000354511	DRD4,PNKD,COMT
GO:0042593	Glucose homeostasis	6	188	0.96	0.0035	9606.ENSP00000172229,9606.ENSP00000226760,9606.ENSP00000264832,9606.ENSP00000280155,9606.ENSP00000370571,9606.ENSP00000376776	NGFR,WFS1,ICAM1,ADRA2A,TH,DBH
GO:0051704	Multi-organism process	13	1036	0.55	0.0036	9606.ENSP00000219070,9606.ENSP00000249075,9606.ENSP00000252723,9606.ENSP00000292303,9606.ENSP00000297494,9606.ENSP00000352540,9606.ENSP00000354511,9606.ENSP00000361405,9606.ENSP00000369647,9606.ENSP00000370571,9606.ENSP00000379111,9606.ENSP00000383232,9606.ENSP00000385735	MMP2,LIF,EPO,CCR5,NOS3,EMP2,COMT,MMP9,AVP,TH,IL4R,GGT1,GAL3ST1
GO:0045595	Regulation of cell differentiation	18	1874	0.44	0.0037	9606.ENSP00000006053,9606.ENSP00000162749,9606.ENSP00000172229,9606.ENSP00000242480,9606.ENSP00000249075,9606.ENSP00000252723,9606.ENSP00000305651,9606.ENSP00000326737,9606.ENSP00000331040,9606.ENSP00000334002,9606.ENSP00000352540,9606.ENSP00000361405,9606.ENSP00000373574,9606.ENSP00000379111,9606.ENSP00000379563,9606.ENSP00000385477,9606.ENSP00000431418,9606.ENSP00000442736	CX3CL1,TNFRSF1A,NGFR,EGR2,LIF,EPO,CXCL10,TNFRSF12A,OLIG2,HAP1,EMP2,MMP9,ACVRL1,IL4R,TSPO,CLDN5,NTRK1,PLXNB3
GO:0001568	Blood vessel development	9	500	0.71	0.0038	9606.ENSP00000006053,9606.ENSP00000172229,9606.ENSP00000216117,9606.ENSP00000219070,9606.ENSP00000297494,9606.ENSP00000326737,9606.ENSP00000360764,9606.ENSP00000361097,9606.ENSP00000373574	CX3CL1,NGFR,HMOX1,MMP2,NOS3,TNFRSF12A,EGFL7,MMRN2,ACVRL1
GO:0048011	Neurotrophin trk receptor signaling pathway	3	20	1.63	0.0038	9606.ENSP00000172229,9606.ENSP00000334002,9606.ENSP00000431418	NGFR,HAP1,NTRK1
GO:0014806	Smooth muscle hyperplasia	2	2	2.45	0.0039	9606.ENSP00000216117,9606.ENSP00000297494	HMOX1,NOS3
GO:0019229	Regulation of vasoconstriction	4	59	1.28	0.0039	9606.ENSP00000264832,9606.ENSP00000280155,9606.ENSP00000369647,9606.ENSP00000376776	ICAM1,ADRA2A,AVP,DBH
GO:0098542	Defense response to other organism	12	900	0.58	0.0039	9606.ENSP00000006053,9606.ENSP00000162749,9606.ENSP00000233202,9606.ENSP00000244709,9606.ENSP00000245907,9606.ENSP00000264832,9606.ENSP00000286301,9606.ENSP00000305651,9606.ENSP00000327251,9606.ENSP00000379111,9606.ENSP00000398568,9606.ENSP00000398632	CX3CL1,TNFRSF1A,SLC11A1,TREM1,C3,ICAM1,CSF1R,CXCL10,NOS2,IL4R,PRF1,CD44
GO:0034605	Cellular response to heat	4	60	1.28	0.004	9606.ENSP00000216117,9606.ENSP00000258080,9606.ENSP00000305651,9606.ENSP00000310219	HMOX1,HTRA2,CXCL10,HSPA6
GO:0007613	Memory	5	122	1.07	0.0044	9606.ENSP00000311196,9606.ENSP00000354511,9606.ENSP00000363435,9606.ENSP00000370571,9606.ENSP00000376776	NPAS4,COMT,ITPR3,TH,DBH
GO:1901654	Response to ketone	6	199	0.93	0.0044	9606.ENSP00000252723,9606.ENSP00000264832,9606.ENSP00000311196,9606.ENSP00000369647,9606.ENSP00000370571,9606.ENSP00000379563	EPO,ICAM1,NPAS4,AVP,TH,TSPO
GO:0006687	Glycosphingolipid metabolic process	4	62	1.26	0.0045	9606.ENSP00000216124,9606.ENSP00000219368,9606.ENSP00000385735,9606.ENSP00000386531	ARSA,FA2H,GAL3ST1,SMPD4
GO:0045471	Response to ethanol	5	123	1.06	0.0045	9606.ENSP00000176183,9606.ENSP00000264832,9606.ENSP00000369647,9606.ENSP00000370571,9606.ENSP00000376776	DRD4,ICAM1,AVP,TH,DBH
GO:0062197	Cellular response to chemical stress	7	293	0.83	0.0045	9606.ENSP00000216117,9606.ENSP00000219070,9606.ENSP00000252723,9606.ENSP00000258080,9606.ENSP00000297494,9606.ENSP00000361405,9606.ENSP00000379563	HMOX1,MMP2,EPO,HTRA2,NOS3,MMP9,TSPO
GO:0070372	Regulation of erk1 and erk2 cascade	7	292	0.83	0.0045	9606.ENSP00000006053,9606.ENSP00000249075,9606.ENSP00000252723,9606.ENSP00000264832,9606.ENSP00000286301,9606.ENSP00000398632,9606.ENSP00000431418	CX3CL1,LIF,EPO,ICAM1,CSF1R,CD44,NTRK1
GO:1903522	Regulation of blood circulation	7	292	0.83	0.0045	9606.ENSP00000264832,9606.ENSP00000280155,9606.ENSP00000297494,9606.ENSP00000363435,9606.ENSP00000369647,9606.ENSP00000370571,9606.ENSP00000376776	ICAM1,ADRA2A,NOS3,ITPR3,AVP,TH,DBH
GO:0007169	Transmembrane receptor protein tyrosine kinase signaling pathway	9	518	0.69	0.0047	9606.ENSP00000172229,9606.ENSP00000219070,9606.ENSP00000286301,9606.ENSP00000292614,9606.ENSP00000305372,9606.ENSP00000334002,9606.ENSP00000355747,9606.ENSP00000361405,9606.ENSP00000431418	NGFR,MMP2,CSF1R,POLR2J,ADRB2,HAP1,PSEN2,MMP9,NTRK1
GO:0022414	Reproductive process	15	1400	0.48	0.0048	9606.ENSP00000219070,9606.ENSP00000249075,9606.ENSP00000252723,9606.ENSP00000264832,9606.ENSP00000297494,9606.ENSP00000352540,9606.ENSP00000354511,9606.ENSP00000361405,9606.ENSP00000369647,9606.ENSP00000370571,9606.ENSP00000376776,9606.ENSP00000379111,9606.ENSP00000383232,9606.ENSP00000385735,9606.ENSP00000431418	MMP2,LIF,EPO,ICAM1,NOS3,EMP2,COMT,MMP9,AVP,TH,DBH,IL4R,GGT1,GAL3ST1,NTRK1
GO:0051928	Positive regulation of calcium ion transport	5	125	1.05	0.0048	9606.ENSP00000006053,9606.ENSP00000226760,9606.ENSP00000305651,9606.ENSP00000334002,9606.ENSP00000379563	CX3CL1,WFS1,CXCL10,HAP1,TSPO
GO:0009651	Response to salt stress	3	23	1.57	0.0051	9606.ENSP00000252723,9606.ENSP00000369647,9606.ENSP00000370571	EPO,AVP,TH
GO:0034764	Positive regulation of transmembrane transport	6	208	0.91	0.0053	9606.ENSP00000006053,9606.ENSP00000176183,9606.ENSP00000245907,9606.ENSP00000305372,9606.ENSP00000305651,9606.ENSP00000334002	CX3CL1,DRD4,C3,ADRB2,CXCL10,HAP1
GO:0050801	Ion homeostasis	11	796	0.59	0.0053	9606.ENSP00000006053,9606.ENSP00000176183,9606.ENSP00000216117,9606.ENSP00000226760,9606.ENSP00000233202,9606.ENSP00000292303,9606.ENSP00000305651,9606.ENSP00000334002,9606.ENSP00000363435,9606.ENSP00000369647,9606.ENSP00000379563	CX3CL1,DRD4,HMOX1,WFS1,SLC11A1,CCR5,CXCL10,HAP1,ITPR3,AVP,TSPO
GO:0065009	Regulation of molecular function	32	4913	0.27	0.0053	9606.ENSP00000006053,9606.ENSP00000172229,9606.ENSP00000176183,9606.ENSP00000216117,9606.ENSP00000226760,9606.ENSP00000233202,9606.ENSP00000242480,9606.ENSP00000245907,9606.ENSP00000249075,9606.ENSP00000252723,9606.ENSP00000258080,9606.ENSP00000264832,9606.ENSP00000280155,9606.ENSP00000286301,9606.ENSP00000297494,9606.ENSP00000305372,9606.ENSP00000305651,9606.ENSP00000311196,9606.ENSP00000312988,…	CX3CL1,NGFR,DRD4,HMOX1,WFS1,SLC11A1,EGR2,C3,LIF,EPO,HTRA2,ICAM1,ADRA2A,CSF1R,NOS3,ADRB2,CXCL10,NPAS4,NFKBIB,UBE2N,NOS2,OLIG2,HAP1,EMP2,PSEN2,MMP9,AVP,CLDN5,CD44,NTRK1,PLXNB3,CERS1
GO:0070374	Positive regulation of erk1 and erk2 cascade	6	209	0.91	0.0053	9606.ENSP00000006053,9606.ENSP00000252723,9606.ENSP00000264832,9606.ENSP00000286301,9606.ENSP00000398632,9606.ENSP00000431418	CX3CL1,EPO,ICAM1,CSF1R,CD44,NTRK1
GO:0071396	Cellular response to lipid	9	528	0.68	0.0053	9606.ENSP00000258080,9606.ENSP00000264832,9606.ENSP00000292303,9606.ENSP00000297494,9606.ENSP00000305651,9606.ENSP00000311196,9606.ENSP00000312988,9606.ENSP00000327251,9606.ENSP00000379563	HTRA2,ICAM1,CCR5,NOS3,CXCL10,NPAS4,NFKBIB,NOS2,TSPO
GO:1901215	Negative regulation of neuron death	6	211	0.91	0.0056	9606.ENSP00000006053,9606.ENSP00000216117,9606.ENSP00000226760,9606.ENSP00000252723,9606.ENSP00000258080,9606.ENSP00000431418	CX3CL1,HMOX1,WFS1,EPO,HTRA2,NTRK1
GO:0007268	Chemical synaptic transmission	8	418	0.73	0.0058	9606.ENSP00000176183,9606.ENSP00000287907,9606.ENSP00000305613,9606.ENSP00000311196,9606.ENSP00000334002,9606.ENSP00000370571,9606.ENSP00000376776,9606.ENSP00000432943	DRD4,HTR5A,CPLX1,NPAS4,HAP1,TH,DBH,MPZ
GO:0042531	Positive regulation of tyrosine phosphorylation of stat protein	4	68	1.22	0.0058	9606.ENSP00000162749,9606.ENSP00000249075,9606.ENSP00000252723,9606.ENSP00000286301	TNFRSF1A,LIF,EPO,CSF1R
GO:0006631	Fatty acid metabolic process	7	311	0.8	0.006	9606.ENSP00000162749,9606.ENSP00000219368,9606.ENSP00000245907,9606.ENSP00000370571,9606.ENSP00000379011,9606.ENSP00000380442,9606.ENSP00000383232	TNFRSF1A,FA2H,C3,TH,CPT1B,PLA2G4F,GGT1
GO:0001936	Regulation of endothelial cell proliferation	5	134	1.02	0.0062	9606.ENSP00000172229,9606.ENSP00000216117,9606.ENSP00000360764,9606.ENSP00000373574,9606.ENSP00000442736	NGFR,HMOX1,EGFL7,ACVRL1,PLXNB3
GO:0051282	Regulation of sequestering of calcium ion	5	134	1.02	0.0062	9606.ENSP00000006053,9606.ENSP00000292303,9606.ENSP00000305651,9606.ENSP00000334002,9606.ENSP00000363435	CX3CL1,CCR5,CXCL10,HAP1,ITPR3
GO:0050900	Leukocyte migration	7	316	0.8	0.0065	9606.ENSP00000006053,9606.ENSP00000244709,9606.ENSP00000264832,9606.ENSP00000292303,9606.ENSP00000305651,9606.ENSP00000376776,9606.ENSP00000398632	CX3CL1,TREM1,ICAM1,CCR5,CXCL10,DBH,CD44
GO:0045860	Positive regulation of protein kinase activity	9	550	0.67	0.0067	9606.ENSP00000176183,9606.ENSP00000233202,9606.ENSP00000252723,9606.ENSP00000280155,9606.ENSP00000286301,9606.ENSP00000305372,9606.ENSP00000316176,9606.ENSP00000352540,9606.ENSP00000431418	DRD4,SLC11A1,EPO,ADRA2A,CSF1R,ADRB2,UBE2N,EMP2,NTRK1
GO:0007399	Nervous system development	20	2371	0.38	0.0068	9606.ENSP00000006053,9606.ENSP00000172229,9606.ENSP00000219368,9606.ENSP00000242480,9606.ENSP00000245907,9606.ENSP00000249075,9606.ENSP00000252723,9606.ENSP00000258080,9606.ENSP00000286301,9606.ENSP00000287907,9606.ENSP00000311196,9606.ENSP00000326737,9606.ENSP00000331040,9606.ENSP00000334002,9606.ENSP00000370571,9606.ENSP00000379563,9606.ENSP00000385735,9606.ENSP00000431418,9606.ENSP00000432943,…	CX3CL1,NGFR,FA2H,EGR2,C3,LIF,EPO,HTRA2,CSF1R,HTR5A,NPAS4,TNFRSF12A,OLIG2,HAP1,TH,TSPO,GAL3ST1,NTRK1,MPZ,PLXNB3
GO:0044703	Multi-organism reproductive process	12	971	0.54	0.0068	9606.ENSP00000219070,9606.ENSP00000249075,9606.ENSP00000252723,9606.ENSP00000297494,9606.ENSP00000352540,9606.ENSP00000354511,9606.ENSP00000361405,9606.ENSP00000369647,9606.ENSP00000370571,9606.ENSP00000379111,9606.ENSP00000383232,9606.ENSP00000385735	MMP2,LIF,EPO,NOS3,EMP2,COMT,MMP9,AVP,TH,IL4R,GGT1,GAL3ST1
GO:1902531	Regulation of intracellular signal transduction	17	1807	0.43	0.0068	9606.ENSP00000006053,9606.ENSP00000162749,9606.ENSP00000176183,9606.ENSP00000216117,9606.ENSP00000226760,9606.ENSP00000249075,9606.ENSP00000252723,9606.ENSP00000258080,9606.ENSP00000264832,9606.ENSP00000280155,9606.ENSP00000286301,9606.ENSP00000305372,9606.ENSP00000316176,9606.ENSP00000334002,9606.ENSP00000361405,9606.ENSP00000398632,9606.ENSP00000431418	CX3CL1,TNFRSF1A,DRD4,HMOX1,WFS1,LIF,EPO,HTRA2,ICAM1,ADRA2A,CSF1R,ADRB2,UBE2N,HAP1,MMP9,CD44,NTRK1
GO:0048666	Neuron development	11	827	0.58	0.0071	9606.ENSP00000006053,9606.ENSP00000172229,9606.ENSP00000242480,9606.ENSP00000245907,9606.ENSP00000249075,9606.ENSP00000258080,9606.ENSP00000286301,9606.ENSP00000370571,9606.ENSP00000379563,9606.ENSP00000431418,9606.ENSP00000442736	CX3CL1,NGFR,EGR2,C3,LIF,HTRA2,CSF1R,TH,TSPO,NTRK1,PLXNB3
GO:0048513	Animal organ development	24	3197	0.33	0.0072	9606.ENSP00000162749,9606.ENSP00000172229,9606.ENSP00000216117,9606.ENSP00000219070,9606.ENSP00000219368,9606.ENSP00000226760,9606.ENSP00000242480,9606.ENSP00000249075,9606.ENSP00000252723,9606.ENSP00000258080,9606.ENSP00000264832,9606.ENSP00000286301,9606.ENSP00000287907,9606.ENSP00000297494,9606.ENSP00000305651,9606.ENSP00000331040,9606.ENSP00000334002,9606.ENSP00000361405,9606.ENSP00000370571,…	TNFRSF1A,NGFR,HMOX1,MMP2,FA2H,WFS1,EGR2,LIF,EPO,HTRA2,ICAM1,CSF1R,HTR5A,NOS3,CXCL10,OLIG2,HAP1,MMP9,TH,ACVRL1,TSPO,CLDN5,CD44,NTRK1
GO:0046475	Glycerophospholipid catabolic process	3	27	1.5	0.0073	9606.ENSP00000380442,9606.ENSP00000382434,9606.ENSP00000386531	PLA2G4F,PLA2G4E,SMPD4
GO:0015908	Fatty acid transport	4	74	1.19	0.0075	9606.ENSP00000176183,9606.ENSP00000327251,9606.ENSP00000379011,9606.ENSP00000380442	DRD4,NOS2,CPT1B,PLA2G4F
GO:0032413	Negative regulation of ion transmembrane transporter activity	4	74	1.19	0.0075	9606.ENSP00000176183,9606.ENSP00000252723,9606.ENSP00000280155,9606.ENSP00000361405	DRD4,EPO,ADRA2A,MMP9
GO:0043627	Response to estrogen	4	74	1.19	0.0075	9606.ENSP00000216117,9606.ENSP00000252723,9606.ENSP00000354511,9606.ENSP00000379111	HMOX1,EPO,COMT,IL4R
GO:0051093	Negative regulation of developmental process	12	983	0.54	0.0075	9606.ENSP00000006053,9606.ENSP00000172229,9606.ENSP00000297494,9606.ENSP00000305372,9606.ENSP00000305651,9606.ENSP00000331040,9606.ENSP00000361097,9606.ENSP00000361405,9606.ENSP00000373574,9606.ENSP00000379111,9606.ENSP00000379563,9606.ENSP00000385477	CX3CL1,NGFR,NOS3,ADRB2,CXCL10,OLIG2,MMRN2,MMP9,ACVRL1,IL4R,TSPO,CLDN5
GO:0010243	Response to organonitrogen compound	12	987	0.54	0.0076	9606.ENSP00000172229,9606.ENSP00000176183,9606.ENSP00000219070,9606.ENSP00000226760,9606.ENSP00000242480,9606.ENSP00000264832,9606.ENSP00000287907,9606.ENSP00000305372,9606.ENSP00000361405,9606.ENSP00000370571,9606.ENSP00000376776,9606.ENSP00000379563	NGFR,DRD4,MMP2,WFS1,EGR2,ICAM1,HTR5A,ADRB2,MMP9,TH,DBH,TSPO
GO:0010632	Regulation of epithelial cell migration	6	227	0.87	0.0076	9606.ENSP00000216117,9606.ENSP00000297494,9606.ENSP00000352540,9606.ENSP00000361097,9606.ENSP00000361405,9606.ENSP00000373574	HMOX1,NOS3,EMP2,MMRN2,MMP9,ACVRL1
GO:0042063	Gliogenesis	6	228	0.87	0.0077	9606.ENSP00000006053,9606.ENSP00000219368,9606.ENSP00000242480,9606.ENSP00000286301,9606.ENSP00000331040,9606.ENSP00000379563	CX3CL1,FA2H,EGR2,CSF1R,OLIG2,TSPO
GO:0006874	Cellular calcium ion homeostasis	8	442	0.71	0.0078	9606.ENSP00000006053,9606.ENSP00000176183,9606.ENSP00000226760,9606.ENSP00000292303,9606.ENSP00000305651,9606.ENSP00000334002,9606.ENSP00000363435,9606.ENSP00000369647	CX3CL1,DRD4,WFS1,CCR5,CXCL10,HAP1,ITPR3,AVP
GO:0019098	Reproductive behavior	3	28	1.48	0.0078	9606.ENSP00000369647,9606.ENSP00000370571,9606.ENSP00000376776	AVP,TH,DBH
GO:0022008	Neurogenesis	16	1657	0.44	0.0078	9606.ENSP00000006053,9606.ENSP00000172229,9606.ENSP00000219368,9606.ENSP00000242480,9606.ENSP00000245907,9606.ENSP00000249075,9606.ENSP00000252723,9606.ENSP00000258080,9606.ENSP00000286301,9606.ENSP00000326737,9606.ENSP00000331040,9606.ENSP00000334002,9606.ENSP00000370571,9606.ENSP00000379563,9606.ENSP00000431418,9606.ENSP00000442736	CX3CL1,NGFR,FA2H,EGR2,C3,LIF,EPO,HTRA2,CSF1R,TNFRSF12A,OLIG2,HAP1,TH,TSPO,NTRK1,PLXNB3
GO:0031644	Regulation of nervous system process	5	144	0.99	0.0078	9606.ENSP00000242480,9606.ENSP00000297494,9606.ENSP00000305372,9606.ENSP00000354511,9606.ENSP00000369647	EGR2,NOS3,ADRB2,COMT,AVP
GO:0032309	Icosanoid secretion	3	28	1.48	0.0078	9606.ENSP00000176183,9606.ENSP00000327251,9606.ENSP00000380442	DRD4,NOS2,PLA2G4F
GO:0042133	Neurotransmitter metabolic process	3	28	1.48	0.0078	9606.ENSP00000354511,9606.ENSP00000370571,9606.ENSP00000376776	COMT,TH,DBH
GO:0001505	Regulation of neurotransmitter levels	6	231	0.87	0.008	9606.ENSP00000176183,9606.ENSP00000273077,9606.ENSP00000305613,9606.ENSP00000354511,9606.ENSP00000370571,9606.ENSP00000376776	DRD4,PNKD,CPLX1,COMT,TH,DBH
GO:0007612	Learning	5	145	0.99	0.008	9606.ENSP00000311196,9606.ENSP00000354511,9606.ENSP00000370571,9606.ENSP00000376776,9606.ENSP00000385477	NPAS4,COMT,TH,DBH,CLDN5
GO:1904064	Positive regulation of cation transmembrane transport	5	145	0.99	0.008	9606.ENSP00000006053,9606.ENSP00000176183,9606.ENSP00000305372,9606.ENSP00000305651,9606.ENSP00000334002	CX3CL1,DRD4,ADRB2,CXCL10,HAP1
GO:0050806	Positive regulation of synaptic transmission	5	147	0.98	0.0084	9606.ENSP00000176183,9606.ENSP00000305372,9606.ENSP00000334002,9606.ENSP00000363435,9606.ENSP00000431418	DRD4,ADRB2,HAP1,ITPR3,NTRK1
GO:0019752	Carboxylic acid metabolic process	11	853	0.56	0.0085	9606.ENSP00000162749,9606.ENSP00000219368,9606.ENSP00000245907,9606.ENSP00000273077,9606.ENSP00000297494,9606.ENSP00000327251,9606.ENSP00000370571,9606.ENSP00000379011,9606.ENSP00000380442,9606.ENSP00000383232,9606.ENSP00000398632	TNFRSF1A,FA2H,C3,PNKD,NOS3,NOS2,TH,CPT1B,PLA2G4F,GGT1,CD44
GO:0002682	Regulation of immune system process	15	1514	0.45	0.0094	9606.ENSP00000006053,9606.ENSP00000216117,9606.ENSP00000233202,9606.ENSP00000244709,9606.ENSP00000245907,9606.ENSP00000249075,9606.ENSP00000252723,9606.ENSP00000264832,9606.ENSP00000286301,9606.ENSP00000305651,9606.ENSP00000316176,9606.ENSP00000327251,9606.ENSP00000379111,9606.ENSP00000383232,9606.ENSP00000415283	CX3CL1,HMOX1,SLC11A1,TREM1,C3,LIF,EPO,ICAM1,CSF1R,CXCL10,UBE2N,NOS2,IL4R,GGT1,ICAM2
GO:0030856	Regulation of epithelial cell differentiation	5	151	0.97	0.0094	9606.ENSP00000162749,9606.ENSP00000249075,9606.ENSP00000361405,9606.ENSP00000373574,9606.ENSP00000385477	TNFRSF1A,LIF,MMP9,ACVRL1,CLDN5
GO:0030182	Neuron differentiation	12	1019	0.52	0.0095	9606.ENSP00000006053,9606.ENSP00000172229,9606.ENSP00000242480,9606.ENSP00000245907,9606.ENSP00000249075,9606.ENSP00000258080,9606.ENSP00000286301,9606.ENSP00000331040,9606.ENSP00000370571,9606.ENSP00000379563,9606.ENSP00000431418,9606.ENSP00000442736	CX3CL1,NGFR,EGR2,C3,LIF,HTRA2,CSF1R,OLIG2,TH,TSPO,NTRK1,PLXNB3
GO:0051171	Regulation of nitrogen compound metabolic process	35	5836	0.23	0.0095	9606.ENSP00000006053,9606.ENSP00000162749,9606.ENSP00000172229,9606.ENSP00000176183,9606.ENSP00000216117,9606.ENSP00000226760,9606.ENSP00000233202,9606.ENSP00000242480,9606.ENSP00000245907,9606.ENSP00000249075,9606.ENSP00000252723,9606.ENSP00000258080,9606.ENSP00000264832,9606.ENSP00000273077,9606.ENSP00000280155,9606.ENSP00000286301,9606.ENSP00000297494,9606.ENSP00000305372,9606.ENSP00000305651,…	CX3CL1,TNFRSF1A,NGFR,DRD4,HMOX1,WFS1,SLC11A1,EGR2,C3,LIF,EPO,HTRA2,ICAM1,PNKD,ADRA2A,CSF1R,NOS3,ADRB2,CXCL10,NPAS4,NFKBIB,UBE2N,NOS2,OLIG2,HAP1,EMP2,COMT,MMP9,AVP,ACVRL1,TSPO,CD44,NTRK1,GFAP,CERS1
GO:0006970	Response to osmotic stress	4	82	1.14	0.0099	9606.ENSP00000252723,9606.ENSP00000369647,9606.ENSP00000370571,9606.ENSP00000379563	EPO,AVP,TH,TSPO
GO:0045907	Positive regulation of vasoconstriction	3	32	1.42	0.0103	9606.ENSP00000264832,9606.ENSP00000369647,9606.ENSP00000376776	ICAM1,AVP,DBH
GO:1904063	Negative regulation of cation transmembrane transport	4	84	1.13	0.0106	9606.ENSP00000176183,9606.ENSP00000252723,9606.ENSP00000280155,9606.ENSP00000361405	DRD4,EPO,ADRA2A,MMP9
GO:0043154	Negative regulation of cysteine-type endopeptidase activity involved in apoptotic process	4	85	1.13	0.0111	9606.ENSP00000172229,9606.ENSP00000361405,9606.ENSP00000369647,9606.ENSP00000398632	NGFR,MMP9,AVP,CD44
GO:0048013	Ephrin receptor signaling pathway	4	86	1.12	0.0115	9606.ENSP00000219070,9606.ENSP00000355747,9606.ENSP00000361405,9606.ENSP00000431418	MMP2,PSEN2,MMP9,NTRK1
GO:0048699	Generation of neurons	15	1551	0.44	0.0116	9606.ENSP00000006053,9606.ENSP00000172229,9606.ENSP00000242480,9606.ENSP00000245907,9606.ENSP00000249075,9606.ENSP00000252723,9606.ENSP00000258080,9606.ENSP00000286301,9606.ENSP00000326737,9606.ENSP00000331040,9606.ENSP00000334002,9606.ENSP00000370571,9606.ENSP00000379563,9606.ENSP00000431418,9606.ENSP00000442736	CX3CL1,NGFR,EGR2,C3,LIF,EPO,HTRA2,CSF1R,TNFRSF12A,OLIG2,HAP1,TH,TSPO,NTRK1,PLXNB3
GO:0045601	Regulation of endothelial cell differentiation	3	34	1.4	0.0118	9606.ENSP00000162749,9606.ENSP00000373574,9606.ENSP00000385477	TNFRSF1A,ACVRL1,CLDN5
GO:0019222	Regulation of metabolic process	39	6948	0.2	0.012	9606.ENSP00000006053,9606.ENSP00000162749,9606.ENSP00000172229,9606.ENSP00000176183,9606.ENSP00000216117,9606.ENSP00000226760,9606.ENSP00000233202,9606.ENSP00000242480,9606.ENSP00000245907,9606.ENSP00000249075,9606.ENSP00000252723,9606.ENSP00000258080,9606.ENSP00000264832,9606.ENSP00000273077,9606.ENSP00000280155,9606.ENSP00000286301,9606.ENSP00000292614,9606.ENSP00000297494,9606.ENSP00000305372,…	CX3CL1,TNFRSF1A,NGFR,DRD4,HMOX1,WFS1,SLC11A1,EGR2,C3,LIF,EPO,HTRA2,ICAM1,PNKD,ADRA2A,CSF1R,POLR2J,NOS3,ADRB2,CXCL10,NPAS4,NFKBIB,UBE2N,NOS2,OLIG2,HAP1,EMP2,COMT,MMP9,AVP,ACVRL1,DBH,IL4R,TSPO,CLDN5,CD44,NTRK1,GFAP,CERS1
GO:0048661	Positive regulation of smooth muscle cell proliferation	4	88	1.11	0.0123	9606.ENSP00000006053,9606.ENSP00000216117,9606.ENSP00000219070,9606.ENSP00000361405	CX3CL1,HMOX1,MMP2,MMP9
GO:0010594	Regulation of endothelial cell migration	5	164	0.94	0.0126	9606.ENSP00000216117,9606.ENSP00000297494,9606.ENSP00000352540,9606.ENSP00000361097,9606.ENSP00000373574	HMOX1,NOS3,EMP2,MMRN2,ACVRL1
GO:0045742	Positive regulation of epidermal growth factor receptor signaling pathway	3	35	1.39	0.0126	9606.ENSP00000280155,9606.ENSP00000334002,9606.ENSP00000361405	ADRA2A,HAP1,MMP9
GO:0006682	Galactosylceramide biosynthetic process	2	6	1.98	0.0131	9606.ENSP00000219368,9606.ENSP00000385735	FA2H,GAL3ST1
GO:0042421	Norepinephrine biosynthetic process	2	6	1.98	0.0131	9606.ENSP00000370571,9606.ENSP00000376776	TH,DBH
GO:0032412	Regulation of ion transmembrane transporter activity	6	260	0.82	0.0133	9606.ENSP00000176183,9606.ENSP00000252723,9606.ENSP00000280155,9606.ENSP00000305372,9606.ENSP00000334002,9606.ENSP00000361405	DRD4,EPO,ADRA2A,ADRB2,HAP1,MMP9
GO:0098801	Regulation of renal system process	3	36	1.37	0.0134	9606.ENSP00000352540,9606.ENSP00000354511,9606.ENSP00000369647	EMP2,COMT,AVP
GO:0010628	Positive regulation of gene expression	19	2337	0.36	0.0137	9606.ENSP00000006053,9606.ENSP00000162749,9606.ENSP00000172229,9606.ENSP00000216117,9606.ENSP00000233202,9606.ENSP00000242480,9606.ENSP00000245907,9606.ENSP00000249075,9606.ENSP00000252723,9606.ENSP00000280155,9606.ENSP00000286301,9606.ENSP00000297494,9606.ENSP00000305372,9606.ENSP00000305651,9606.ENSP00000311196,9606.ENSP00000369647,9606.ENSP00000373574,9606.ENSP00000379111,9606.ENSP00000385477	CX3CL1,TNFRSF1A,NGFR,HMOX1,SLC11A1,EGR2,C3,LIF,EPO,ADRA2A,CSF1R,NOS3,ADRB2,CXCL10,NPAS4,AVP,ACVRL1,IL4R,CLDN5
GO:0030336	Negative regulation of cell migration	6	262	0.81	0.0137	9606.ENSP00000006053,9606.ENSP00000216117,9606.ENSP00000361097,9606.ENSP00000373574,9606.ENSP00000385477,9606.ENSP00000442736	CX3CL1,HMOX1,MMRN2,ACVRL1,CLDN5,PLXNB3
GO:0043535	Regulation of blood vessel endothelial cell migration	4	93	1.09	0.0143	9606.ENSP00000216117,9606.ENSP00000297494,9606.ENSP00000361097,9606.ENSP00000373574	HMOX1,NOS3,MMRN2,ACVRL1
GO:0001938	Positive regulation of endothelial cell proliferation	4	94	1.08	0.0148	9606.ENSP00000216117,9606.ENSP00000360764,9606.ENSP00000373574,9606.ENSP00000442736	HMOX1,EGFL7,ACVRL1,PLXNB3
GO:0007155	Cell adhesion	11	925	0.53	0.0148	9606.ENSP00000006053,9606.ENSP00000264832,9606.ENSP00000326737,9606.ENSP00000352540,9606.ENSP00000360764,9606.ENSP00000385300,9606.ENSP00000385477,9606.ENSP00000398632,9606.ENSP00000415283,9606.ENSP00000432943,9606.ENSP00000442736	CX3CL1,ICAM1,TNFRSF12A,EMP2,EGFL7,CLDN15,CLDN5,CD44,ICAM2,MPZ,PLXNB3
GO:0009653	Anatomical structure morphogenesis	18	2165	0.37	0.0152	9606.ENSP00000006053,9606.ENSP00000172229,9606.ENSP00000216117,9606.ENSP00000219070,9606.ENSP00000242480,9606.ENSP00000249075,9606.ENSP00000286301,9606.ENSP00000297494,9606.ENSP00000326737,9606.ENSP00000360764,9606.ENSP00000361097,9606.ENSP00000361405,9606.ENSP00000370571,9606.ENSP00000373574,9606.ENSP00000385477,9606.ENSP00000398632,9606.ENSP00000431418,9606.ENSP00000442736	CX3CL1,NGFR,HMOX1,MMP2,EGR2,LIF,CSF1R,NOS3,TNFRSF12A,EGFL7,MMRN2,MMP9,TH,ACVRL1,CLDN5,CD44,NTRK1,PLXNB3
GO:0034612	Response to tumor necrosis factor	6	269	0.8	0.0152	9606.ENSP00000006053,9606.ENSP00000162749,9606.ENSP00000264832,9606.ENSP00000326737,9606.ENSP00000383232,9606.ENSP00000386531	CX3CL1,TNFRSF1A,ICAM1,TNFRSF12A,GGT1,SMPD4
GO:0045321	Leukocyte activation	11	929	0.53	0.0152	9606.ENSP00000006053,9606.ENSP00000216124,9606.ENSP00000233202,9606.ENSP00000245907,9606.ENSP00000264832,9606.ENSP00000310219,9606.ENSP00000326706,9606.ENSP00000361405,9606.ENSP00000398568,9606.ENSP00000398632,9606.ENSP00000431418	CX3CL1,ARSA,SLC11A1,C3,ICAM1,HSPA6,PLEKHO2,MMP9,PRF1,CD44,NTRK1
GO:0098609	Cell-cell adhesion	8	505	0.65	0.0156	9606.ENSP00000006053,9606.ENSP00000264832,9606.ENSP00000385300,9606.ENSP00000385477,9606.ENSP00000398632,9606.ENSP00000415283,9606.ENSP00000432943,9606.ENSP00000442736	CX3CL1,ICAM1,CLDN15,CLDN5,CD44,ICAM2,MPZ,PLXNB3
GO:0009635	Response to herbicide	2	7	1.91	0.0158	9606.ENSP00000258080,9606.ENSP00000370571	HTRA2,TH
GO:0033574	Response to testosterone	3	39	1.34	0.0158	9606.ENSP00000252723,9606.ENSP00000369647,9606.ENSP00000379563	EPO,AVP,TSPO
GO:0042420	Dopamine catabolic process	2	7	1.91	0.0158	9606.ENSP00000354511,9606.ENSP00000376776	COMT,DBH
GO:0046903	Secretion	12	1097	0.49	0.0158	9606.ENSP00000176183,9606.ENSP00000216124,9606.ENSP00000233202,9606.ENSP00000245907,9606.ENSP00000305613,9606.ENSP00000310219,9606.ENSP00000326706,9606.ENSP00000327251,9606.ENSP00000334002,9606.ENSP00000361405,9606.ENSP00000380442,9606.ENSP00000398632	DRD4,ARSA,SLC11A1,C3,CPLX1,HSPA6,PLEKHO2,NOS2,HAP1,MMP9,PLA2G4F,CD44
GO:0051649	Establishment of localization in cell	19	2375	0.36	0.0158	9606.ENSP00000172229,9606.ENSP00000216124,9606.ENSP00000233202,9606.ENSP00000242480,9606.ENSP00000245907,9606.ENSP00000292303,9606.ENSP00000305372,9606.ENSP00000305613,9606.ENSP00000310219,9606.ENSP00000326706,9606.ENSP00000327251,9606.ENSP00000334002,9606.ENSP00000352540,9606.ENSP00000361405,9606.ENSP00000363435,9606.ENSP00000370571,9606.ENSP00000379011,9606.ENSP00000379563,9606.ENSP00000398632	NGFR,ARSA,SLC11A1,EGR2,C3,CCR5,ADRB2,CPLX1,HSPA6,PLEKHO2,NOS2,HAP1,EMP2,MMP9,ITPR3,TH,CPT1B,TSPO,CD44
GO:0061518	Microglial cell proliferation	2	7	1.91	0.0158	9606.ENSP00000006053,9606.ENSP00000286301	CX3CL1,CSF1R
GO:1902042	Negative regulation of extrinsic apoptotic signaling pathway via death domain receptors	3	39	1.34	0.0158	9606.ENSP00000216117,9606.ENSP00000264832,9606.ENSP00000297494	HMOX1,ICAM1,NOS3
GO:1904646	Cellular response to amyloid-beta	3	39	1.34	0.0158	9606.ENSP00000172229,9606.ENSP00000264832,9606.ENSP00000305372	NGFR,ICAM1,ADRB2
GO:0080134	Regulation of response to stress	14	1437	0.44	0.0159	9606.ENSP00000006053,9606.ENSP00000162749,9606.ENSP00000226760,9606.ENSP00000245907,9606.ENSP00000252723,9606.ENSP00000258080,9606.ENSP00000280155,9606.ENSP00000297494,9606.ENSP00000316176,9606.ENSP00000326737,9606.ENSP00000327251,9606.ENSP00000383232,9606.ENSP00000398632,9606.ENSP00000415283	CX3CL1,TNFRSF1A,WFS1,C3,EPO,HTRA2,ADRA2A,NOS3,UBE2N,TNFRSF12A,NOS2,GGT1,CD44,ICAM2
GO:2001257	Regulation of cation channel activity	5	177	0.9	0.016	9606.ENSP00000176183,9606.ENSP00000252723,9606.ENSP00000305372,9606.ENSP00000334002,9606.ENSP00000361405	DRD4,EPO,ADRB2,HAP1,MMP9
GO:0080090	Regulation of primary metabolic process	35	6032	0.22	0.0161	9606.ENSP00000006053,9606.ENSP00000162749,9606.ENSP00000172229,9606.ENSP00000176183,9606.ENSP00000216117,9606.ENSP00000226760,9606.ENSP00000233202,9606.ENSP00000242480,9606.ENSP00000245907,9606.ENSP00000249075,9606.ENSP00000252723,9606.ENSP00000258080,9606.ENSP00000264832,9606.ENSP00000273077,9606.ENSP00000280155,9606.ENSP00000286301,9606.ENSP00000297494,9606.ENSP00000305372,9606.ENSP00000305651,…	CX3CL1,TNFRSF1A,NGFR,DRD4,HMOX1,WFS1,SLC11A1,EGR2,C3,LIF,EPO,HTRA2,ICAM1,PNKD,ADRA2A,CSF1R,NOS3,ADRB2,CXCL10,NPAS4,NFKBIB,UBE2N,NOS2,OLIG2,HAP1,EMP2,COMT,MMP9,AVP,ACVRL1,TSPO,CD44,NTRK1,GFAP,CERS1
GO:0003073	Regulation of systemic arterial blood pressure	4	98	1.06	0.0162	9606.ENSP00000297494,9606.ENSP00000305372,9606.ENSP00000352540,9606.ENSP00000369647	NOS3,ADRB2,EMP2,AVP
GO:0032787	Monocarboxylic acid metabolic process	8	515	0.64	0.0169	9606.ENSP00000162749,9606.ENSP00000219368,9606.ENSP00000245907,9606.ENSP00000273077,9606.ENSP00000370571,9606.ENSP00000379011,9606.ENSP00000380442,9606.ENSP00000383232	TNFRSF1A,FA2H,C3,PNKD,TH,CPT1B,PLA2G4F,GGT1
GO:0031346	Positive regulation of cell projection organization	7	391	0.71	0.017	9606.ENSP00000006053,9606.ENSP00000172229,9606.ENSP00000252723,9606.ENSP00000326737,9606.ENSP00000334002,9606.ENSP00000431418,9606.ENSP00000442736	CX3CL1,NGFR,EPO,TNFRSF12A,HAP1,NTRK1,PLXNB3
GO:0048468	Cell development	15	1629	0.42	0.017	9606.ENSP00000006053,9606.ENSP00000172229,9606.ENSP00000219368,9606.ENSP00000242480,9606.ENSP00000245907,9606.ENSP00000249075,9606.ENSP00000252723,9606.ENSP00000258080,9606.ENSP00000264832,9606.ENSP00000286301,9606.ENSP00000370571,9606.ENSP00000379563,9606.ENSP00000385477,9606.ENSP00000431418,9606.ENSP00000442736	CX3CL1,NGFR,FA2H,EGR2,C3,LIF,EPO,HTRA2,ICAM1,CSF1R,TH,TSPO,CLDN5,NTRK1,PLXNB3
GO:0090066	Regulation of anatomical structure size	8	516	0.64	0.017	9606.ENSP00000216117,9606.ENSP00000264832,9606.ENSP00000280155,9606.ENSP00000297494,9606.ENSP00000305372,9606.ENSP00000326737,9606.ENSP00000369647,9606.ENSP00000376776	HMOX1,ICAM1,ADRA2A,NOS3,ADRB2,TNFRSF12A,AVP,DBH
GO:0010522	Regulation of calcium ion transport into cytosol	4	101	1.05	0.0176	9606.ENSP00000006053,9606.ENSP00000252723,9606.ENSP00000305651,9606.ENSP00000334002	CX3CL1,EPO,CXCL10,HAP1
GO:0034341	Response to interferon-gamma	5	182	0.89	0.0176	9606.ENSP00000006053,9606.ENSP00000233202,9606.ENSP00000264832,9606.ENSP00000327251,9606.ENSP00000398632	CX3CL1,SLC11A1,ICAM1,NOS2,CD44
GO:0035239	Tube morphogenesis	9	656	0.59	0.0176	9606.ENSP00000006053,9606.ENSP00000216117,9606.ENSP00000219070,9606.ENSP00000286301,9606.ENSP00000297494,9606.ENSP00000326737,9606.ENSP00000360764,9606.ENSP00000361097,9606.ENSP00000373574	CX3CL1,HMOX1,MMP2,CSF1R,NOS3,TNFRSF12A,EGFL7,MMRN2,ACVRL1
GO:0006807	Nitrogen compound metabolic process	38	6852	0.2	0.0179	9606.ENSP00000172229,9606.ENSP00000176183,9606.ENSP00000216117,9606.ENSP00000216124,9606.ENSP00000219070,9606.ENSP00000219368,9606.ENSP00000226760,9606.ENSP00000242480,9606.ENSP00000245907,9606.ENSP00000249075,9606.ENSP00000252723,9606.ENSP00000258080,9606.ENSP00000286301,9606.ENSP00000292303,9606.ENSP00000292614,9606.ENSP00000297494,9606.ENSP00000305372,9606.ENSP00000312988,9606.ENSP00000316176,…	NGFR,DRD4,HMOX1,ARSA,MMP2,FA2H,WFS1,EGR2,C3,LIF,EPO,HTRA2,CSF1R,CCR5,POLR2J,NOS3,ADRB2,NFKBIB,UBE2N,NOS2,COMT,PSEN2,MMP9,AVP,TH,ACVRL1,DBH,CPT1B,TSPO,PLA2G4F,PLA2G4E,GGT1,CSF2RB,GAL3ST1,SMPD4,CD44,NTRK1,CERS1
GO:0030335	Positive regulation of cell migration	8	522	0.64	0.0179	9606.ENSP00000006053,9606.ENSP00000216117,9606.ENSP00000264832,9606.ENSP00000280155,9606.ENSP00000286301,9606.ENSP00000297494,9606.ENSP00000305651,9606.ENSP00000361405	CX3CL1,HMOX1,ICAM1,ADRA2A,CSF1R,NOS3,CXCL10,MMP9
GO:0051281	Positive regulation of release of sequestered calcium ion into cytosol	3	42	1.31	0.018	9606.ENSP00000006053,9606.ENSP00000305651,9606.ENSP00000334002	CX3CL1,CXCL10,HAP1
GO:0051602	Response to electrical stimulus	3	42	1.31	0.018	9606.ENSP00000252723,9606.ENSP00000370571,9606.ENSP00000431418	EPO,TH,NTRK1
GO:1904036	Negative regulation of epithelial cell apoptotic process	3	42	1.31	0.018	9606.ENSP00000216117,9606.ENSP00000226760,9606.ENSP00000264832	HMOX1,WFS1,ICAM1
GO:0001955	Blood vessel maturation	2	8	1.85	0.0181	9606.ENSP00000219070,9606.ENSP00000373574	MMP2,ACVRL1
GO:0045687	Positive regulation of glial cell differentiation	3	43	1.3	0.0187	9606.ENSP00000242480,9606.ENSP00000249075,9606.ENSP00000331040	EGR2,LIF,OLIG2
GO:0045859	Regulation of protein kinase activity	10	812	0.54	0.0187	9606.ENSP00000176183,9606.ENSP00000233202,9606.ENSP00000252723,9606.ENSP00000280155,9606.ENSP00000286301,9606.ENSP00000305372,9606.ENSP00000305651,9606.ENSP00000316176,9606.ENSP00000352540,9606.ENSP00000431418	DRD4,SLC11A1,EPO,ADRA2A,CSF1R,ADRB2,CXCL10,UBE2N,EMP2,NTRK1
GO:0043068	Positive regulation of programmed cell death	9	666	0.58	0.0188	9606.ENSP00000162749,9606.ENSP00000172229,9606.ENSP00000216117,9606.ENSP00000258080,9606.ENSP00000326737,9606.ENSP00000355747,9606.ENSP00000361405,9606.ENSP00000379563,9606.ENSP00000431418	TNFRSF1A,NGFR,HMOX1,HTRA2,TNFRSF12A,PSEN2,MMP9,TSPO,NTRK1
GO:0010976	Positive regulation of neuron projection development	6	288	0.77	0.0191	9606.ENSP00000006053,9606.ENSP00000172229,9606.ENSP00000252723,9606.ENSP00000326737,9606.ENSP00000431418,9606.ENSP00000442736	CX3CL1,NGFR,EPO,TNFRSF12A,NTRK1,PLXNB3
GO:2001258	Negative regulation of cation channel activity	3	44	1.29	0.0198	9606.ENSP00000176183,9606.ENSP00000252723,9606.ENSP00000361405	DRD4,EPO,MMP9
GO:0009056	Catabolic process	17	2042	0.37	0.0199	9606.ENSP00000216117,9606.ENSP00000219070,9606.ENSP00000226760,9606.ENSP00000258080,9606.ENSP00000273077,9606.ENSP00000297494,9606.ENSP00000327251,9606.ENSP00000334002,9606.ENSP00000354511,9606.ENSP00000361405,9606.ENSP00000376776,9606.ENSP00000379011,9606.ENSP00000380442,9606.ENSP00000382434,9606.ENSP00000383232,9606.ENSP00000386531,9606.ENSP00000398632	HMOX1,MMP2,WFS1,HTRA2,PNKD,NOS3,NOS2,HAP1,COMT,MMP9,DBH,CPT1B,PLA2G4F,PLA2G4E,GGT1,SMPD4,CD44
GO:2001237	Negative regulation of extrinsic apoptotic signaling pathway	4	106	1.03	0.0199	9606.ENSP00000006053,9606.ENSP00000216117,9606.ENSP00000264832,9606.ENSP00000297494	CX3CL1,HMOX1,ICAM1,NOS3
GO:0046942	Carboxylic acid transport	6	293	0.76	0.0206	9606.ENSP00000176183,9606.ENSP00000233202,9606.ENSP00000305613,9606.ENSP00000327251,9606.ENSP00000379011,9606.ENSP00000380442	DRD4,SLC11A1,CPLX1,NOS2,CPT1B,PLA2G4F
GO:0010035	Response to inorganic substance	8	538	0.62	0.0207	9606.ENSP00000216117,9606.ENSP00000264832,9606.ENSP00000297494,9606.ENSP00000361405,9606.ENSP00000363435,9606.ENSP00000370571,9606.ENSP00000379563,9606.ENSP00000431418	HMOX1,ICAM1,NOS3,MMP9,ITPR3,TH,TSPO,NTRK1
GO:0006527	Arginine catabolic process	2	9	1.8	0.0211	9606.ENSP00000297494,9606.ENSP00000327251	NOS3,NOS2
GO:0048149	Behavioral response to ethanol	2	9	1.8	0.0211	9606.ENSP00000176183,9606.ENSP00000376776	DRD4,DBH
GO:0071316	Cellular response to nicotine	2	9	1.8	0.0211	9606.ENSP00000370571,9606.ENSP00000431418	TH,NTRK1
GO:1903147	Negative regulation of autophagy of mitochondrion	2	9	1.8	0.0211	9606.ENSP00000258080,9606.ENSP00000379563	HTRA2,TSPO
GO:0007626	Locomotory behavior	5	194	0.86	0.0215	9606.ENSP00000176183,9606.ENSP00000258080,9606.ENSP00000369647,9606.ENSP00000370571,9606.ENSP00000376776	DRD4,HTRA2,AVP,TH,DBH
GO:0060255	Regulation of macromolecule metabolic process	36	6407	0.2	0.0215	9606.ENSP00000006053,9606.ENSP00000162749,9606.ENSP00000172229,9606.ENSP00000176183,9606.ENSP00000216117,9606.ENSP00000226760,9606.ENSP00000233202,9606.ENSP00000242480,9606.ENSP00000245907,9606.ENSP00000249075,9606.ENSP00000252723,9606.ENSP00000258080,9606.ENSP00000264832,9606.ENSP00000280155,9606.ENSP00000286301,9606.ENSP00000292614,9606.ENSP00000297494,9606.ENSP00000305372,9606.ENSP00000305651,…	CX3CL1,TNFRSF1A,NGFR,DRD4,HMOX1,WFS1,SLC11A1,EGR2,C3,LIF,EPO,HTRA2,ICAM1,ADRA2A,CSF1R,POLR2J,NOS3,ADRB2,CXCL10,NPAS4,NFKBIB,UBE2N,NOS2,OLIG2,HAP1,EMP2,MMP9,AVP,ACVRL1,IL4R,TSPO,CLDN5,CD44,NTRK1,GFAP,CERS1
GO:0007204	Positive regulation of cytosolic calcium ion concentration	6	297	0.76	0.0216	9606.ENSP00000006053,9606.ENSP00000292303,9606.ENSP00000305651,9606.ENSP00000334002,9606.ENSP00000363435,9606.ENSP00000369647	CX3CL1,CCR5,CXCL10,HAP1,ITPR3,AVP
GO:0048662	Negative regulation of smooth muscle cell proliferation	3	46	1.27	0.0216	9606.ENSP00000216117,9606.ENSP00000297494,9606.ENSP00000354511	HMOX1,NOS3,COMT
GO:0006935	Chemotaxis	8	545	0.62	0.0219	9606.ENSP00000006053,9606.ENSP00000172229,9606.ENSP00000242480,9606.ENSP00000286301,9606.ENSP00000292303,9606.ENSP00000305651,9606.ENSP00000431418,9606.ENSP00000442736	CX3CL1,NGFR,EGR2,CSF1R,CCR5,CXCL10,NTRK1,PLXNB3
GO:0071704	Organic substance metabolic process	41	7755	0.18	0.0223	9606.ENSP00000162749,9606.ENSP00000172229,9606.ENSP00000176183,9606.ENSP00000216117,9606.ENSP00000216124,9606.ENSP00000219070,9606.ENSP00000219368,9606.ENSP00000226760,9606.ENSP00000233202,9606.ENSP00000242480,9606.ENSP00000245907,9606.ENSP00000249075,9606.ENSP00000252723,9606.ENSP00000258080,9606.ENSP00000273077,9606.ENSP00000286301,9606.ENSP00000292303,9606.ENSP00000292614,9606.ENSP00000297494,…	TNFRSF1A,NGFR,DRD4,HMOX1,ARSA,MMP2,FA2H,WFS1,SLC11A1,EGR2,C3,LIF,EPO,HTRA2,PNKD,CSF1R,CCR5,POLR2J,NOS3,ADRB2,NFKBIB,UBE2N,NOS2,COMT,PSEN2,MMP9,AVP,TH,ACVRL1,DBH,CPT1B,TSPO,PLA2G4F,PLA2G4E,GGT1,CSF2RB,GAL3ST1,SMPD4,CD44,NTRK1,CERS1
GO:0120035	Regulation of plasma membrane bounded cell projection organization	9	687	0.57	0.0223	9606.ENSP00000006053,9606.ENSP00000172229,9606.ENSP00000252723,9606.ENSP00000264832,9606.ENSP00000326737,9606.ENSP00000334002,9606.ENSP00000398632,9606.ENSP00000431418,9606.ENSP00000442736	CX3CL1,NGFR,EPO,ICAM1,TNFRSF12A,HAP1,CD44,NTRK1,PLXNB3
GO:0045785	Positive regulation of cell adhesion	7	423	0.67	0.024	9606.ENSP00000006053,9606.ENSP00000249075,9606.ENSP00000252723,9606.ENSP00000264832,9606.ENSP00000352540,9606.ENSP00000379111,9606.ENSP00000398632	CX3CL1,LIF,EPO,ICAM1,EMP2,IL4R,CD44
GO:0071695	Anatomical structure maturation	5	200	0.85	0.024	9606.ENSP00000006053,9606.ENSP00000219070,9606.ENSP00000245907,9606.ENSP00000252723,9606.ENSP00000373574	CX3CL1,MMP2,C3,EPO,ACVRL1
GO:0008285	Negative regulation of cell population proliferation	9	696	0.56	0.0241	9606.ENSP00000172229,9606.ENSP00000216117,9606.ENSP00000249075,9606.ENSP00000286301,9606.ENSP00000297494,9606.ENSP00000354511,9606.ENSP00000373574,9606.ENSP00000379563,9606.ENSP00000431418	NGFR,HMOX1,LIF,CSF1R,NOS3,COMT,ACVRL1,TSPO,NTRK1
GO:0001913	T cell mediated cytotoxicity	2	10	1.75	0.0242	9606.ENSP00000352540,9606.ENSP00000398568	EMP2,PRF1
GO:0031284	Positive regulation of guanylate cyclase activity	2	10	1.75	0.0242	9606.ENSP00000297494,9606.ENSP00000327251	NOS3,NOS2
GO:0035907	Dorsal aorta development	2	10	1.75	0.0242	9606.ENSP00000172229,9606.ENSP00000373574	NGFR,ACVRL1
GO:0016043	Cellular component organization	32	5447	0.22	0.0246	9606.ENSP00000006053,9606.ENSP00000162749,9606.ENSP00000172229,9606.ENSP00000219070,9606.ENSP00000219368,9606.ENSP00000242480,9606.ENSP00000258080,9606.ENSP00000264832,9606.ENSP00000280155,9606.ENSP00000286301,9606.ENSP00000292303,9606.ENSP00000297494,9606.ENSP00000305372,9606.ENSP00000311196,9606.ENSP00000316176,9606.ENSP00000326737,9606.ENSP00000327251,9606.ENSP00000334002,9606.ENSP00000352540,…	CX3CL1,TNFRSF1A,NGFR,MMP2,FA2H,EGR2,HTRA2,ICAM1,ADRA2A,CSF1R,CCR5,NOS3,ADRB2,NPAS4,UBE2N,TNFRSF12A,NOS2,HAP1,EMP2,PSEN2,MMP9,AVP,TSPO,CLDN15,CLDN5,SMPD4,PRF1,CD44,ICAM2,NTRK1,PLXNB3,GFAP
GO:0035295	Tube development	10	851	0.52	0.0248	9606.ENSP00000006053,9606.ENSP00000216117,9606.ENSP00000219070,9606.ENSP00000249075,9606.ENSP00000286301,9606.ENSP00000297494,9606.ENSP00000326737,9606.ENSP00000360764,9606.ENSP00000361097,9606.ENSP00000373574	CX3CL1,HMOX1,MMP2,LIF,CSF1R,NOS3,TNFRSF12A,EGFL7,MMRN2,ACVRL1
GO:0045776	Negative regulation of blood pressure	3	49	1.24	0.0248	9606.ENSP00000297494,9606.ENSP00000305372,9606.ENSP00000327251	NOS3,ADRB2,NOS2
GO:0016525	Negative regulation of angiogenesis	4	117	0.99	0.0261	9606.ENSP00000172229,9606.ENSP00000305651,9606.ENSP00000361097,9606.ENSP00000385477	NGFR,CXCL10,MMRN2,CLDN5
GO:0033554	Cellular response to stress	15	1725	0.39	0.0264	9606.ENSP00000162749,9606.ENSP00000216117,9606.ENSP00000219070,9606.ENSP00000226760,9606.ENSP00000252723,9606.ENSP00000258080,9606.ENSP00000264832,9606.ENSP00000292614,9606.ENSP00000297494,9606.ENSP00000305651,9606.ENSP00000310219,9606.ENSP00000316176,9606.ENSP00000354511,9606.ENSP00000361405,9606.ENSP00000379563	TNFRSF1A,HMOX1,MMP2,WFS1,EPO,HTRA2,ICAM1,POLR2J,NOS3,CXCL10,HSPA6,UBE2N,COMT,MMP9,TSPO
GO:0031323	Regulation of cellular metabolic process	35	6239	0.2	0.0269	9606.ENSP00000006053,9606.ENSP00000162749,9606.ENSP00000172229,9606.ENSP00000176183,9606.ENSP00000216117,9606.ENSP00000226760,9606.ENSP00000233202,9606.ENSP00000242480,9606.ENSP00000245907,9606.ENSP00000249075,9606.ENSP00000252723,9606.ENSP00000258080,9606.ENSP00000264832,9606.ENSP00000273077,9606.ENSP00000280155,9606.ENSP00000286301,9606.ENSP00000297494,9606.ENSP00000305372,9606.ENSP00000305651,…	CX3CL1,TNFRSF1A,NGFR,DRD4,HMOX1,WFS1,SLC11A1,EGR2,C3,LIF,EPO,HTRA2,ICAM1,PNKD,ADRA2A,CSF1R,NOS3,ADRB2,CXCL10,NPAS4,NFKBIB,UBE2N,NOS2,OLIG2,HAP1,EMP2,COMT,MMP9,AVP,ACVRL1,TSPO,CD44,NTRK1,GFAP,CERS1
GO:0048678	Response to axon injury	3	51	1.22	0.027	9606.ENSP00000252723,9606.ENSP00000379563,9606.ENSP00000431418	EPO,TSPO,NTRK1
GO:0030155	Regulation of cell adhesion	9	712	0.55	0.0271	9606.ENSP00000006053,9606.ENSP00000249075,9606.ENSP00000252723,9606.ENSP00000264832,9606.ENSP00000352540,9606.ENSP00000373574,9606.ENSP00000379111,9606.ENSP00000398632,9606.ENSP00000442736	CX3CL1,LIF,EPO,ICAM1,EMP2,ACVRL1,IL4R,CD44,PLXNB3
GO:0007614	Short-term memory	2	11	1.71	0.0273	9606.ENSP00000311196,9606.ENSP00000354511	NPAS4,COMT
GO:0051090	Regulation of dna-binding transcription factor activity	7	437	0.66	0.0273	9606.ENSP00000006053,9606.ENSP00000216117,9606.ENSP00000226760,9606.ENSP00000264832,9606.ENSP00000312988,9606.ENSP00000316176,9606.ENSP00000431418	CX3CL1,HMOX1,WFS1,ICAM1,NFKBIB,UBE2N,NTRK1
GO:0051129	Negative regulation of cellular component organization	9	713	0.55	0.0273	9606.ENSP00000162749,9606.ENSP00000172229,9606.ENSP00000249075,9606.ENSP00000258080,9606.ENSP00000305651,9606.ENSP00000369647,9606.ENSP00000373574,9606.ENSP00000379563,9606.ENSP00000442736	TNFRSF1A,NGFR,LIF,HTRA2,CXCL10,AVP,ACVRL1,TSPO,PLXNB3
GO:0002685	Regulation of leukocyte migration	5	209	0.83	0.0274	9606.ENSP00000006053,9606.ENSP00000216117,9606.ENSP00000264832,9606.ENSP00000286301,9606.ENSP00000305651	CX3CL1,HMOX1,ICAM1,CSF1R,CXCL10
GO:0002703	Regulation of leukocyte mediated immunity	5	209	0.83	0.0274	9606.ENSP00000216117,9606.ENSP00000245907,9606.ENSP00000264832,9606.ENSP00000327251,9606.ENSP00000379111	HMOX1,C3,ICAM1,NOS2,IL4R
GO:0009895	Negative regulation of catabolic process	6	316	0.73	0.0274	9606.ENSP00000216117,9606.ENSP00000233202,9606.ENSP00000258080,9606.ENSP00000280155,9606.ENSP00000327251,9606.ENSP00000379563	HMOX1,SLC11A1,HTRA2,ADRA2A,NOS2,TSPO
GO:0042060	Wound healing	7	439	0.66	0.0277	9606.ENSP00000006053,9606.ENSP00000216117,9606.ENSP00000233202,9606.ENSP00000280155,9606.ENSP00000363435,9606.ENSP00000373574,9606.ENSP00000398632	CX3CL1,HMOX1,SLC11A1,ADRA2A,ITPR3,ACVRL1,CD44
GO:1904705	Regulation of vascular associated smooth muscle cell proliferation	3	52	1.21	0.0277	9606.ENSP00000216117,9606.ENSP00000219070,9606.ENSP00000361405	HMOX1,MMP2,MMP9
GO:0051338	Regulation of transferase activity	11	1036	0.48	0.0287	9606.ENSP00000176183,9606.ENSP00000233202,9606.ENSP00000252723,9606.ENSP00000280155,9606.ENSP00000286301,9606.ENSP00000305372,9606.ENSP00000305651,9606.ENSP00000316176,9606.ENSP00000352540,9606.ENSP00000431418,9606.ENSP00000485582	DRD4,SLC11A1,EPO,ADRA2A,CSF1R,ADRB2,CXCL10,UBE2N,EMP2,NTRK1,CERS1
GO:0050918	Positive chemotaxis	3	53	1.21	0.0289	9606.ENSP00000006053,9606.ENSP00000305651,9606.ENSP00000442736	CX3CL1,CXCL10,PLXNB3
GO:0051641	Cellular localization	21	2967	0.3	0.0297	9606.ENSP00000162749,9606.ENSP00000172229,9606.ENSP00000216124,9606.ENSP00000233202,9606.ENSP00000242480,9606.ENSP00000245907,9606.ENSP00000292303,9606.ENSP00000305372,9606.ENSP00000305613,9606.ENSP00000310219,9606.ENSP00000326706,9606.ENSP00000327251,9606.ENSP00000334002,9606.ENSP00000352540,9606.ENSP00000355747,9606.ENSP00000361405,9606.ENSP00000363435,9606.ENSP00000370571,9606.ENSP00000379011,…	TNFRSF1A,NGFR,ARSA,SLC11A1,EGR2,C3,CCR5,ADRB2,CPLX1,HSPA6,PLEKHO2,NOS2,HAP1,EMP2,PSEN2,MMP9,ITPR3,TH,CPT1B,TSPO,CD44
GO:0044248	Cellular catabolic process	15	1758	0.38	0.0305	9606.ENSP00000216117,9606.ENSP00000226760,9606.ENSP00000258080,9606.ENSP00000273077,9606.ENSP00000297494,9606.ENSP00000327251,9606.ENSP00000334002,9606.ENSP00000354511,9606.ENSP00000376776,9606.ENSP00000379011,9606.ENSP00000380442,9606.ENSP00000382434,9606.ENSP00000383232,9606.ENSP00000386531,9606.ENSP00000398632	HMOX1,WFS1,HTRA2,PNKD,NOS3,NOS2,HAP1,COMT,DBH,CPT1B,PLA2G4F,PLA2G4E,GGT1,SMPD4,CD44
GO:0048646	Anatomical structure formation involved in morphogenesis	10	883	0.51	0.0305	9606.ENSP00000006053,9606.ENSP00000216117,9606.ENSP00000219070,9606.ENSP00000242480,9606.ENSP00000297494,9606.ENSP00000326737,9606.ENSP00000360764,9606.ENSP00000361097,9606.ENSP00000361405,9606.ENSP00000373574	CX3CL1,HMOX1,MMP2,EGR2,NOS3,TNFRSF12A,EGFL7,MMRN2,MMP9,ACVRL1
GO:0002274	Myeloid leukocyte activation	8	585	0.59	0.0306	9606.ENSP00000006053,9606.ENSP00000216124,9606.ENSP00000233202,9606.ENSP00000245907,9606.ENSP00000310219,9606.ENSP00000326706,9606.ENSP00000361405,9606.ENSP00000398632	CX3CL1,ARSA,SLC11A1,C3,HSPA6,PLEKHO2,MMP9,CD44
GO:0016322	Neuron remodeling	2	12	1.67	0.0306	9606.ENSP00000006053,9606.ENSP00000245907	CX3CL1,C3
GO:0042711	Maternal behavior	2	12	1.67	0.0306	9606.ENSP00000369647,9606.ENSP00000376776	AVP,DBH
GO:0043281	Regulation of cysteine-type endopeptidase activity involved in apoptotic process	5	216	0.82	0.0306	9606.ENSP00000172229,9606.ENSP00000258080,9606.ENSP00000361405,9606.ENSP00000369647,9606.ENSP00000398632	NGFR,HTRA2,MMP9,AVP,CD44
GO:0051712	Positive regulation of killing of cells of other organism	2	12	1.67	0.0306	9606.ENSP00000327251,9606.ENSP00000398568	NOS2,PRF1
GO:0060080	Inhibitory postsynaptic potential	2	12	1.67	0.0306	9606.ENSP00000176183,9606.ENSP00000311196	DRD4,NPAS4
GO:0051346	Negative regulation of hydrolase activity	7	450	0.64	0.0307	9606.ENSP00000172229,9606.ENSP00000245907,9606.ENSP00000297494,9606.ENSP00000361405,9606.ENSP00000369647,9606.ENSP00000398632,9606.ENSP00000442736	NGFR,C3,NOS3,MMP9,AVP,CD44,PLXNB3
GO:0001906	Cell killing	4	126	0.95	0.0317	9606.ENSP00000245907,9606.ENSP00000305651,9606.ENSP00000352540,9606.ENSP00000398568	C3,CXCL10,EMP2,PRF1
GO:0001817	Regulation of cytokine production	9	742	0.54	0.0337	9606.ENSP00000006053,9606.ENSP00000216117,9606.ENSP00000233202,9606.ENSP00000245907,9606.ENSP00000280155,9606.ENSP00000286301,9606.ENSP00000327251,9606.ENSP00000379111,9606.ENSP00000379563	CX3CL1,HMOX1,SLC11A1,C3,ADRA2A,CSF1R,NOS2,IL4R,TSPO
GO:0017157	Regulation of exocytosis	5	222	0.81	0.0337	9606.ENSP00000216117,9606.ENSP00000280155,9606.ENSP00000305613,9606.ENSP00000334002,9606.ENSP00000379111	HMOX1,ADRA2A,CPLX1,HAP1,IL4R
GO:0006809	Nitric oxide biosynthetic process	2	13	1.64	0.0342	9606.ENSP00000297494,9606.ENSP00000327251	NOS3,NOS2
GO:0001819	Positive regulation of cytokine production	7	461	0.63	0.0346	9606.ENSP00000006053,9606.ENSP00000216117,9606.ENSP00000233202,9606.ENSP00000245907,9606.ENSP00000280155,9606.ENSP00000286301,9606.ENSP00000379111	CX3CL1,HMOX1,SLC11A1,C3,ADRA2A,CSF1R,IL4R
GO:0007188	Adenylate cyclase-modulating g protein-coupled receptor signaling pathway	5	224	0.8	0.0347	9606.ENSP00000176183,9606.ENSP00000280155,9606.ENSP00000287907,9606.ENSP00000305372,9606.ENSP00000305651	DRD4,ADRA2A,HTR5A,ADRB2,CXCL10
GO:0002886	Regulation of myeloid leukocyte mediated immunity	3	58	1.17	0.0353	9606.ENSP00000216117,9606.ENSP00000245907,9606.ENSP00000379111	HMOX1,C3,IL4R
GO:0001101	Response to acid chemical	4	131	0.94	0.0357	9606.ENSP00000219070,9606.ENSP00000264832,9606.ENSP00000370571,9606.ENSP00000431418	MMP2,ICAM1,TH,NTRK1
GO:0097755	Positive regulation of blood vessel diameter	3	59	1.16	0.0367	9606.ENSP00000216117,9606.ENSP00000297494,9606.ENSP00000305372	HMOX1,NOS3,ADRB2
GO:0030154	Cell differentiation	24	3702	0.26	0.0376	9606.ENSP00000006053,9606.ENSP00000172229,9606.ENSP00000219070,9606.ENSP00000219368,9606.ENSP00000242480,9606.ENSP00000245907,9606.ENSP00000249075,9606.ENSP00000252723,9606.ENSP00000258080,9606.ENSP00000264832,9606.ENSP00000286301,9606.ENSP00000305372,9606.ENSP00000311196,9606.ENSP00000326737,9606.ENSP00000331040,9606.ENSP00000334002,9606.ENSP00000360764,9606.ENSP00000361405,9606.ENSP00000370571,…	CX3CL1,NGFR,MMP2,FA2H,EGR2,C3,LIF,EPO,HTRA2,ICAM1,CSF1R,ADRB2,NPAS4,TNFRSF12A,OLIG2,HAP1,EGFL7,MMP9,TH,ACVRL1,TSPO,CLDN5,NTRK1,PLXNB3
GO:0015909	Long-chain fatty acid transport	3	60	1.15	0.038	9606.ENSP00000176183,9606.ENSP00000379011,9606.ENSP00000380442	DRD4,CPT1B,PLA2G4F
GO:0045454	Cell redox homeostasis	3	60	1.15	0.038	9606.ENSP00000233202,9606.ENSP00000297494,9606.ENSP00000327251	SLC11A1,NOS3,NOS2
GO:0048266	Behavioral response to pain	2	14	1.61	0.038	9606.ENSP00000379563,9606.ENSP00000431418	TSPO,NTRK1
GO:0031328	Positive regulation of cellular biosynthetic process	16	2005	0.35	0.0382	9606.ENSP00000006053,9606.ENSP00000162749,9606.ENSP00000172229,9606.ENSP00000233202,9606.ENSP00000242480,9606.ENSP00000249075,9606.ENSP00000252723,9606.ENSP00000264832,9606.ENSP00000297494,9606.ENSP00000305372,9606.ENSP00000305651,9606.ENSP00000311196,9606.ENSP00000312988,9606.ENSP00000327251,9606.ENSP00000369647,9606.ENSP00000373574	CX3CL1,TNFRSF1A,NGFR,SLC11A1,EGR2,LIF,EPO,ICAM1,NOS3,ADRB2,CXCL10,NPAS4,NFKBIB,NOS2,AVP,ACVRL1
GO:0032722	Positive regulation of chemokine production	3	61	1.14	0.0394	9606.ENSP00000216117,9606.ENSP00000286301,9606.ENSP00000379111	HMOX1,CSF1R,IL4R
GO:1901652	Response to peptide	7	476	0.62	0.0399	9606.ENSP00000172229,9606.ENSP00000219070,9606.ENSP00000242480,9606.ENSP00000264832,9606.ENSP00000305372,9606.ENSP00000361405,9606.ENSP00000370571	NGFR,MMP2,EGR2,ICAM1,ADRB2,MMP9,TH
GO:0071902	Positive regulation of protein serine/threonine kinase activity	6	348	0.69	0.0401	9606.ENSP00000176183,9606.ENSP00000280155,9606.ENSP00000286301,9606.ENSP00000305372,9606.ENSP00000316176,9606.ENSP00000431418	DRD4,ADRA2A,CSF1R,ADRB2,UBE2N,NTRK1
GO:0010823	Negative regulation of mitochondrion organization	3	62	1.14	0.0408	9606.ENSP00000258080,9606.ENSP00000369647,9606.ENSP00000379563	HTRA2,AVP,TSPO
GO:0030858	Positive regulation of epithelial cell differentiation	3	62	1.14	0.0408	9606.ENSP00000249075,9606.ENSP00000373574,9606.ENSP00000385477	LIF,ACVRL1,CLDN5
GO:0008152	Metabolic process	42	8298	0.16	0.0409	9606.ENSP00000162749,9606.ENSP00000172229,9606.ENSP00000176183,9606.ENSP00000216117,9606.ENSP00000216124,9606.ENSP00000219070,9606.ENSP00000219368,9606.ENSP00000226760,9606.ENSP00000233202,9606.ENSP00000242480,9606.ENSP00000245907,9606.ENSP00000249075,9606.ENSP00000252723,9606.ENSP00000258080,9606.ENSP00000273077,9606.ENSP00000286301,9606.ENSP00000292303,9606.ENSP00000292614,9606.ENSP00000297494,…	TNFRSF1A,NGFR,DRD4,HMOX1,ARSA,MMP2,FA2H,WFS1,SLC11A1,EGR2,C3,LIF,EPO,HTRA2,PNKD,CSF1R,CCR5,POLR2J,NOS3,ADRB2,NFKBIB,UBE2N,NOS2,HAP1,COMT,PSEN2,MMP9,AVP,TH,ACVRL1,DBH,CPT1B,TSPO,PLA2G4F,PLA2G4E,GGT1,CSF2RB,GAL3ST1,SMPD4,CD44,NTRK1,CERS1
GO:0009415	Response to water	2	15	1.58	0.0418	9606.ENSP00000370571,9606.ENSP00000431418	TH,NTRK1
GO:0060009	Sertoli cell development	2	15	1.58	0.0418	9606.ENSP00000264832,9606.ENSP00000431418	ICAM1,NTRK1
GO:1903140	Regulation of establishment of endothelial barrier	2	15	1.58	0.0418	9606.ENSP00000162749,9606.ENSP00000385477	TNFRSF1A,CLDN5
GO:0043312	Neutrophil degranulation	7	484	0.61	0.0427	9606.ENSP00000216124,9606.ENSP00000233202,9606.ENSP00000245907,9606.ENSP00000310219,9606.ENSP00000326706,9606.ENSP00000361405,9606.ENSP00000398632	ARSA,SLC11A1,C3,HSPA6,PLEKHO2,MMP9,CD44
GO:0002366	Leukocyte activation involved in immune response	8	626	0.56	0.0429	9606.ENSP00000216124,9606.ENSP00000233202,9606.ENSP00000245907,9606.ENSP00000264832,9606.ENSP00000310219,9606.ENSP00000326706,9606.ENSP00000361405,9606.ENSP00000398632	ARSA,SLC11A1,C3,ICAM1,HSPA6,PLEKHO2,MMP9,CD44
GO:0007623	Circadian rhythm	4	142	0.9	0.0443	9606.ENSP00000172229,9606.ENSP00000327251,9606.ENSP00000370571,9606.ENSP00000431418	NGFR,NOS2,TH,NTRK1
GO:0044237	Cellular metabolic process	39	7513	0.17	0.0443	9606.ENSP00000162749,9606.ENSP00000176183,9606.ENSP00000216117,9606.ENSP00000216124,9606.ENSP00000219070,9606.ENSP00000219368,9606.ENSP00000226760,9606.ENSP00000242480,9606.ENSP00000245907,9606.ENSP00000249075,9606.ENSP00000252723,9606.ENSP00000258080,9606.ENSP00000273077,9606.ENSP00000286301,9606.ENSP00000292303,9606.ENSP00000292614,9606.ENSP00000297494,9606.ENSP00000305372,9606.ENSP00000312988,…	TNFRSF1A,DRD4,HMOX1,ARSA,MMP2,FA2H,WFS1,EGR2,C3,LIF,EPO,HTRA2,PNKD,CSF1R,CCR5,POLR2J,NOS3,ADRB2,NFKBIB,UBE2N,NOS2,HAP1,COMT,PSEN2,AVP,TH,ACVRL1,DBH,CPT1B,TSPO,PLA2G4F,PLA2G4E,GGT1,CSF2RB,GAL3ST1,SMPD4,CD44,NTRK1,CERS1
GO:0010638	Positive regulation of organelle organization	8	633	0.55	0.0451	9606.ENSP00000006053,9606.ENSP00000249075,9606.ENSP00000258080,9606.ENSP00000264832,9606.ENSP00000305372,9606.ENSP00000316176,9606.ENSP00000334002,9606.ENSP00000361405	CX3CL1,LIF,HTRA2,ICAM1,ADRB2,UBE2N,HAP1,MMP9
GO:0032225	Regulation of synaptic transmission, dopaminergic	2	16	1.55	0.0452	9606.ENSP00000176183,9606.ENSP00000273077	DRD4,PNKD
GO:0033033	Negative regulation of myeloid cell apoptotic process	2	16	1.55	0.0452	9606.ENSP00000252723,9606.ENSP00000292303	EPO,CCR5
GO:0042136	Neurotransmitter biosynthetic process	2	16	1.55	0.0452	9606.ENSP00000370571,9606.ENSP00000376776	TH,DBH
GO:1903587	Regulation of blood vessel endothelial cell proliferation involved in sprouting angiogenesis	2	16	1.55	0.0452	9606.ENSP00000172229,9606.ENSP00000216117	NGFR,HMOX1
GO:0002687	Positive regulation of leukocyte migration	4	144	0.9	0.0456	9606.ENSP00000006053,9606.ENSP00000264832,9606.ENSP00000286301,9606.ENSP00000305651	CX3CL1,ICAM1,CSF1R,CXCL10
GO:0006887	Exocytosis	9	789	0.51	0.0456	9606.ENSP00000216124,9606.ENSP00000233202,9606.ENSP00000245907,9606.ENSP00000305613,9606.ENSP00000310219,9606.ENSP00000326706,9606.ENSP00000334002,9606.ENSP00000361405,9606.ENSP00000398632	ARSA,SLC11A1,C3,CPLX1,HSPA6,PLEKHO2,HAP1,MMP9,CD44
GO:0022617	Extracellular matrix disassembly	3	66	1.11	0.0456	9606.ENSP00000219070,9606.ENSP00000361405,9606.ENSP00000398632	MMP2,MMP9,CD44
GO:0034599	Cellular response to oxidative stress	5	244	0.76	0.0456	9606.ENSP00000216117,9606.ENSP00000219070,9606.ENSP00000258080,9606.ENSP00000297494,9606.ENSP00000361405	HMOX1,MMP2,HTRA2,NOS3,MMP9
GO:0050766	Positive regulation of phagocytosis	3	66	1.11	0.0456	9606.ENSP00000233202,9606.ENSP00000245907,9606.ENSP00000380421	SLC11A1,C3,IL15RA
GO:0060322	Head development	9	788	0.51	0.0456	9606.ENSP00000219070,9606.ENSP00000242480,9606.ENSP00000258080,9606.ENSP00000286301,9606.ENSP00000287907,9606.ENSP00000331040,9606.ENSP00000334002,9606.ENSP00000370571,9606.ENSP00000385477	MMP2,EGR2,HTRA2,CSF1R,HTR5A,OLIG2,HAP1,TH,CLDN5
GO:0062013	Positive regulation of small molecule metabolic process	4	144	0.9	0.0456	9606.ENSP00000297494,9606.ENSP00000327251,9606.ENSP00000354511,9606.ENSP00000369647	NOS3,NOS2,COMT,AVP
GO:0071356	Cellular response to tumor necrosis factor	5	245	0.76	0.0458	9606.ENSP00000006053,9606.ENSP00000162749,9606.ENSP00000264832,9606.ENSP00000326737,9606.ENSP00000386531	CX3CL1,TNFRSF1A,ICAM1,TNFRSF12A,SMPD4
GO:0043542	Endothelial cell migration	3	67	1.1	0.0471	9606.ENSP00000297494,9606.ENSP00000352540,9606.ENSP00000361097	NOS3,EMP2,MMRN2
GO:0010951	Negative regulation of endopeptidase activity	5	248	0.76	0.0479	9606.ENSP00000172229,9606.ENSP00000245907,9606.ENSP00000361405,9606.ENSP00000369647,9606.ENSP00000398632	NGFR,C3,MMP9,AVP,CD44
GO:0010038	Response to metal ion	6	367	0.67	0.0481	9606.ENSP00000216117,9606.ENSP00000264832,9606.ENSP00000361405,9606.ENSP00000363435,9606.ENSP00000370571,9606.ENSP00000379563	HMOX1,ICAM1,MMP9,ITPR3,TH,TSPO
GO:0033043	Regulation of organelle organization	12	1306	0.42	0.0481	9606.ENSP00000006053,9606.ENSP00000249075,9606.ENSP00000258080,9606.ENSP00000264832,9606.ENSP00000286301,9606.ENSP00000305372,9606.ENSP00000305613,9606.ENSP00000316176,9606.ENSP00000334002,9606.ENSP00000361405,9606.ENSP00000369647,9606.ENSP00000379563	CX3CL1,LIF,HTRA2,ICAM1,CSF1R,ADRB2,CPLX1,UBE2N,HAP1,MMP9,AVP,TSPO
GO:0051384	Response to glucocorticoid	4	147	0.89	0.0481	9606.ENSP00000252723,9606.ENSP00000264832,9606.ENSP00000311196,9606.ENSP00000370571	EPO,ICAM1,NPAS4,TH
GO:0001963	Synaptic transmission, dopaminergic	2	17	1.52	0.0485	9606.ENSP00000176183,9606.ENSP00000370571	DRD4,TH
GO:0009892	Negative regulation of metabolic process	21	3124	0.28	0.0485	9606.ENSP00000006053,9606.ENSP00000172229,9606.ENSP00000216117,9606.ENSP00000226760,9606.ENSP00000233202,9606.ENSP00000245907,9606.ENSP00000249075,9606.ENSP00000252723,9606.ENSP00000258080,9606.ENSP00000280155,9606.ENSP00000327251,9606.ENSP00000331040,9606.ENSP00000334002,9606.ENSP00000354511,9606.ENSP00000361405,9606.ENSP00000369647,9606.ENSP00000373574,9606.ENSP00000379563,9606.ENSP00000385477,…	CX3CL1,NGFR,HMOX1,WFS1,SLC11A1,C3,LIF,EPO,HTRA2,ADRA2A,NOS2,OLIG2,HAP1,COMT,MMP9,AVP,ACVRL1,TSPO,CLDN5,CD44,CERS1
GO:0043524	Negative regulation of neuron apoptotic process	4	148	0.88	0.0485	9606.ENSP00000006053,9606.ENSP00000216117,9606.ENSP00000226760,9606.ENSP00000431418	CX3CL1,HMOX1,WFS1,NTRK1
GO:0045603	Positive regulation of endothelial cell differentiation	2	17	1.52	0.0485	9606.ENSP00000373574,9606.ENSP00000385477	ACVRL1,CLDN5
GO:2001267	Regulation of cysteine-type endopeptidase activity involved in apoptotic signaling pathway	2	17	1.52	0.0485	9606.ENSP00000258080,9606.ENSP00000361405	HTRA2,MMP9
GO:0009064	Glutamine family amino acid metabolic process	3	69	1.09	0.0497	9606.ENSP00000297494,9606.ENSP00000327251,9606.ENSP00000383232	NOS3,NOS2,GGT1

## Sheet: Up GO-Functions
#term ID	term description	observed gene count	background gene count	strength	false discovery rate	matching proteins in your network (IDs)	matching proteins in your network (labels)
GO:1901338	Catecholamine binding	4	15	1.88	0.0017	9606.ENSP00000176183,9606.ENSP00000280155,9606.ENSP00000305372,9606.ENSP00000370571	DRD4,ADRA2A,ADRB2,TH
GO:0005515	Protein binding	44	7026	0.25	0.0023	9606.ENSP00000006053,9606.ENSP00000162749,9606.ENSP00000172229,9606.ENSP00000176183,9606.ENSP00000216117,9606.ENSP00000226760,9606.ENSP00000233202,9606.ENSP00000242480,9606.ENSP00000244709,9606.ENSP00000245907,9606.ENSP00000249075,9606.ENSP00000252723,9606.ENSP00000258080,9606.ENSP00000264832,9606.ENSP00000280155,9606.ENSP00000286301,9606.ENSP00000292303,9606.ENSP00000292614,9606.ENSP00000297494,…	CX3CL1,TNFRSF1A,NGFR,DRD4,HMOX1,WFS1,SLC11A1,EGR2,TREM1,C3,LIF,EPO,HTRA2,ICAM1,ADRA2A,CSF1R,CCR5,POLR2J,NOS3,ADRB2,CPLX1,CXCL10,HSPA6,NPAS4,UBE2N,NOS2,OLIG2,HAP1,EMP2,EGFL7,MMP9,AVP,TH,ACVRL1,TSPO,IL15RA,CLDN15,CLDN5,PRF1,ICAM2,NTRK1,PLXNB3,GFAP,CERS1
GO:0034617	Tetrahydrobiopterin binding	3	4	2.33	0.0023	9606.ENSP00000297494,9606.ENSP00000327251,9606.ENSP00000370571	NOS3,NOS2,TH
GO:0038023	Signaling receptor activity	18	1453	0.55	0.0023	9606.ENSP00000162749,9606.ENSP00000172229,9606.ENSP00000176183,9606.ENSP00000244709,9606.ENSP00000264832,9606.ENSP00000280155,9606.ENSP00000286301,9606.ENSP00000287907,9606.ENSP00000292303,9606.ENSP00000305372,9606.ENSP00000373574,9606.ENSP00000379111,9606.ENSP00000379563,9606.ENSP00000380421,9606.ENSP00000384053,9606.ENSP00000398632,9606.ENSP00000431418,9606.ENSP00000442736	TNFRSF1A,NGFR,DRD4,TREM1,ICAM1,ADRA2A,CSF1R,HTR5A,CCR5,ADRB2,ACVRL1,IL4R,TSPO,IL15RA,CSF2RB,CD44,NTRK1,PLXNB3
GO:0051380	Norepinephrine binding	3	4	2.33	0.0023	9606.ENSP00000176183,9606.ENSP00000280155,9606.ENSP00000305372	DRD4,ADRA2A,ADRB2
GO:0004888	Transmembrane signaling receptor activity	16	1240	0.56	0.0025	9606.ENSP00000162749,9606.ENSP00000172229,9606.ENSP00000176183,9606.ENSP00000264832,9606.ENSP00000280155,9606.ENSP00000286301,9606.ENSP00000287907,9606.ENSP00000292303,9606.ENSP00000305372,9606.ENSP00000373574,9606.ENSP00000379111,9606.ENSP00000380421,9606.ENSP00000384053,9606.ENSP00000398632,9606.ENSP00000431418,9606.ENSP00000442736	TNFRSF1A,NGFR,DRD4,ICAM1,ADRA2A,CSF1R,HTR5A,CCR5,ADRB2,ACVRL1,IL4R,IL15RA,CSF2RB,CD44,NTRK1,PLXNB3
GO:0051379	Epinephrine binding	3	8	2.03	0.0027	9606.ENSP00000176183,9606.ENSP00000280155,9606.ENSP00000305372	DRD4,ADRA2A,ADRB2
GO:0043121	Neurotrophin binding	3	9	1.98	0.0032	9606.ENSP00000172229,9606.ENSP00000334002,9606.ENSP00000431418	NGFR,HAP1,NTRK1
GO:0008227	G protein-coupled amine receptor activity	4	49	1.36	0.0116	9606.ENSP00000176183,9606.ENSP00000280155,9606.ENSP00000287907,9606.ENSP00000305372	DRD4,ADRA2A,HTR5A,ADRB2
GO:0004620	Phospholipase activity	5	104	1.13	0.012	9606.ENSP00000216117,9606.ENSP00000292303,9606.ENSP00000380442,9606.ENSP00000382434,9606.ENSP00000386531	HMOX1,CCR5,PLA2G4F,PLA2G4E,SMPD4
GO:0004517	Nitric-oxide synthase activity	2	3	2.28	0.0301	9606.ENSP00000297494,9606.ENSP00000327251	NOS3,NOS2
GO:0019838	Growth factor binding	5	136	1.02	0.0319	9606.ENSP00000172229,9606.ENSP00000286301,9606.ENSP00000334002,9606.ENSP00000373574,9606.ENSP00000431418	NGFR,CSF1R,HAP1,ACVRL1,NTRK1

## Sheet: Up KEGG
#term ID	term description	observed gene count	background gene count	strength	false discovery rate	matching proteins in your network (IDs)	matching proteins in your network (labels)
hsa04060	Cytokine-cytokine receptor interaction	12	282	1.08	1.41e-07	9606.ENSP00000006053,9606.ENSP00000162749,9606.ENSP00000172229,9606.ENSP00000249075,9606.ENSP00000252723,9606.ENSP00000286301,9606.ENSP00000292303,9606.ENSP00000305651,9606.ENSP00000326737,9606.ENSP00000373574,9606.ENSP00000379111,9606.ENSP00000384053	CX3CL1,TNFRSF1A,NGFR,LIF,EPO,CSF1R,CCR5,CXCL10,TNFRSF12A,ACVRL1,IL4R,CSF2RB
hsa04668	TNF signaling pathway	6	112	1.18	0.00061	9606.ENSP00000006053,9606.ENSP00000162749,9606.ENSP00000249075,9606.ENSP00000264832,9606.ENSP00000305651,9606.ENSP00000361405	CX3CL1,TNFRSF1A,LIF,ICAM1,CXCL10,MMP9
hsa04210	Apoptosis	6	132	1.11	0.00093	9606.ENSP00000162749,9606.ENSP00000258080,9606.ENSP00000363435,9606.ENSP00000384053,9606.ENSP00000398568,9606.ENSP00000431418	TNFRSF1A,HTRA2,ITPR3,CSF2RB,PRF1,NTRK1
hsa05418	Fluid shear stress and atherosclerosis	6	130	1.12	0.00093	9606.ENSP00000162749,9606.ENSP00000216117,9606.ENSP00000219070,9606.ENSP00000264832,9606.ENSP00000297494,9606.ENSP00000361405	TNFRSF1A,HMOX1,MMP2,ICAM1,NOS3,MMP9
hsa04061	Viral protein interaction with cytokine and cytokine receptor	5	96	1.17	0.0019	9606.ENSP00000006053,9606.ENSP00000162749,9606.ENSP00000286301,9606.ENSP00000292303,9606.ENSP00000305651	CX3CL1,TNFRSF1A,CSF1R,CCR5,CXCL10
hsa04670	Leukocyte transendothelial migration	5	109	1.11	0.0024	9606.ENSP00000219070,9606.ENSP00000264832,9606.ENSP00000361405,9606.ENSP00000385300,9606.ENSP00000385477	MMP2,ICAM1,MMP9,CLDN15,CLDN5
hsa05145	Toxoplasmosis	5	105	1.13	0.0024	9606.ENSP00000162749,9606.ENSP00000292303,9606.ENSP00000310219,9606.ENSP00000312988,9606.ENSP00000327251	TNFRSF1A,CCR5,HSPA6,NFKBIB,NOS2
hsa04010	MAPK signaling pathway	7	288	0.84	0.0033	9606.ENSP00000162749,9606.ENSP00000172229,9606.ENSP00000286301,9606.ENSP00000310219,9606.ENSP00000380442,9606.ENSP00000382434,9606.ENSP00000431418	TNFRSF1A,NGFR,CSF1R,HSPA6,PLA2G4F,PLA2G4E,NTRK1
hsa05200	Pathways in cancer	9	517	0.69	0.0034	9606.ENSP00000216117,9606.ENSP00000219070,9606.ENSP00000252723,9606.ENSP00000286301,9606.ENSP00000327251,9606.ENSP00000361405,9606.ENSP00000379111,9606.ENSP00000384053,9606.ENSP00000431418	HMOX1,MMP2,EPO,CSF1R,NOS2,MMP9,IL4R,CSF2RB,NTRK1
hsa04514	Cell adhesion molecules	5	137	1.01	0.0042	9606.ENSP00000264832,9606.ENSP00000385300,9606.ENSP00000385477,9606.ENSP00000415283,9606.ENSP00000432943	ICAM1,CLDN15,CLDN5,ICAM2,MPZ
hsa04915	Estrogen signaling pathway	5	133	1.03	0.0042	9606.ENSP00000219070,9606.ENSP00000297494,9606.ENSP00000310219,9606.ENSP00000361405,9606.ENSP00000363435	MMP2,NOS3,HSPA6,MMP9,ITPR3
hsa05131	Shigellosis	6	218	0.89	0.0042	9606.ENSP00000162749,9606.ENSP00000245907,9606.ENSP00000312988,9606.ENSP00000316176,9606.ENSP00000363435,9606.ENSP00000398632	TNFRSF1A,C3,NFKBIB,UBE2N,ITPR3,CD44
hsa04080	Neuroactive ligand-receptor interaction	7	330	0.78	0.0046	9606.ENSP00000176183,9606.ENSP00000245907,9606.ENSP00000280155,9606.ENSP00000287907,9606.ENSP00000305372,9606.ENSP00000369647,9606.ENSP00000379563	DRD4,C3,ADRA2A,HTR5A,ADRB2,AVP,TSPO
hsa04215	Apoptosis - multiple species	3	30	1.45	0.005	9606.ENSP00000162749,9606.ENSP00000172229,9606.ENSP00000258080	TNFRSF1A,NGFR,HTRA2
hsa04630	JAK-STAT signaling pathway	5	160	0.95	0.0064	9606.ENSP00000249075,9606.ENSP00000252723,9606.ENSP00000379111,9606.ENSP00000384053,9606.ENSP00000468500	LIF,EPO,IL4R,CSF2RB,GFAP
hsa00350	Tyrosine metabolism	3	35	1.39	0.0067	9606.ENSP00000354511,9606.ENSP00000370571,9606.ENSP00000376776	COMT,TH,DBH
hsa04640	Hematopoietic cell lineage	4	91	1.1	0.0067	9606.ENSP00000252723,9606.ENSP00000286301,9606.ENSP00000379111,9606.ENSP00000398632	EPO,CSF1R,IL4R,CD44
hsa04912	GnRH signaling pathway	4	89	1.11	0.0067	9606.ENSP00000219070,9606.ENSP00000363435,9606.ENSP00000380442,9606.ENSP00000382434	MMP2,ITPR3,PLA2G4F,PLA2G4E
hsa04750	Inflammatory mediator regulation of TRP channels	4	94	1.08	0.007	9606.ENSP00000363435,9606.ENSP00000380442,9606.ENSP00000382434,9606.ENSP00000431418	ITPR3,PLA2G4F,PLA2G4E,NTRK1
hsa04066	HIF-1 signaling pathway	4	106	1.03	0.0097	9606.ENSP00000216117,9606.ENSP00000252723,9606.ENSP00000297494,9606.ENSP00000327251	HMOX1,EPO,NOS3,NOS2
hsa05167	Kaposi sarcoma-associated herpesvirus infection	5	187	0.88	0.0097	9606.ENSP00000162749,9606.ENSP00000245907,9606.ENSP00000264832,9606.ENSP00000292303,9606.ENSP00000363435	TNFRSF1A,C3,ICAM1,CCR5,ITPR3
hsa04020	Calcium signaling pathway	5	193	0.87	0.01	9606.ENSP00000287907,9606.ENSP00000297494,9606.ENSP00000305372,9606.ENSP00000327251,9606.ENSP00000363435	HTR5A,NOS3,ADRB2,NOS2,ITPR3
hsa04726	Serotonergic synapse	4	108	1.02	0.01	9606.ENSP00000287907,9606.ENSP00000363435,9606.ENSP00000380442,9606.ENSP00000382434	HTR5A,ITPR3,PLA2G4F,PLA2G4E
hsa00565	Ether lipid metabolism	3	47	1.26	0.0101	9606.ENSP00000380442,9606.ENSP00000382434,9606.ENSP00000385735	PLA2G4F,PLA2G4E,GAL3ST1
hsa00600	Sphingolipid metabolism	3	47	1.26	0.0101	9606.ENSP00000216124,9606.ENSP00000385735,9606.ENSP00000386531	ARSA,GAL3ST1,SMPD4
hsa04722	Neurotrophin signaling pathway	4	114	1	0.0102	9606.ENSP00000172229,9606.ENSP00000312988,9606.ENSP00000355747,9606.ENSP00000431418	NGFR,NFKBIB,PSEN2,NTRK1
hsa04611	Platelet activation	4	122	0.97	0.0126	9606.ENSP00000297494,9606.ENSP00000363435,9606.ENSP00000380442,9606.ENSP00000382434	NOS3,ITPR3,PLA2G4F,PLA2G4E
hsa04014	Ras signaling pathway	5	226	0.8	0.0144	9606.ENSP00000172229,9606.ENSP00000286301,9606.ENSP00000380442,9606.ENSP00000382434,9606.ENSP00000431418	NGFR,CSF1R,PLA2G4F,PLA2G4E,NTRK1
hsa04270	Vascular smooth muscle contraction	4	133	0.93	0.0144	9606.ENSP00000363435,9606.ENSP00000369647,9606.ENSP00000380442,9606.ENSP00000382434	ITPR3,AVP,PLA2G4F,PLA2G4E
hsa04370	VEGF signaling pathway	3	57	1.17	0.0144	9606.ENSP00000297494,9606.ENSP00000380442,9606.ENSP00000382434	NOS3,PLA2G4F,PLA2G4E
hsa04728	Dopaminergic synapse	4	128	0.95	0.0144	9606.ENSP00000176183,9606.ENSP00000354511,9606.ENSP00000363435,9606.ENSP00000370571	DRD4,COMT,ITPR3,TH
hsa04730	Long-term depression	3	59	1.16	0.0144	9606.ENSP00000363435,9606.ENSP00000380442,9606.ENSP00000382434	ITPR3,PLA2G4F,PLA2G4E
hsa04926	Relaxin signaling pathway	4	128	0.95	0.0144	9606.ENSP00000219070,9606.ENSP00000297494,9606.ENSP00000327251,9606.ENSP00000361405	MMP2,NOS3,NOS2,MMP9
hsa00590	Arachidonic acid metabolism	3	61	1.14	0.0147	9606.ENSP00000380442,9606.ENSP00000382434,9606.ENSP00000383232	PLA2G4F,PLA2G4E,GGT1
hsa04151	PI3K-Akt signaling pathway	6	350	0.69	0.015	9606.ENSP00000172229,9606.ENSP00000252723,9606.ENSP00000286301,9606.ENSP00000297494,9606.ENSP00000379111,9606.ENSP00000431418	NGFR,EPO,CSF1R,NOS3,IL4R,NTRK1
hsa04920	Adipocytokine signaling pathway	3	69	1.09	0.0193	9606.ENSP00000162749,9606.ENSP00000312988,9606.ENSP00000379011	TNFRSF1A,NFKBIB,CPT1B
hsa04921	Oxytocin signaling pathway	4	149	0.88	0.0193	9606.ENSP00000297494,9606.ENSP00000363435,9606.ENSP00000380442,9606.ENSP00000382434	NOS3,ITPR3,PLA2G4F,PLA2G4E
hsa05140	Leishmaniasis	3	70	1.08	0.0193	9606.ENSP00000245907,9606.ENSP00000312988,9606.ENSP00000327251	C3,NFKBIB,NOS2
hsa05160	Hepatitis C	4	156	0.86	0.021	9606.ENSP00000162749,9606.ENSP00000305651,9606.ENSP00000385300,9606.ENSP00000385477	TNFRSF1A,CXCL10,CLDN15,CLDN5
hsa04022	cGMP-PKG signaling pathway	4	162	0.85	0.0233	9606.ENSP00000280155,9606.ENSP00000297494,9606.ENSP00000305372,9606.ENSP00000363435	ADRA2A,NOS3,ADRB2,ITPR3
hsa00220	Arginine biosynthesis	2	21	1.43	0.0241	9606.ENSP00000297494,9606.ENSP00000327251	NOS3,NOS2
hsa05164	Influenza A	4	165	0.84	0.0241	9606.ENSP00000162749,9606.ENSP00000264832,9606.ENSP00000305651,9606.ENSP00000312988	TNFRSF1A,ICAM1,CXCL10,NFKBIB
hsa05202	Transcriptional misregulation in cancer	4	171	0.82	0.0262	9606.ENSP00000172229,9606.ENSP00000286301,9606.ENSP00000361405,9606.ENSP00000431418	NGFR,CSF1R,MMP9,NTRK1
hsa00592	alpha-Linolenic acid metabolism	2	25	1.36	0.0308	9606.ENSP00000380442,9606.ENSP00000382434	PLA2G4F,PLA2G4E
hsa04062	Chemokine signaling pathway	4	186	0.79	0.0336	9606.ENSP00000006053,9606.ENSP00000292303,9606.ENSP00000305651,9606.ENSP00000312988	CX3CL1,CCR5,CXCL10,NFKBIB
hsa05130	Pathogenic Escherichia coli infection	4	187	0.78	0.0336	9606.ENSP00000162749,9606.ENSP00000312988,9606.ENSP00000385300,9606.ENSP00000385477	TNFRSF1A,NFKBIB,CLDN15,CLDN5
hsa05169	Epstein-Barr virus infection	4	193	0.77	0.0365	9606.ENSP00000264832,9606.ENSP00000305651,9606.ENSP00000312988,9606.ENSP00000398632	ICAM1,CXCL10,NFKBIB,CD44
hsa00591	Linoleic acid metabolism	2	29	1.29	0.0371	9606.ENSP00000380442,9606.ENSP00000382434	PLA2G4F,PLA2G4E
hsa04933	AGE-RAGE signaling pathway in diabetic complications	3	98	0.94	0.0371	9606.ENSP00000219070,9606.ENSP00000264832,9606.ENSP00000297494	MMP2,ICAM1,NOS3
hsa05142	Chagas disease	3	99	0.93	0.0371	9606.ENSP00000162749,9606.ENSP00000245907,9606.ENSP00000327251	TNFRSF1A,C3,NOS2
hsa05205	Proteoglycans in cancer	4	196	0.76	0.0371	9606.ENSP00000219070,9606.ENSP00000361405,9606.ENSP00000363435,9606.ENSP00000398632	MMP2,MMP9,ITPR3,CD44
hsa04931	Insulin resistance	3	107	0.9	0.0443	9606.ENSP00000162749,9606.ENSP00000297494,9606.ENSP00000379011	TNFRSF1A,NOS3,CPT1B
hsa05166	Human T-cell leukemia virus 1 infection	4	211	0.73	0.0443	9606.ENSP00000162749,9606.ENSP00000242480,9606.ENSP00000264832,9606.ENSP00000379563	TNFRSF1A,EGR2,ICAM1,TSPO
hsa04724	Glutamatergic synapse	3	111	0.88	0.0471	9606.ENSP00000363435,9606.ENSP00000380442,9606.ENSP00000382434	ITPR3,PLA2G4F,PLA2G4E
hsa05163	Human cytomegalovirus infection	4	218	0.72	0.0473	9606.ENSP00000006053,9606.ENSP00000162749,9606.ENSP00000292303,9606.ENSP00000363435	CX3CL1,TNFRSF1A,CCR5,ITPR3
