# Supplementary material for: Hydrogel-based 3D human iPSC-derived neuronal culture for the study of rabies virus infection
Source: Front Cell Infect Microbiol. 2023 Aug 25;13:1215205. doi: 10.3389/fcimb.2023.1215205 (PMC10485840; doi:10.3389/fcimb.2023.1215205)
Supplement: Supplementary File 4 — Distinct and overlapping DEGs across virus strains and culture models. [file Table_4.xlsx]

## Sheet: Down GO-biological process
#term ID	term description	observed gene count	background gene count	strength	false discovery rate	matching proteins in your network (IDs)	matching proteins in your network (labels)
GO:0007610	Behavior	12	572	1.14	2.99e-07	9606.ENSP00000256078,9606.ENSP00000263431,9606.ENSP00000286355,9606.ENSP00000303540,9606.ENSP00000303830,9606.ENSP00000316244,9606.ENSP00000344479,9606.ENSP00000354896,9606.ENSP00000361021,9606.ENSP00000379818,9606.ENSP00000397297,9606.ENSP00000414303	KRAS,PRKCG,ADCY8,SCN1A,INSR,HTR1A,NR4A2,GRM1,PTEN,GRIN2A,NTF3,BDNF
GO:0010646	Regulation of cell communication	22	3514	0.61	2.99e-07	9606.ENSP00000231004,9606.ENSP00000256078,9606.ENSP00000260197,9606.ENSP00000263431,9606.ENSP00000286355,9606.ENSP00000288139,9606.ENSP00000303830,9606.ENSP00000316244,9606.ENSP00000337383,9606.ENSP00000344479,9606.ENSP00000351905,9606.ENSP00000354896,9606.ENSP00000355370,9606.ENSP00000361021,9606.ENSP00000362649,9606.ENSP00000370744,9606.ENSP00000378492,9606.ENSP00000379818,9606.ENSP00000380432,…	LOX,KRAS,SORL1,PRKCG,ADCY8,CACNA1D,INSR,HTR1A,NLRP3,NR4A2,TGFBR2,GRM1,CNTF,PTEN,HDAC1,ITPR2,GRM2,GRIN2A,INS,TF,NTF3,BDNF
GO:0023051	Regulation of signaling	22	3553	0.61	2.99e-07	9606.ENSP00000231004,9606.ENSP00000256078,9606.ENSP00000260197,9606.ENSP00000263431,9606.ENSP00000286355,9606.ENSP00000288139,9606.ENSP00000303830,9606.ENSP00000316244,9606.ENSP00000337383,9606.ENSP00000344479,9606.ENSP00000351905,9606.ENSP00000354896,9606.ENSP00000355370,9606.ENSP00000361021,9606.ENSP00000362649,9606.ENSP00000370744,9606.ENSP00000378492,9606.ENSP00000379818,9606.ENSP00000380432,…	LOX,KRAS,SORL1,PRKCG,ADCY8,CACNA1D,INSR,HTR1A,NLRP3,NR4A2,TGFBR2,GRM1,CNTF,PTEN,HDAC1,ITPR2,GRM2,GRIN2A,INS,TF,NTF3,BDNF
GO:0050790	Regulation of catalytic activity	19	2386	0.72	2.99e-07	9606.ENSP00000256078,9606.ENSP00000260197,9606.ENSP00000265963,9606.ENSP00000286355,9606.ENSP00000288139,9606.ENSP00000303830,9606.ENSP00000337383,9606.ENSP00000344479,9606.ENSP00000351905,9606.ENSP00000354896,9606.ENSP00000361021,9606.ENSP00000362649,9606.ENSP00000363787,9606.ENSP00000378492,9606.ENSP00000379818,9606.ENSP00000380432,9606.ENSP00000385834,9606.ENSP00000397297,9606.ENSP00000414303	KRAS,SORL1,GTF2H1,ADCY8,CACNA1D,INSR,NLRP3,NR4A2,TGFBR2,GRM1,PTEN,HDAC1,RING1,GRM2,GRIN2A,INS,TF,NTF3,BDNF
GO:0050804	Modulation of chemical synaptic transmission	11	446	1.21	2.99e-07	9606.ENSP00000256078,9606.ENSP00000263431,9606.ENSP00000286355,9606.ENSP00000288139,9606.ENSP00000354896,9606.ENSP00000361021,9606.ENSP00000378492,9606.ENSP00000379818,9606.ENSP00000380432,9606.ENSP00000397297,9606.ENSP00000414303	KRAS,PRKCG,ADCY8,CACNA1D,GRM1,PTEN,GRM2,GRIN2A,INS,NTF3,BDNF
GO:0023052	Signaling	25	5239	0.49	3.04e-07	9606.ENSP00000231004,9606.ENSP00000256078,9606.ENSP00000260197,9606.ENSP00000263431,9606.ENSP00000265963,9606.ENSP00000286355,9606.ENSP00000288139,9606.ENSP00000303540,9606.ENSP00000303830,9606.ENSP00000316244,9606.ENSP00000316377,9606.ENSP00000337383,9606.ENSP00000344479,9606.ENSP00000351905,9606.ENSP00000354896,9606.ENSP00000355370,9606.ENSP00000361021,9606.ENSP00000370744,9606.ENSP00000378492,…	LOX,KRAS,SORL1,PRKCG,GTF2H1,ADCY8,CACNA1D,SCN1A,INSR,HTR1A,DLGAP1,NLRP3,NR4A2,TGFBR2,GRM1,CNTF,PTEN,ITPR2,GRM2,GRIN2A,INS,TF,NTF3,BDNF,PLA2G4C
GO:0007154	Cell communication	25	5320	0.49	3.8e-07	9606.ENSP00000231004,9606.ENSP00000256078,9606.ENSP00000260197,9606.ENSP00000263431,9606.ENSP00000265963,9606.ENSP00000286355,9606.ENSP00000288139,9606.ENSP00000303540,9606.ENSP00000303830,9606.ENSP00000316244,9606.ENSP00000316377,9606.ENSP00000337383,9606.ENSP00000344479,9606.ENSP00000351905,9606.ENSP00000354896,9606.ENSP00000355370,9606.ENSP00000361021,9606.ENSP00000370744,9606.ENSP00000378492,…	LOX,KRAS,SORL1,PRKCG,GTF2H1,ADCY8,CACNA1D,SCN1A,INSR,HTR1A,DLGAP1,NLRP3,NR4A2,TGFBR2,GRM1,CNTF,PTEN,ITPR2,GRM2,GRIN2A,INS,TF,NTF3,BDNF,PLA2G4C
GO:0007267	Cell-cell signaling	14	1145	0.9	5.04e-07	9606.ENSP00000256078,9606.ENSP00000263431,9606.ENSP00000288139,9606.ENSP00000316244,9606.ENSP00000316377,9606.ENSP00000337383,9606.ENSP00000344479,9606.ENSP00000354896,9606.ENSP00000361021,9606.ENSP00000378492,9606.ENSP00000379818,9606.ENSP00000380432,9606.ENSP00000397297,9606.ENSP00000414303	KRAS,PRKCG,CACNA1D,HTR1A,DLGAP1,NLRP3,NR4A2,GRM1,PTEN,GRM2,GRIN2A,INS,NTF3,BDNF
GO:0050890	Cognition	9	302	1.29	7.81e-07	9606.ENSP00000256078,9606.ENSP00000263431,9606.ENSP00000286355,9606.ENSP00000303830,9606.ENSP00000361021,9606.ENSP00000379818,9606.ENSP00000380432,9606.ENSP00000397297,9606.ENSP00000414303	KRAS,PRKCG,ADCY8,INSR,PTEN,GRIN2A,INS,NTF3,BDNF
GO:0043085	Positive regulation of catalytic activity	15	1489	0.82	1.06e-06	9606.ENSP00000256078,9606.ENSP00000260197,9606.ENSP00000286355,9606.ENSP00000288139,9606.ENSP00000303830,9606.ENSP00000337383,9606.ENSP00000344479,9606.ENSP00000351905,9606.ENSP00000354896,9606.ENSP00000361021,9606.ENSP00000379818,9606.ENSP00000380432,9606.ENSP00000385834,9606.ENSP00000397297,9606.ENSP00000414303	KRAS,SORL1,ADCY8,CACNA1D,INSR,NLRP3,NR4A2,TGFBR2,GRM1,PTEN,GRIN2A,INS,TF,NTF3,BDNF
GO:0045859	Regulation of protein kinase activity	12	812	0.98	1.3e-06	9606.ENSP00000256078,9606.ENSP00000260197,9606.ENSP00000265963,9606.ENSP00000286355,9606.ENSP00000303830,9606.ENSP00000351905,9606.ENSP00000354896,9606.ENSP00000361021,9606.ENSP00000380432,9606.ENSP00000385834,9606.ENSP00000397297,9606.ENSP00000414303	KRAS,SORL1,GTF2H1,ADCY8,INSR,TGFBR2,GRM1,PTEN,INS,TF,NTF3,BDNF
GO:0007165	Signal transduction	23	4876	0.49	4.09e-06	9606.ENSP00000231004,9606.ENSP00000256078,9606.ENSP00000260197,9606.ENSP00000263431,9606.ENSP00000265963,9606.ENSP00000286355,9606.ENSP00000288139,9606.ENSP00000303830,9606.ENSP00000316244,9606.ENSP00000337383,9606.ENSP00000344479,9606.ENSP00000351905,9606.ENSP00000354896,9606.ENSP00000355370,9606.ENSP00000361021,9606.ENSP00000370744,9606.ENSP00000378492,9606.ENSP00000379818,9606.ENSP00000380432,…	LOX,KRAS,SORL1,PRKCG,GTF2H1,ADCY8,CACNA1D,INSR,HTR1A,NLRP3,NR4A2,TGFBR2,GRM1,CNTF,PTEN,ITPR2,GRM2,GRIN2A,INS,TF,NTF3,BDNF,PLA2G4C
GO:0007611	Learning or memory	8	259	1.3	4.09e-06	9606.ENSP00000256078,9606.ENSP00000263431,9606.ENSP00000286355,9606.ENSP00000303830,9606.ENSP00000361021,9606.ENSP00000379818,9606.ENSP00000397297,9606.ENSP00000414303	KRAS,PRKCG,ADCY8,INSR,PTEN,GRIN2A,NTF3,BDNF
GO:0051347	Positive regulation of transferase activity	11	705	1.01	4.09e-06	9606.ENSP00000256078,9606.ENSP00000260197,9606.ENSP00000286355,9606.ENSP00000303830,9606.ENSP00000351905,9606.ENSP00000354896,9606.ENSP00000361021,9606.ENSP00000380432,9606.ENSP00000385834,9606.ENSP00000397297,9606.ENSP00000414303	KRAS,SORL1,ADCY8,INSR,TGFBR2,GRM1,PTEN,INS,TF,NTF3,BDNF
GO:0009719	Response to endogenous stimulus	14	1447	0.8	5.44e-06	9606.ENSP00000231004,9606.ENSP00000256078,9606.ENSP00000265963,9606.ENSP00000286355,9606.ENSP00000303830,9606.ENSP00000316244,9606.ENSP00000337383,9606.ENSP00000344479,9606.ENSP00000351905,9606.ENSP00000361021,9606.ENSP00000370744,9606.ENSP00000380432,9606.ENSP00000397297,9606.ENSP00000414303	LOX,KRAS,GTF2H1,ADCY8,INSR,HTR1A,NLRP3,NR4A2,TGFBR2,PTEN,ITPR2,INS,NTF3,BDNF
GO:0001932	Regulation of protein phosphorylation	14	1459	0.8	5.7e-06	9606.ENSP00000231004,9606.ENSP00000256078,9606.ENSP00000260197,9606.ENSP00000265963,9606.ENSP00000286355,9606.ENSP00000303830,9606.ENSP00000351905,9606.ENSP00000354896,9606.ENSP00000355370,9606.ENSP00000361021,9606.ENSP00000380432,9606.ENSP00000385834,9606.ENSP00000397297,9606.ENSP00000414303	LOX,KRAS,SORL1,GTF2H1,ADCY8,INSR,TGFBR2,GRM1,CNTF,PTEN,INS,TF,NTF3,BDNF
GO:0007268	Chemical synaptic transmission	9	418	1.15	6.57e-06	9606.ENSP00000263431,9606.ENSP00000288139,9606.ENSP00000316244,9606.ENSP00000316377,9606.ENSP00000354896,9606.ENSP00000361021,9606.ENSP00000378492,9606.ENSP00000379818,9606.ENSP00000414303	PRKCG,CACNA1D,HTR1A,DLGAP1,GRM1,PTEN,GRM2,GRIN2A,BDNF
GO:0051246	Regulation of protein metabolic process	18	2828	0.62	7.17e-06	9606.ENSP00000231004,9606.ENSP00000256078,9606.ENSP00000260197,9606.ENSP00000263431,9606.ENSP00000265963,9606.ENSP00000286355,9606.ENSP00000303830,9606.ENSP00000337383,9606.ENSP00000351905,9606.ENSP00000354896,9606.ENSP00000355370,9606.ENSP00000361021,9606.ENSP00000362649,9606.ENSP00000379818,9606.ENSP00000380432,9606.ENSP00000385834,9606.ENSP00000397297,9606.ENSP00000414303	LOX,KRAS,SORL1,PRKCG,GTF2H1,ADCY8,INSR,NLRP3,TGFBR2,GRM1,CNTF,PTEN,HDAC1,GRIN2A,INS,TF,NTF3,BDNF
GO:0031399	Regulation of protein modification process	15	1870	0.72	1.04e-05	9606.ENSP00000231004,9606.ENSP00000256078,9606.ENSP00000260197,9606.ENSP00000263431,9606.ENSP00000265963,9606.ENSP00000286355,9606.ENSP00000303830,9606.ENSP00000351905,9606.ENSP00000354896,9606.ENSP00000355370,9606.ENSP00000361021,9606.ENSP00000380432,9606.ENSP00000385834,9606.ENSP00000397297,9606.ENSP00000414303	LOX,KRAS,SORL1,PRKCG,GTF2H1,ADCY8,INSR,TGFBR2,GRM1,CNTF,PTEN,INS,TF,NTF3,BDNF
GO:1901215	Negative regulation of neuron death	7	211	1.34	1.49e-05	9606.ENSP00000256078,9606.ENSP00000260197,9606.ENSP00000263431,9606.ENSP00000344479,9606.ENSP00000355370,9606.ENSP00000397297,9606.ENSP00000414303	KRAS,SORL1,PRKCG,NR4A2,CNTF,NTF3,BDNF
GO:0007613	Memory	6	122	1.51	1.6e-05	9606.ENSP00000286355,9606.ENSP00000303830,9606.ENSP00000361021,9606.ENSP00000379818,9606.ENSP00000397297,9606.ENSP00000414303	ADCY8,INSR,PTEN,GRIN2A,NTF3,BDNF
GO:0032268	Regulation of cellular protein metabolic process	17	2693	0.61	2e-05	9606.ENSP00000231004,9606.ENSP00000256078,9606.ENSP00000260197,9606.ENSP00000263431,9606.ENSP00000265963,9606.ENSP00000286355,9606.ENSP00000303830,9606.ENSP00000337383,9606.ENSP00000351905,9606.ENSP00000354896,9606.ENSP00000355370,9606.ENSP00000361021,9606.ENSP00000379818,9606.ENSP00000380432,9606.ENSP00000385834,9606.ENSP00000397297,9606.ENSP00000414303	LOX,KRAS,SORL1,PRKCG,GTF2H1,ADCY8,INSR,NLRP3,TGFBR2,GRM1,CNTF,PTEN,GRIN2A,INS,TF,NTF3,BDNF
GO:0051247	Positive regulation of protein metabolic process	14	1715	0.73	2.55e-05	9606.ENSP00000256078,9606.ENSP00000260197,9606.ENSP00000286355,9606.ENSP00000303830,9606.ENSP00000337383,9606.ENSP00000351905,9606.ENSP00000354896,9606.ENSP00000355370,9606.ENSP00000361021,9606.ENSP00000379818,9606.ENSP00000380432,9606.ENSP00000385834,9606.ENSP00000397297,9606.ENSP00000414303	KRAS,SORL1,ADCY8,INSR,NLRP3,TGFBR2,GRM1,CNTF,PTEN,GRIN2A,INS,TF,NTF3,BDNF
GO:0065008	Regulation of biological quality	20	4042	0.51	2.81e-05	9606.ENSP00000231004,9606.ENSP00000256078,9606.ENSP00000260197,9606.ENSP00000263431,9606.ENSP00000286355,9606.ENSP00000288139,9606.ENSP00000303540,9606.ENSP00000303830,9606.ENSP00000316244,9606.ENSP00000354896,9606.ENSP00000361021,9606.ENSP00000362649,9606.ENSP00000370057,9606.ENSP00000370744,9606.ENSP00000378492,9606.ENSP00000379818,9606.ENSP00000380432,9606.ENSP00000385834,9606.ENSP00000414303,…	LOX,KRAS,SORL1,PRKCG,ADCY8,CACNA1D,SCN1A,INSR,HTR1A,GRM1,PTEN,HDAC1,FRMPD4,ITPR2,GRM2,GRIN2A,INS,TF,BDNF,PLA2G4C
GO:0071495	Cellular response to endogenous stimulus	12	1181	0.82	2.96e-05	9606.ENSP00000265963,9606.ENSP00000286355,9606.ENSP00000303830,9606.ENSP00000316244,9606.ENSP00000337383,9606.ENSP00000344479,9606.ENSP00000351905,9606.ENSP00000361021,9606.ENSP00000370744,9606.ENSP00000380432,9606.ENSP00000397297,9606.ENSP00000414303	GTF2H1,ADCY8,INSR,HTR1A,NLRP3,NR4A2,TGFBR2,PTEN,ITPR2,INS,NTF3,BDNF
GO:0032501	Multicellular organismal process	25	6933	0.37	3.71e-05	9606.ENSP00000231004,9606.ENSP00000256078,9606.ENSP00000260197,9606.ENSP00000263431,9606.ENSP00000286355,9606.ENSP00000288139,9606.ENSP00000303540,9606.ENSP00000303830,9606.ENSP00000311648,9606.ENSP00000316244,9606.ENSP00000337383,9606.ENSP00000344479,9606.ENSP00000351905,9606.ENSP00000354896,9606.ENSP00000355370,9606.ENSP00000361021,9606.ENSP00000362649,9606.ENSP00000363787,9606.ENSP00000370744,…	LOX,KRAS,SORL1,PRKCG,ADCY8,CACNA1D,SCN1A,INSR,UGT8,HTR1A,NLRP3,NR4A2,TGFBR2,GRM1,CNTF,PTEN,HDAC1,RING1,ITPR2,GRIN2A,INS,TF,NTF3,BDNF,PLA2G4C
GO:0033555	Multicellular organismal response to stress	5	71	1.66	3.71e-05	9606.ENSP00000263431,9606.ENSP00000316244,9606.ENSP00000344479,9606.ENSP00000361021,9606.ENSP00000414303	PRKCG,HTR1A,NR4A2,PTEN,BDNF
GO:0043524	Negative regulation of neuron apoptotic process	6	148	1.42	3.71e-05	9606.ENSP00000256078,9606.ENSP00000263431,9606.ENSP00000344479,9606.ENSP00000355370,9606.ENSP00000397297,9606.ENSP00000414303	KRAS,PRKCG,NR4A2,CNTF,NTF3,BDNF
GO:0045860	Positive regulation of protein kinase activity	9	550	1.03	3.71e-05	9606.ENSP00000256078,9606.ENSP00000286355,9606.ENSP00000303830,9606.ENSP00000351905,9606.ENSP00000354896,9606.ENSP00000380432,9606.ENSP00000385834,9606.ENSP00000397297,9606.ENSP00000414303	KRAS,ADCY8,INSR,TGFBR2,GRM1,INS,TF,NTF3,BDNF
GO:0051173	Positive regulation of nitrogen compound metabolic process	18	3239	0.56	3.71e-05	9606.ENSP00000256078,9606.ENSP00000260197,9606.ENSP00000263431,9606.ENSP00000265963,9606.ENSP00000286355,9606.ENSP00000303830,9606.ENSP00000337383,9606.ENSP00000344479,9606.ENSP00000351905,9606.ENSP00000354896,9606.ENSP00000355370,9606.ENSP00000361021,9606.ENSP00000362649,9606.ENSP00000379818,9606.ENSP00000380432,9606.ENSP00000385834,9606.ENSP00000397297,9606.ENSP00000414303	KRAS,SORL1,PRKCG,GTF2H1,ADCY8,INSR,NLRP3,NR4A2,TGFBR2,GRM1,CNTF,PTEN,HDAC1,GRIN2A,INS,TF,NTF3,BDNF
GO:0001934	Positive regulation of protein phosphorylation	11	1019	0.85	5.45e-05	9606.ENSP00000256078,9606.ENSP00000286355,9606.ENSP00000303830,9606.ENSP00000351905,9606.ENSP00000354896,9606.ENSP00000355370,9606.ENSP00000361021,9606.ENSP00000380432,9606.ENSP00000385834,9606.ENSP00000397297,9606.ENSP00000414303	KRAS,ADCY8,INSR,TGFBR2,GRM1,CNTF,PTEN,INS,TF,NTF3,BDNF
GO:0010033	Response to organic substance	17	3011	0.57	7.54e-05	9606.ENSP00000231004,9606.ENSP00000256078,9606.ENSP00000263431,9606.ENSP00000265963,9606.ENSP00000286355,9606.ENSP00000303830,9606.ENSP00000316244,9606.ENSP00000337383,9606.ENSP00000344479,9606.ENSP00000351905,9606.ENSP00000355370,9606.ENSP00000361021,9606.ENSP00000370744,9606.ENSP00000379818,9606.ENSP00000380432,9606.ENSP00000397297,9606.ENSP00000414303	LOX,KRAS,PRKCG,GTF2H1,ADCY8,INSR,HTR1A,NLRP3,NR4A2,TGFBR2,CNTF,PTEN,ITPR2,GRIN2A,INS,NTF3,BDNF
GO:0032270	Positive regulation of cellular protein metabolic process	13	1635	0.71	8.98e-05	9606.ENSP00000256078,9606.ENSP00000286355,9606.ENSP00000303830,9606.ENSP00000337383,9606.ENSP00000351905,9606.ENSP00000354896,9606.ENSP00000355370,9606.ENSP00000361021,9606.ENSP00000379818,9606.ENSP00000380432,9606.ENSP00000385834,9606.ENSP00000397297,9606.ENSP00000414303	KRAS,ADCY8,INSR,NLRP3,TGFBR2,GRM1,CNTF,PTEN,GRIN2A,INS,TF,NTF3,BDNF
GO:0065009	Regulation of molecular function	21	4913	0.45	8.98e-05	9606.ENSP00000231004,9606.ENSP00000256078,9606.ENSP00000260197,9606.ENSP00000265963,9606.ENSP00000286355,9606.ENSP00000288139,9606.ENSP00000303830,9606.ENSP00000337383,9606.ENSP00000344479,9606.ENSP00000351905,9606.ENSP00000354896,9606.ENSP00000355370,9606.ENSP00000361021,9606.ENSP00000362649,9606.ENSP00000363787,9606.ENSP00000378492,9606.ENSP00000379818,9606.ENSP00000380432,9606.ENSP00000385834,…	LOX,KRAS,SORL1,GTF2H1,ADCY8,CACNA1D,INSR,NLRP3,NR4A2,TGFBR2,GRM1,CNTF,PTEN,HDAC1,RING1,GRM2,GRIN2A,INS,TF,NTF3,BDNF
GO:0050877	Nervous system process	12	1352	0.76	9.17e-05	9606.ENSP00000256078,9606.ENSP00000263431,9606.ENSP00000286355,9606.ENSP00000288139,9606.ENSP00000303540,9606.ENSP00000303830,9606.ENSP00000354896,9606.ENSP00000361021,9606.ENSP00000379818,9606.ENSP00000380432,9606.ENSP00000397297,9606.ENSP00000414303	KRAS,PRKCG,ADCY8,CACNA1D,SCN1A,INSR,GRM1,PTEN,GRIN2A,INS,NTF3,BDNF
GO:0009966	Regulation of signal transduction	17	3107	0.55	0.0001	9606.ENSP00000231004,9606.ENSP00000256078,9606.ENSP00000260197,9606.ENSP00000303830,9606.ENSP00000337383,9606.ENSP00000344479,9606.ENSP00000351905,9606.ENSP00000354896,9606.ENSP00000355370,9606.ENSP00000361021,9606.ENSP00000362649,9606.ENSP00000378492,9606.ENSP00000379818,9606.ENSP00000380432,9606.ENSP00000385834,9606.ENSP00000397297,9606.ENSP00000414303	LOX,KRAS,SORL1,INSR,NLRP3,NR4A2,TGFBR2,GRM1,CNTF,PTEN,HDAC1,GRM2,GRIN2A,INS,TF,NTF3,BDNF
GO:0010941	Regulation of cell death	13	1696	0.7	0.00012	9606.ENSP00000231004,9606.ENSP00000256078,9606.ENSP00000260197,9606.ENSP00000263431,9606.ENSP00000337383,9606.ENSP00000344479,9606.ENSP00000355370,9606.ENSP00000361021,9606.ENSP00000362649,9606.ENSP00000379818,9606.ENSP00000380432,9606.ENSP00000397297,9606.ENSP00000414303	LOX,KRAS,SORL1,PRKCG,NLRP3,NR4A2,CNTF,PTEN,HDAC1,GRIN2A,INS,NTF3,BDNF
GO:0048167	Regulation of synaptic plasticity	6	191	1.31	0.00012	9606.ENSP00000256078,9606.ENSP00000286355,9606.ENSP00000361021,9606.ENSP00000379818,9606.ENSP00000380432,9606.ENSP00000414303	KRAS,ADCY8,PTEN,GRIN2A,INS,BDNF
GO:0071310	Cellular response to organic substance	15	2369	0.62	0.00012	9606.ENSP00000231004,9606.ENSP00000256078,9606.ENSP00000265963,9606.ENSP00000286355,9606.ENSP00000303830,9606.ENSP00000316244,9606.ENSP00000337383,9606.ENSP00000344479,9606.ENSP00000351905,9606.ENSP00000355370,9606.ENSP00000361021,9606.ENSP00000370744,9606.ENSP00000380432,9606.ENSP00000397297,9606.ENSP00000414303	LOX,KRAS,GTF2H1,ADCY8,INSR,HTR1A,NLRP3,NR4A2,TGFBR2,CNTF,PTEN,ITPR2,INS,NTF3,BDNF
GO:0010604	Positive regulation of macromolecule metabolic process	18	3600	0.51	0.00013	9606.ENSP00000256078,9606.ENSP00000260197,9606.ENSP00000263431,9606.ENSP00000265963,9606.ENSP00000286355,9606.ENSP00000303830,9606.ENSP00000337383,9606.ENSP00000344479,9606.ENSP00000351905,9606.ENSP00000354896,9606.ENSP00000355370,9606.ENSP00000361021,9606.ENSP00000362649,9606.ENSP00000379818,9606.ENSP00000380432,9606.ENSP00000385834,9606.ENSP00000397297,9606.ENSP00000414303	KRAS,SORL1,PRKCG,GTF2H1,ADCY8,INSR,NLRP3,NR4A2,TGFBR2,GRM1,CNTF,PTEN,HDAC1,GRIN2A,INS,TF,NTF3,BDNF
GO:0048583	Regulation of response to stimulus	19	4114	0.48	0.00016	9606.ENSP00000231004,9606.ENSP00000256078,9606.ENSP00000260197,9606.ENSP00000263431,9606.ENSP00000286355,9606.ENSP00000303830,9606.ENSP00000337383,9606.ENSP00000344479,9606.ENSP00000351905,9606.ENSP00000354896,9606.ENSP00000355370,9606.ENSP00000361021,9606.ENSP00000362649,9606.ENSP00000378492,9606.ENSP00000379818,9606.ENSP00000380432,9606.ENSP00000385834,9606.ENSP00000397297,9606.ENSP00000414303	LOX,KRAS,SORL1,PRKCG,ADCY8,INSR,NLRP3,NR4A2,TGFBR2,GRM1,CNTF,PTEN,HDAC1,GRM2,GRIN2A,INS,TF,NTF3,BDNF
GO:0051049	Regulation of transport	13	1776	0.68	0.00018	9606.ENSP00000260197,9606.ENSP00000263431,9606.ENSP00000286355,9606.ENSP00000288139,9606.ENSP00000303540,9606.ENSP00000303830,9606.ENSP00000316244,9606.ENSP00000361021,9606.ENSP00000370744,9606.ENSP00000379818,9606.ENSP00000380432,9606.ENSP00000385834,9606.ENSP00000397297	SORL1,PRKCG,ADCY8,CACNA1D,SCN1A,INSR,HTR1A,PTEN,ITPR2,GRIN2A,INS,TF,NTF3
GO:0071900	Regulation of protein serine/threonine kinase activity	8	521	1	0.0002	9606.ENSP00000256078,9606.ENSP00000260197,9606.ENSP00000265963,9606.ENSP00000303830,9606.ENSP00000354896,9606.ENSP00000361021,9606.ENSP00000385834,9606.ENSP00000397297	KRAS,SORL1,GTF2H1,INSR,GRM1,PTEN,TF,NTF3
GO:0010647	Positive regulation of cell communication	13	1823	0.67	0.00023	9606.ENSP00000256078,9606.ENSP00000260197,9606.ENSP00000286355,9606.ENSP00000288139,9606.ENSP00000303830,9606.ENSP00000354896,9606.ENSP00000355370,9606.ENSP00000361021,9606.ENSP00000379818,9606.ENSP00000380432,9606.ENSP00000385834,9606.ENSP00000397297,9606.ENSP00000414303	KRAS,SORL1,ADCY8,CACNA1D,INSR,GRM1,CNTF,PTEN,GRIN2A,INS,TF,NTF3,BDNF
GO:0023056	Positive regulation of signaling	13	1831	0.67	0.00023	9606.ENSP00000256078,9606.ENSP00000260197,9606.ENSP00000286355,9606.ENSP00000288139,9606.ENSP00000303830,9606.ENSP00000354896,9606.ENSP00000355370,9606.ENSP00000361021,9606.ENSP00000379818,9606.ENSP00000380432,9606.ENSP00000385834,9606.ENSP00000397297,9606.ENSP00000414303	KRAS,SORL1,ADCY8,CACNA1D,INSR,GRM1,CNTF,PTEN,GRIN2A,INS,TF,NTF3,BDNF
GO:0070887	Cellular response to chemical stimulus	16	2919	0.55	0.00023	9606.ENSP00000231004,9606.ENSP00000256078,9606.ENSP00000265963,9606.ENSP00000286355,9606.ENSP00000303830,9606.ENSP00000316244,9606.ENSP00000337383,9606.ENSP00000344479,9606.ENSP00000351905,9606.ENSP00000355370,9606.ENSP00000361021,9606.ENSP00000370744,9606.ENSP00000380432,9606.ENSP00000385834,9606.ENSP00000397297,9606.ENSP00000414303	LOX,KRAS,GTF2H1,ADCY8,INSR,HTR1A,NLRP3,NR4A2,TGFBR2,CNTF,PTEN,ITPR2,INS,TF,NTF3,BDNF
GO:0010243	Response to organonitrogen compound	10	987	0.82	0.00027	9606.ENSP00000263431,9606.ENSP00000286355,9606.ENSP00000303830,9606.ENSP00000316244,9606.ENSP00000337383,9606.ENSP00000344479,9606.ENSP00000361021,9606.ENSP00000370744,9606.ENSP00000379818,9606.ENSP00000380432	PRKCG,ADCY8,INSR,HTR1A,NLRP3,NR4A2,PTEN,ITPR2,GRIN2A,INS
GO:0032147	Activation of protein kinase activity	7	376	1.08	0.00027	9606.ENSP00000286355,9606.ENSP00000303830,9606.ENSP00000351905,9606.ENSP00000354896,9606.ENSP00000380432,9606.ENSP00000385834,9606.ENSP00000397297	ADCY8,INSR,TGFBR2,GRM1,INS,TF,NTF3
GO:0042981	Regulation of apoptotic process	12	1550	0.7	0.00027	9606.ENSP00000231004,9606.ENSP00000256078,9606.ENSP00000263431,9606.ENSP00000337383,9606.ENSP00000344479,9606.ENSP00000355370,9606.ENSP00000361021,9606.ENSP00000362649,9606.ENSP00000379818,9606.ENSP00000380432,9606.ENSP00000397297,9606.ENSP00000414303	LOX,KRAS,PRKCG,NLRP3,NR4A2,CNTF,PTEN,HDAC1,GRIN2A,INS,NTF3,BDNF
GO:0060548	Negative regulation of cell death	10	999	0.81	0.00028	9606.ENSP00000256078,9606.ENSP00000260197,9606.ENSP00000263431,9606.ENSP00000344479,9606.ENSP00000355370,9606.ENSP00000361021,9606.ENSP00000362649,9606.ENSP00000380432,9606.ENSP00000397297,9606.ENSP00000414303	KRAS,SORL1,PRKCG,NR4A2,CNTF,PTEN,HDAC1,INS,NTF3,BDNF
GO:0031325	Positive regulation of cellular metabolic process	17	3413	0.51	0.00029	9606.ENSP00000256078,9606.ENSP00000263431,9606.ENSP00000265963,9606.ENSP00000286355,9606.ENSP00000303830,9606.ENSP00000337383,9606.ENSP00000344479,9606.ENSP00000351905,9606.ENSP00000354896,9606.ENSP00000355370,9606.ENSP00000361021,9606.ENSP00000362649,9606.ENSP00000379818,9606.ENSP00000380432,9606.ENSP00000385834,9606.ENSP00000397297,9606.ENSP00000414303	KRAS,PRKCG,GTF2H1,ADCY8,INSR,NLRP3,NR4A2,TGFBR2,GRM1,CNTF,PTEN,HDAC1,GRIN2A,INS,TF,NTF3,BDNF
GO:0006950	Response to stress	17	3485	0.5	0.00037	9606.ENSP00000231004,9606.ENSP00000256078,9606.ENSP00000263431,9606.ENSP00000265963,9606.ENSP00000316244,9606.ENSP00000337383,9606.ENSP00000344479,9606.ENSP00000351905,9606.ENSP00000355370,9606.ENSP00000361021,9606.ENSP00000362649,9606.ENSP00000370744,9606.ENSP00000379818,9606.ENSP00000380432,9606.ENSP00000385834,9606.ENSP00000414303,9606.ENSP00000472546	LOX,KRAS,PRKCG,GTF2H1,HTR1A,NLRP3,NR4A2,TGFBR2,CNTF,PTEN,HDAC1,ITPR2,GRIN2A,INS,TF,BDNF,PLA2G4C
GO:0003008	System process	13	1942	0.64	0.00038	9606.ENSP00000256078,9606.ENSP00000263431,9606.ENSP00000286355,9606.ENSP00000288139,9606.ENSP00000303540,9606.ENSP00000303830,9606.ENSP00000316244,9606.ENSP00000354896,9606.ENSP00000361021,9606.ENSP00000379818,9606.ENSP00000380432,9606.ENSP00000397297,9606.ENSP00000414303	KRAS,PRKCG,ADCY8,CACNA1D,SCN1A,INSR,HTR1A,GRM1,PTEN,GRIN2A,INS,NTF3,BDNF
GO:0071417	Cellular response to organonitrogen compound	8	590	0.95	0.0004	9606.ENSP00000286355,9606.ENSP00000303830,9606.ENSP00000316244,9606.ENSP00000337383,9606.ENSP00000344479,9606.ENSP00000361021,9606.ENSP00000370744,9606.ENSP00000380432	ADCY8,INSR,HTR1A,NLRP3,NR4A2,PTEN,ITPR2,INS
GO:0007166	Cell surface receptor signaling pathway	14	2325	0.59	0.00044	9606.ENSP00000231004,9606.ENSP00000256078,9606.ENSP00000303830,9606.ENSP00000344479,9606.ENSP00000351905,9606.ENSP00000354896,9606.ENSP00000355370,9606.ENSP00000361021,9606.ENSP00000378492,9606.ENSP00000379818,9606.ENSP00000380432,9606.ENSP00000385834,9606.ENSP00000397297,9606.ENSP00000414303	LOX,KRAS,INSR,NR4A2,TGFBR2,GRM1,CNTF,PTEN,GRM2,GRIN2A,INS,TF,NTF3,BDNF
GO:0050896	Response to stimulus	25	8046	0.31	0.00045	9606.ENSP00000231004,9606.ENSP00000256078,9606.ENSP00000260197,9606.ENSP00000263431,9606.ENSP00000265963,9606.ENSP00000286355,9606.ENSP00000288139,9606.ENSP00000303540,9606.ENSP00000303830,9606.ENSP00000316244,9606.ENSP00000337383,9606.ENSP00000344479,9606.ENSP00000351905,9606.ENSP00000354896,9606.ENSP00000355370,9606.ENSP00000361021,9606.ENSP00000362649,9606.ENSP00000370744,9606.ENSP00000378492,…	LOX,KRAS,SORL1,PRKCG,GTF2H1,ADCY8,CACNA1D,SCN1A,INSR,HTR1A,NLRP3,NR4A2,TGFBR2,GRM1,CNTF,PTEN,HDAC1,ITPR2,GRM2,GRIN2A,INS,TF,NTF3,BDNF,PLA2G4C
GO:0032879	Regulation of localization	15	2740	0.55	0.0005	9606.ENSP00000260197,9606.ENSP00000263431,9606.ENSP00000286355,9606.ENSP00000288139,9606.ENSP00000303540,9606.ENSP00000303830,9606.ENSP00000316244,9606.ENSP00000351905,9606.ENSP00000361021,9606.ENSP00000370744,9606.ENSP00000379818,9606.ENSP00000380432,9606.ENSP00000385834,9606.ENSP00000397297,9606.ENSP00000414303	SORL1,PRKCG,ADCY8,CACNA1D,SCN1A,INSR,HTR1A,TGFBR2,PTEN,ITPR2,GRIN2A,INS,TF,NTF3,BDNF
GO:0048522	Positive regulation of cellular process	21	5579	0.39	0.0005	9606.ENSP00000256078,9606.ENSP00000260197,9606.ENSP00000263431,9606.ENSP00000265963,9606.ENSP00000286355,9606.ENSP00000288139,9606.ENSP00000303830,9606.ENSP00000316244,9606.ENSP00000337383,9606.ENSP00000344479,9606.ENSP00000351905,9606.ENSP00000354896,9606.ENSP00000355370,9606.ENSP00000361021,9606.ENSP00000362649,9606.ENSP00000370057,9606.ENSP00000379818,9606.ENSP00000380432,9606.ENSP00000385834,…	KRAS,SORL1,PRKCG,GTF2H1,ADCY8,CACNA1D,INSR,HTR1A,NLRP3,NR4A2,TGFBR2,GRM1,CNTF,PTEN,HDAC1,FRMPD4,GRIN2A,INS,TF,NTF3,BDNF
GO:0050806	Positive regulation of synaptic transmission	5	147	1.35	0.00051	9606.ENSP00000286355,9606.ENSP00000288139,9606.ENSP00000361021,9606.ENSP00000379818,9606.ENSP00000380432	ADCY8,CACNA1D,PTEN,GRIN2A,INS
GO:0009725	Response to hormone	9	849	0.84	0.00056	9606.ENSP00000231004,9606.ENSP00000256078,9606.ENSP00000265963,9606.ENSP00000286355,9606.ENSP00000303830,9606.ENSP00000344479,9606.ENSP00000351905,9606.ENSP00000361021,9606.ENSP00000380432	LOX,KRAS,GTF2H1,ADCY8,INSR,NR4A2,TGFBR2,PTEN,INS
GO:0051239	Regulation of multicellular organismal process	16	3227	0.51	0.00067	9606.ENSP00000231004,9606.ENSP00000260197,9606.ENSP00000288139,9606.ENSP00000303830,9606.ENSP00000337383,9606.ENSP00000344479,9606.ENSP00000351905,9606.ENSP00000354896,9606.ENSP00000355370,9606.ENSP00000361021,9606.ENSP00000362649,9606.ENSP00000370744,9606.ENSP00000380432,9606.ENSP00000385834,9606.ENSP00000397297,9606.ENSP00000414303	LOX,SORL1,CACNA1D,INSR,NLRP3,NR4A2,TGFBR2,GRM1,CNTF,PTEN,HDAC1,ITPR2,INS,TF,NTF3,BDNF
GO:0043066	Negative regulation of apoptotic process	9	893	0.82	0.00081	9606.ENSP00000256078,9606.ENSP00000263431,9606.ENSP00000344479,9606.ENSP00000355370,9606.ENSP00000361021,9606.ENSP00000362649,9606.ENSP00000380432,9606.ENSP00000397297,9606.ENSP00000414303	KRAS,PRKCG,NR4A2,CNTF,PTEN,HDAC1,INS,NTF3,BDNF
GO:0014070	Response to organic cyclic compound	9	911	0.81	0.00093	9606.ENSP00000231004,9606.ENSP00000256078,9606.ENSP00000263431,9606.ENSP00000286355,9606.ENSP00000316244,9606.ENSP00000344479,9606.ENSP00000351905,9606.ENSP00000361021,9606.ENSP00000370744	LOX,KRAS,PRKCG,ADCY8,HTR1A,NR4A2,TGFBR2,PTEN,ITPR2
GO:0008284	Positive regulation of cell population proliferation	9	919	0.81	0.00099	9606.ENSP00000256078,9606.ENSP00000303830,9606.ENSP00000316244,9606.ENSP00000351905,9606.ENSP00000355370,9606.ENSP00000361021,9606.ENSP00000362649,9606.ENSP00000380432,9606.ENSP00000397297	KRAS,INSR,HTR1A,TGFBR2,CNTF,PTEN,HDAC1,INS,NTF3
GO:0051171	Regulation of nitrogen compound metabolic process	21	5836	0.37	0.00099	9606.ENSP00000231004,9606.ENSP00000256078,9606.ENSP00000260197,9606.ENSP00000263431,9606.ENSP00000265963,9606.ENSP00000286355,9606.ENSP00000303830,9606.ENSP00000316244,9606.ENSP00000337383,9606.ENSP00000344479,9606.ENSP00000351905,9606.ENSP00000354896,9606.ENSP00000355370,9606.ENSP00000361021,9606.ENSP00000362649,9606.ENSP00000363787,9606.ENSP00000379818,9606.ENSP00000380432,9606.ENSP00000385834,…	LOX,KRAS,SORL1,PRKCG,GTF2H1,ADCY8,INSR,HTR1A,NLRP3,NR4A2,TGFBR2,GRM1,CNTF,PTEN,HDAC1,RING1,GRIN2A,INS,TF,NTF3,BDNF
GO:0042221	Response to chemical	18	4333	0.43	0.0013	9606.ENSP00000231004,9606.ENSP00000256078,9606.ENSP00000263431,9606.ENSP00000265963,9606.ENSP00000286355,9606.ENSP00000303830,9606.ENSP00000316244,9606.ENSP00000337383,9606.ENSP00000344479,9606.ENSP00000351905,9606.ENSP00000355370,9606.ENSP00000361021,9606.ENSP00000370744,9606.ENSP00000379818,9606.ENSP00000380432,9606.ENSP00000385834,9606.ENSP00000397297,9606.ENSP00000414303	LOX,KRAS,PRKCG,GTF2H1,ADCY8,INSR,HTR1A,NLRP3,NR4A2,TGFBR2,CNTF,PTEN,ITPR2,GRIN2A,INS,TF,NTF3,BDNF
GO:0007167	Enzyme linked receptor protein signaling pathway	8	720	0.86	0.0014	9606.ENSP00000231004,9606.ENSP00000303830,9606.ENSP00000351905,9606.ENSP00000361021,9606.ENSP00000380432,9606.ENSP00000385834,9606.ENSP00000397297,9606.ENSP00000414303	LOX,INSR,TGFBR2,PTEN,INS,TF,NTF3,BDNF
GO:0043408	Regulation of mapk cascade	8	725	0.86	0.0015	9606.ENSP00000256078,9606.ENSP00000260197,9606.ENSP00000303830,9606.ENSP00000354896,9606.ENSP00000361021,9606.ENSP00000380432,9606.ENSP00000385834,9606.ENSP00000397297	KRAS,SORL1,INSR,GRM1,PTEN,INS,TF,NTF3
GO:0007626	Locomotory behavior	5	194	1.23	0.0016	9606.ENSP00000286355,9606.ENSP00000303540,9606.ENSP00000344479,9606.ENSP00000354896,9606.ENSP00000361021	ADCY8,SCN1A,NR4A2,GRM1,PTEN
GO:0048584	Positive regulation of response to stimulus	13	2257	0.57	0.0016	9606.ENSP00000256078,9606.ENSP00000260197,9606.ENSP00000263431,9606.ENSP00000286355,9606.ENSP00000303830,9606.ENSP00000337383,9606.ENSP00000354896,9606.ENSP00000355370,9606.ENSP00000361021,9606.ENSP00000380432,9606.ENSP00000385834,9606.ENSP00000397297,9606.ENSP00000414303	KRAS,SORL1,PRKCG,ADCY8,INSR,NLRP3,GRM1,CNTF,PTEN,INS,TF,NTF3,BDNF
GO:0080090	Regulation of primary metabolic process	21	6032	0.36	0.0016	9606.ENSP00000231004,9606.ENSP00000256078,9606.ENSP00000260197,9606.ENSP00000263431,9606.ENSP00000265963,9606.ENSP00000286355,9606.ENSP00000303830,9606.ENSP00000316244,9606.ENSP00000337383,9606.ENSP00000344479,9606.ENSP00000351905,9606.ENSP00000354896,9606.ENSP00000355370,9606.ENSP00000361021,9606.ENSP00000362649,9606.ENSP00000363787,9606.ENSP00000379818,9606.ENSP00000380432,9606.ENSP00000385834,…	LOX,KRAS,SORL1,PRKCG,GTF2H1,ADCY8,INSR,HTR1A,NLRP3,NR4A2,TGFBR2,GRM1,CNTF,PTEN,HDAC1,RING1,GRIN2A,INS,TF,NTF3,BDNF
GO:0043405	Regulation of map kinase activity	6	342	1.06	0.0017	9606.ENSP00000256078,9606.ENSP00000260197,9606.ENSP00000303830,9606.ENSP00000354896,9606.ENSP00000385834,9606.ENSP00000397297	KRAS,SORL1,INSR,GRM1,TF,NTF3
GO:0009611	Response to wounding	7	532	0.93	0.0018	9606.ENSP00000231004,9606.ENSP00000263431,9606.ENSP00000351905,9606.ENSP00000362649,9606.ENSP00000370744,9606.ENSP00000379818,9606.ENSP00000380432	LOX,PRKCG,TGFBR2,HDAC1,ITPR2,GRIN2A,INS
GO:0043410	Positive regulation of mapk cascade	7	543	0.92	0.002	9606.ENSP00000256078,9606.ENSP00000303830,9606.ENSP00000354896,9606.ENSP00000361021,9606.ENSP00000380432,9606.ENSP00000385834,9606.ENSP00000397297	KRAS,INSR,GRM1,PTEN,INS,TF,NTF3
GO:0060627	Regulation of vesicle-mediated transport	7	550	0.92	0.0022	9606.ENSP00000260197,9606.ENSP00000263431,9606.ENSP00000288139,9606.ENSP00000303830,9606.ENSP00000361021,9606.ENSP00000385834,9606.ENSP00000397297	SORL1,PRKCG,CACNA1D,INSR,PTEN,TF,NTF3
GO:0032148	Activation of protein kinase b activity	3	32	1.79	0.0026	9606.ENSP00000303830,9606.ENSP00000380432,9606.ENSP00000397297	INSR,INS,NTF3
GO:0050801	Ion homeostasis	8	796	0.82	0.0026	9606.ENSP00000286355,9606.ENSP00000288139,9606.ENSP00000354896,9606.ENSP00000370744,9606.ENSP00000378492,9606.ENSP00000379818,9606.ENSP00000380432,9606.ENSP00000385834	ADCY8,CACNA1D,GRM1,ITPR2,GRM2,GRIN2A,INS,TF
GO:0031323	Regulation of cellular metabolic process	21	6239	0.34	0.0027	9606.ENSP00000231004,9606.ENSP00000256078,9606.ENSP00000260197,9606.ENSP00000263431,9606.ENSP00000265963,9606.ENSP00000286355,9606.ENSP00000303830,9606.ENSP00000316244,9606.ENSP00000337383,9606.ENSP00000344479,9606.ENSP00000351905,9606.ENSP00000354896,9606.ENSP00000355370,9606.ENSP00000361021,9606.ENSP00000362649,9606.ENSP00000363787,9606.ENSP00000379818,9606.ENSP00000380432,9606.ENSP00000385834,…	LOX,KRAS,SORL1,PRKCG,GTF2H1,ADCY8,INSR,HTR1A,NLRP3,NR4A2,TGFBR2,GRM1,CNTF,PTEN,HDAC1,RING1,GRIN2A,INS,TF,NTF3,BDNF
GO:0042592	Homeostatic process	11	1676	0.63	0.0027	9606.ENSP00000231004,9606.ENSP00000256078,9606.ENSP00000286355,9606.ENSP00000288139,9606.ENSP00000303830,9606.ENSP00000354896,9606.ENSP00000370744,9606.ENSP00000378492,9606.ENSP00000379818,9606.ENSP00000380432,9606.ENSP00000385834	LOX,KRAS,ADCY8,CACNA1D,INSR,GRM1,ITPR2,GRM2,GRIN2A,INS,TF
GO:0046668	Regulation of retinal cell programmed cell death	2	3	2.64	0.0028	9606.ENSP00000355370,9606.ENSP00000414303	CNTF,BDNF
GO:0051094	Positive regulation of developmental process	10	1389	0.67	0.0033	9606.ENSP00000256078,9606.ENSP00000260197,9606.ENSP00000303830,9606.ENSP00000337383,9606.ENSP00000351905,9606.ENSP00000355370,9606.ENSP00000361021,9606.ENSP00000362649,9606.ENSP00000380432,9606.ENSP00000414303	KRAS,SORL1,INSR,NLRP3,TGFBR2,CNTF,PTEN,HDAC1,INS,BDNF
GO:0032228	Regulation of synaptic transmission, gabaergic	3	36	1.74	0.0034	9606.ENSP00000256078,9606.ENSP00000361021,9606.ENSP00000414303	KRAS,PTEN,BDNF
GO:0097305	Response to alcohol	5	233	1.15	0.0034	9606.ENSP00000286355,9606.ENSP00000351905,9606.ENSP00000361021,9606.ENSP00000370744,9606.ENSP00000379818	ADCY8,TGFBR2,PTEN,ITPR2,GRIN2A
GO:1901564	Organonitrogen compound metabolic process	19	5244	0.37	0.0036	9606.ENSP00000231004,9606.ENSP00000256078,9606.ENSP00000260197,9606.ENSP00000263431,9606.ENSP00000265963,9606.ENSP00000286355,9606.ENSP00000303830,9606.ENSP00000311648,9606.ENSP00000316244,9606.ENSP00000337383,9606.ENSP00000344479,9606.ENSP00000351905,9606.ENSP00000361021,9606.ENSP00000362649,9606.ENSP00000363787,9606.ENSP00000379818,9606.ENSP00000380432,9606.ENSP00000385834,9606.ENSP00000472546	LOX,KRAS,SORL1,PRKCG,GTF2H1,ADCY8,INSR,UGT8,HTR1A,NLRP3,NR4A2,TGFBR2,PTEN,HDAC1,RING1,GRIN2A,INS,TF,PLA2G4C
GO:0048878	Chemical homeostasis	9	1124	0.72	0.0039	9606.ENSP00000286355,9606.ENSP00000288139,9606.ENSP00000303830,9606.ENSP00000354896,9606.ENSP00000370744,9606.ENSP00000378492,9606.ENSP00000379818,9606.ENSP00000380432,9606.ENSP00000385834	ADCY8,CACNA1D,INSR,GRM1,ITPR2,GRM2,GRIN2A,INS,TF
GO:0106027	Neuron projection organization	3	39	1.7	0.0042	9606.ENSP00000303830,9606.ENSP00000361021,9606.ENSP00000380432	INSR,PTEN,INS
GO:0014066	Regulation of phosphatidylinositol 3-kinase signaling	4	123	1.33	0.0046	9606.ENSP00000303830,9606.ENSP00000361021,9606.ENSP00000380432,9606.ENSP00000397297	INSR,PTEN,INS,NTF3
GO:1903530	Regulation of secretion by cell	7	630	0.86	0.0046	9606.ENSP00000260197,9606.ENSP00000263431,9606.ENSP00000286355,9606.ENSP00000288139,9606.ENSP00000316244,9606.ENSP00000370744,9606.ENSP00000380432	SORL1,PRKCG,ADCY8,CACNA1D,HTR1A,ITPR2,INS
GO:0009653	Anatomical structure morphogenesis	12	2165	0.56	0.0049	9606.ENSP00000231004,9606.ENSP00000256078,9606.ENSP00000303830,9606.ENSP00000311648,9606.ENSP00000344479,9606.ENSP00000351905,9606.ENSP00000355370,9606.ENSP00000361021,9606.ENSP00000362649,9606.ENSP00000363787,9606.ENSP00000397297,9606.ENSP00000414303	LOX,KRAS,INSR,UGT8,NR4A2,TGFBR2,CNTF,PTEN,HDAC1,RING1,NTF3,BDNF
GO:1902531	Regulation of intracellular signal transduction	11	1807	0.6	0.0049	9606.ENSP00000256078,9606.ENSP00000260197,9606.ENSP00000303830,9606.ENSP00000337383,9606.ENSP00000354896,9606.ENSP00000361021,9606.ENSP00000362649,9606.ENSP00000378492,9606.ENSP00000380432,9606.ENSP00000385834,9606.ENSP00000397297	KRAS,SORL1,INSR,NLRP3,GRM1,PTEN,HDAC1,GRM2,INS,TF,NTF3
GO:0042060	Wound healing	6	439	0.95	0.0055	9606.ENSP00000231004,9606.ENSP00000263431,9606.ENSP00000351905,9606.ENSP00000362649,9606.ENSP00000370744,9606.ENSP00000380432	LOX,PRKCG,TGFBR2,HDAC1,ITPR2,INS
GO:0042391	Regulation of membrane potential	6	440	0.95	0.0056	9606.ENSP00000288139,9606.ENSP00000303540,9606.ENSP00000354896,9606.ENSP00000361021,9606.ENSP00000379818,9606.ENSP00000414303	CACNA1D,SCN1A,GRM1,PTEN,GRIN2A,BDNF
GO:0043406	Positive regulation of map kinase activity	5	265	1.09	0.0056	9606.ENSP00000256078,9606.ENSP00000303830,9606.ENSP00000354896,9606.ENSP00000385834,9606.ENSP00000397297	KRAS,INSR,GRM1,TF,NTF3
GO:0007215	Glutamate receptor signaling pathway	3	45	1.64	0.0058	9606.ENSP00000354896,9606.ENSP00000378492,9606.ENSP00000379818	GRM1,GRM2,GRIN2A
GO:0046883	Regulation of hormone secretion	5	268	1.09	0.0059	9606.ENSP00000286355,9606.ENSP00000288139,9606.ENSP00000316244,9606.ENSP00000370744,9606.ENSP00000380432	ADCY8,CACNA1D,HTR1A,ITPR2,INS
GO:0071375	Cellular response to peptide hormone stimulus	5	269	1.08	0.0059	9606.ENSP00000286355,9606.ENSP00000303830,9606.ENSP00000344479,9606.ENSP00000361021,9606.ENSP00000380432	ADCY8,INSR,NR4A2,PTEN,INS
GO:0051091	Positive regulation of dna-binding transcription factor activity	5	271	1.08	0.0061	9606.ENSP00000256078,9606.ENSP00000286355,9606.ENSP00000337383,9606.ENSP00000361021,9606.ENSP00000380432	KRAS,ADCY8,NLRP3,PTEN,INS
GO:0045595	Regulation of cell differentiation	11	1874	0.58	0.0064	9606.ENSP00000231004,9606.ENSP00000256078,9606.ENSP00000260197,9606.ENSP00000337383,9606.ENSP00000351905,9606.ENSP00000355370,9606.ENSP00000361021,9606.ENSP00000362649,9606.ENSP00000380432,9606.ENSP00000397297,9606.ENSP00000414303	LOX,KRAS,SORL1,NLRP3,TGFBR2,CNTF,PTEN,HDAC1,INS,NTF3,BDNF
GO:0050794	Regulation of cellular process	27	10932	0.21	0.0064	9606.ENSP00000231004,9606.ENSP00000256078,9606.ENSP00000260197,9606.ENSP00000263431,9606.ENSP00000265963,9606.ENSP00000286355,9606.ENSP00000288139,9606.ENSP00000303540,9606.ENSP00000303830,9606.ENSP00000316244,9606.ENSP00000337383,9606.ENSP00000344479,9606.ENSP00000351905,9606.ENSP00000354896,9606.ENSP00000355370,9606.ENSP00000361021,9606.ENSP00000362649,9606.ENSP00000363787,9606.ENSP00000370057,…	LOX,KRAS,SORL1,PRKCG,GTF2H1,ADCY8,CACNA1D,SCN1A,INSR,HTR1A,NLRP3,NR4A2,TGFBR2,GRM1,CNTF,PTEN,HDAC1,RING1,FRMPD4,ITPR2,GRM2,GRIN2A,INS,TF,NTF3,BDNF,PLA2G4C
GO:1990090	Cellular response to nerve growth factor stimulus	3	50	1.59	0.0074	9606.ENSP00000361021,9606.ENSP00000397297,9606.ENSP00000414303	PTEN,NTF3,BDNF
GO:1901700	Response to oxygen-containing compound	10	1567	0.62	0.0076	9606.ENSP00000286355,9606.ENSP00000303830,9606.ENSP00000316244,9606.ENSP00000337383,9606.ENSP00000344479,9606.ENSP00000351905,9606.ENSP00000361021,9606.ENSP00000370744,9606.ENSP00000379818,9606.ENSP00000380432	ADCY8,INSR,HTR1A,NLRP3,NR4A2,TGFBR2,PTEN,ITPR2,GRIN2A,INS
GO:0007186	G protein-coupled receptor signaling pathway	9	1255	0.67	0.0079	9606.ENSP00000260197,9606.ENSP00000286355,9606.ENSP00000288139,9606.ENSP00000303830,9606.ENSP00000316244,9606.ENSP00000354896,9606.ENSP00000378492,9606.ENSP00000380432,9606.ENSP00000414303	SORL1,ADCY8,CACNA1D,INSR,HTR1A,GRM1,GRM2,INS,BDNF
GO:0060267	Positive regulation of respiratory burst	2	7	2.27	0.0081	9606.ENSP00000303830,9606.ENSP00000380432	INSR,INS
GO:0048260	Positive regulation of receptor-mediated endocytosis	3	53	1.57	0.0085	9606.ENSP00000303830,9606.ENSP00000385834,9606.ENSP00000397297	INSR,TF,NTF3
GO:0007204	Positive regulation of cytosolic calcium ion concentration	5	297	1.04	0.0086	9606.ENSP00000286355,9606.ENSP00000288139,9606.ENSP00000354896,9606.ENSP00000370744,9606.ENSP00000379818	ADCY8,CACNA1D,GRM1,ITPR2,GRIN2A
GO:0007417	Central nervous system development	8	988	0.72	0.0091	9606.ENSP00000256078,9606.ENSP00000311648,9606.ENSP00000344479,9606.ENSP00000351905,9606.ENSP00000355370,9606.ENSP00000361021,9606.ENSP00000362649,9606.ENSP00000379818	KRAS,UGT8,NR4A2,TGFBR2,CNTF,PTEN,HDAC1,GRIN2A
GO:0000187	Activation of mapk activity	4	157	1.22	0.0098	9606.ENSP00000303830,9606.ENSP00000354896,9606.ENSP00000385834,9606.ENSP00000397297	INSR,GRM1,TF,NTF3
GO:0007399	Nervous system development	12	2371	0.52	0.0102	9606.ENSP00000256078,9606.ENSP00000260197,9606.ENSP00000263431,9606.ENSP00000311648,9606.ENSP00000344479,9606.ENSP00000351905,9606.ENSP00000355370,9606.ENSP00000361021,9606.ENSP00000362649,9606.ENSP00000379818,9606.ENSP00000397297,9606.ENSP00000414303	KRAS,SORL1,PRKCG,UGT8,NR4A2,TGFBR2,CNTF,PTEN,HDAC1,GRIN2A,NTF3,BDNF
GO:0080135	Regulation of cellular response to stress	7	739	0.79	0.0102	9606.ENSP00000256078,9606.ENSP00000263431,9606.ENSP00000286355,9606.ENSP00000355370,9606.ENSP00000361021,9606.ENSP00000380432,9606.ENSP00000385834	KRAS,PRKCG,ADCY8,CNTF,PTEN,INS,TF
GO:0032101	Regulation of response to external stimulus	8	1013	0.71	0.0104	9606.ENSP00000256078,9606.ENSP00000263431,9606.ENSP00000337383,9606.ENSP00000351905,9606.ENSP00000355370,9606.ENSP00000361021,9606.ENSP00000380432,9606.ENSP00000397297	KRAS,PRKCG,NLRP3,TGFBR2,CNTF,PTEN,INS,NTF3
GO:0042127	Regulation of cell population proliferation	10	1642	0.6	0.0104	9606.ENSP00000256078,9606.ENSP00000303830,9606.ENSP00000316244,9606.ENSP00000351905,9606.ENSP00000355370,9606.ENSP00000361021,9606.ENSP00000362649,9606.ENSP00000380432,9606.ENSP00000397297,9606.ENSP00000414303	KRAS,INSR,HTR1A,TGFBR2,CNTF,PTEN,HDAC1,INS,NTF3,BDNF
GO:0030162	Regulation of proteolysis	7	747	0.79	0.0106	9606.ENSP00000260197,9606.ENSP00000263431,9606.ENSP00000337383,9606.ENSP00000361021,9606.ENSP00000362649,9606.ENSP00000379818,9606.ENSP00000380432	SORL1,PRKCG,NLRP3,PTEN,HDAC1,GRIN2A,INS
GO:0009967	Positive regulation of signal transduction	10	1654	0.6	0.0108	9606.ENSP00000256078,9606.ENSP00000260197,9606.ENSP00000303830,9606.ENSP00000354896,9606.ENSP00000355370,9606.ENSP00000361021,9606.ENSP00000380432,9606.ENSP00000385834,9606.ENSP00000397297,9606.ENSP00000414303	KRAS,SORL1,INSR,GRM1,CNTF,PTEN,INS,TF,NTF3,BDNF
GO:0022008	Neurogenesis	10	1657	0.6	0.0109	9606.ENSP00000256078,9606.ENSP00000260197,9606.ENSP00000311648,9606.ENSP00000344479,9606.ENSP00000355370,9606.ENSP00000361021,9606.ENSP00000362649,9606.ENSP00000379818,9606.ENSP00000397297,9606.ENSP00000414303	KRAS,SORL1,UGT8,NR4A2,CNTF,PTEN,HDAC1,GRIN2A,NTF3,BDNF
GO:0007169	Transmembrane receptor protein tyrosine kinase signaling pathway	6	518	0.88	0.0111	9606.ENSP00000231004,9606.ENSP00000303830,9606.ENSP00000361021,9606.ENSP00000380432,9606.ENSP00000397297,9606.ENSP00000414303	LOX,INSR,PTEN,INS,NTF3,BDNF
GO:0060341	Regulation of cellular localization	8	1027	0.71	0.0111	9606.ENSP00000260197,9606.ENSP00000263431,9606.ENSP00000286355,9606.ENSP00000288139,9606.ENSP00000361021,9606.ENSP00000370744,9606.ENSP00000380432,9606.ENSP00000414303	SORL1,PRKCG,ADCY8,CACNA1D,PTEN,ITPR2,INS,BDNF
GO:0042428	Serotonin metabolic process	2	10	2.12	0.013	9606.ENSP00000316244,9606.ENSP00000379818	HTR1A,GRIN2A
GO:0050708	Regulation of protein secretion	5	333	0.99	0.013	9606.ENSP00000260197,9606.ENSP00000286355,9606.ENSP00000288139,9606.ENSP00000370744,9606.ENSP00000380432	SORL1,ADCY8,CACNA1D,ITPR2,INS
GO:0060255	Regulation of macromolecule metabolic process	20	6407	0.31	0.013	9606.ENSP00000231004,9606.ENSP00000256078,9606.ENSP00000260197,9606.ENSP00000263431,9606.ENSP00000265963,9606.ENSP00000286355,9606.ENSP00000303830,9606.ENSP00000337383,9606.ENSP00000344479,9606.ENSP00000351905,9606.ENSP00000354896,9606.ENSP00000355370,9606.ENSP00000361021,9606.ENSP00000362649,9606.ENSP00000363787,9606.ENSP00000379818,9606.ENSP00000380432,9606.ENSP00000385834,9606.ENSP00000397297,…	LOX,KRAS,SORL1,PRKCG,GTF2H1,ADCY8,INSR,NLRP3,NR4A2,TGFBR2,GRM1,CNTF,PTEN,HDAC1,RING1,GRIN2A,INS,TF,NTF3,BDNF
GO:1901701	Cellular response to oxygen-containing compound	8	1055	0.69	0.013	9606.ENSP00000286355,9606.ENSP00000303830,9606.ENSP00000316244,9606.ENSP00000337383,9606.ENSP00000344479,9606.ENSP00000361021,9606.ENSP00000370744,9606.ENSP00000380432	ADCY8,INSR,HTR1A,NLRP3,NR4A2,PTEN,ITPR2,INS
GO:1990535	Neuron projection maintenance	2	10	2.12	0.013	9606.ENSP00000303830,9606.ENSP00000380432	INSR,INS
GO:0034762	Regulation of transmembrane transport	6	560	0.84	0.0157	9606.ENSP00000288139,9606.ENSP00000303540,9606.ENSP00000303830,9606.ENSP00000361021,9606.ENSP00000379818,9606.ENSP00000380432	CACNA1D,SCN1A,INSR,PTEN,GRIN2A,INS
GO:0006875	Cellular metal ion homeostasis	6	565	0.84	0.0163	9606.ENSP00000286355,9606.ENSP00000288139,9606.ENSP00000354896,9606.ENSP00000370744,9606.ENSP00000379818,9606.ENSP00000385834	ADCY8,CACNA1D,GRM1,ITPR2,GRIN2A,TF
GO:0032870	Cellular response to hormone stimulus	6	569	0.84	0.0168	9606.ENSP00000265963,9606.ENSP00000286355,9606.ENSP00000303830,9606.ENSP00000344479,9606.ENSP00000361021,9606.ENSP00000380432	GTF2H1,ADCY8,INSR,NR4A2,PTEN,INS
GO:0038180	Nerve growth factor signaling pathway	2	12	2.04	0.0168	9606.ENSP00000397297,9606.ENSP00000414303	NTF3,BDNF
GO:0071257	Cellular response to electrical stimulus	2	12	2.04	0.0168	9606.ENSP00000354896,9606.ENSP00000361021	GRM1,PTEN
GO:0007422	Peripheral nervous system development	3	75	1.42	0.0184	9606.ENSP00000311648,9606.ENSP00000397297,9606.ENSP00000414303	UGT8,NTF3,BDNF
GO:0002674	Negative regulation of acute inflammatory response	2	13	2	0.0189	9606.ENSP00000337383,9606.ENSP00000380432	NLRP3,INS
GO:0048731	System development	16	4426	0.37	0.0198	9606.ENSP00000231004,9606.ENSP00000256078,9606.ENSP00000260197,9606.ENSP00000263431,9606.ENSP00000303830,9606.ENSP00000311648,9606.ENSP00000344479,9606.ENSP00000351905,9606.ENSP00000355370,9606.ENSP00000361021,9606.ENSP00000362649,9606.ENSP00000363787,9606.ENSP00000379818,9606.ENSP00000385834,9606.ENSP00000397297,9606.ENSP00000414303	LOX,KRAS,SORL1,PRKCG,INSR,UGT8,NR4A2,TGFBR2,CNTF,PTEN,HDAC1,RING1,GRIN2A,TF,NTF3,BDNF
GO:0019233	Sensory perception of pain	3	78	1.4	0.0201	9606.ENSP00000303540,9606.ENSP00000354896,9606.ENSP00000379818	SCN1A,GRM1,GRIN2A
GO:0009628	Response to abiotic stimulus	8	1147	0.66	0.0203	9606.ENSP00000256078,9606.ENSP00000303540,9606.ENSP00000344479,9606.ENSP00000351905,9606.ENSP00000354896,9606.ENSP00000361021,9606.ENSP00000370744,9606.ENSP00000379818	KRAS,SCN1A,NR4A2,TGFBR2,GRM1,PTEN,ITPR2,GRIN2A
GO:0021675	Nerve development	3	79	1.39	0.0206	9606.ENSP00000263431,9606.ENSP00000397297,9606.ENSP00000414303	PRKCG,NTF3,BDNF
GO:0033993	Response to lipid	7	858	0.73	0.0206	9606.ENSP00000231004,9606.ENSP00000256078,9606.ENSP00000286355,9606.ENSP00000337383,9606.ENSP00000344479,9606.ENSP00000351905,9606.ENSP00000361021	LOX,KRAS,ADCY8,NLRP3,NR4A2,TGFBR2,PTEN
GO:0007193	Adenylate cyclase-inhibiting g protein-coupled receptor signaling pathway	3	80	1.39	0.0211	9606.ENSP00000286355,9606.ENSP00000316244,9606.ENSP00000378492	ADCY8,HTR1A,GRM2
GO:0033238	Regulation of cellular amine metabolic process	3	82	1.38	0.0225	9606.ENSP00000316244,9606.ENSP00000344479,9606.ENSP00000380432	HTR1A,NR4A2,INS
GO:0007216	G protein-coupled glutamate receptor signaling pathway	2	15	1.94	0.0231	9606.ENSP00000354896,9606.ENSP00000378492	GRM1,GRM2
GO:0050793	Regulation of developmental process	12	2648	0.47	0.0231	9606.ENSP00000231004,9606.ENSP00000256078,9606.ENSP00000260197,9606.ENSP00000303830,9606.ENSP00000337383,9606.ENSP00000351905,9606.ENSP00000355370,9606.ENSP00000361021,9606.ENSP00000362649,9606.ENSP00000380432,9606.ENSP00000397297,9606.ENSP00000414303	LOX,KRAS,SORL1,INSR,NLRP3,TGFBR2,CNTF,PTEN,HDAC1,INS,NTF3,BDNF
GO:0060044	Negative regulation of cardiac muscle cell proliferation	2	15	1.94	0.0231	9606.ENSP00000351905,9606.ENSP00000361021	TGFBR2,PTEN
GO:0071361	Cellular response to ethanol	2	15	1.94	0.0231	9606.ENSP00000361021,9606.ENSP00000370744	PTEN,ITPR2
GO:0099171	Presynaptic modulation of chemical synaptic transmission	2	15	1.94	0.0231	9606.ENSP00000263431,9606.ENSP00000288139	PRKCG,CACNA1D
GO:0090276	Regulation of peptide hormone secretion	4	215	1.08	0.0242	9606.ENSP00000286355,9606.ENSP00000288139,9606.ENSP00000370744,9606.ENSP00000380432	ADCY8,CACNA1D,ITPR2,INS
GO:0018958	Phenol-containing compound metabolic process	3	86	1.36	0.0244	9606.ENSP00000316244,9606.ENSP00000344479,9606.ENSP00000379818	HTR1A,NR4A2,GRIN2A
GO:0019725	Cellular homeostasis	7	895	0.71	0.0246	9606.ENSP00000231004,9606.ENSP00000286355,9606.ENSP00000288139,9606.ENSP00000354896,9606.ENSP00000370744,9606.ENSP00000379818,9606.ENSP00000385834	LOX,ADCY8,CACNA1D,GRM1,ITPR2,GRIN2A,TF
GO:0045725	Positive regulation of glycogen biosynthetic process	2	16	1.91	0.0246	9606.ENSP00000303830,9606.ENSP00000380432	INSR,INS
GO:0014068	Positive regulation of phosphatidylinositol 3-kinase signaling	3	87	1.35	0.0247	9606.ENSP00000303830,9606.ENSP00000380432,9606.ENSP00000397297	INSR,INS,NTF3
GO:0099173	Postsynapse organization	3	88	1.35	0.0254	9606.ENSP00000303830,9606.ENSP00000361021,9606.ENSP00000370057	INSR,PTEN,FRMPD4
GO:0051130	Positive regulation of cellular component organization	8	1209	0.64	0.026	9606.ENSP00000265963,9606.ENSP00000303830,9606.ENSP00000355370,9606.ENSP00000370057,9606.ENSP00000380432,9606.ENSP00000385834,9606.ENSP00000397297,9606.ENSP00000414303	GTF2H1,INSR,CNTF,FRMPD4,INS,TF,NTF3,BDNF
GO:0097306	Cellular response to alcohol	3	89	1.34	0.026	9606.ENSP00000286355,9606.ENSP00000361021,9606.ENSP00000370744	ADCY8,PTEN,ITPR2
GO:2001233	Regulation of apoptotic signaling pathway	5	409	0.9	0.0263	9606.ENSP00000344479,9606.ENSP00000361021,9606.ENSP00000362649,9606.ENSP00000380432,9606.ENSP00000414303	NR4A2,PTEN,HDAC1,INS,BDNF
GO:0007188	Adenylate cyclase-modulating g protein-coupled receptor signaling pathway	4	224	1.07	0.0265	9606.ENSP00000286355,9606.ENSP00000288139,9606.ENSP00000316244,9606.ENSP00000378492	ADCY8,CACNA1D,HTR1A,GRM2
GO:0009605	Response to external stimulus	11	2310	0.49	0.0271	9606.ENSP00000231004,9606.ENSP00000260197,9606.ENSP00000303540,9606.ENSP00000337383,9606.ENSP00000344479,9606.ENSP00000351905,9606.ENSP00000361021,9606.ENSP00000379818,9606.ENSP00000385834,9606.ENSP00000397297,9606.ENSP00000414303	LOX,SORL1,SCN1A,NLRP3,NR4A2,TGFBR2,PTEN,GRIN2A,TF,NTF3,BDNF
GO:0051896	Regulation of protein kinase b signaling	4	226	1.06	0.0271	9606.ENSP00000303830,9606.ENSP00000361021,9606.ENSP00000378492,9606.ENSP00000380432	INSR,PTEN,GRM2,INS
GO:0042176	Regulation of protein catabolic process	5	415	0.9	0.0272	9606.ENSP00000260197,9606.ENSP00000263431,9606.ENSP00000361021,9606.ENSP00000379818,9606.ENSP00000380432	SORL1,PRKCG,PTEN,GRIN2A,INS
GO:0050807	Regulation of synapse organization	4	228	1.06	0.0276	9606.ENSP00000361021,9606.ENSP00000370057,9606.ENSP00000380432,9606.ENSP00000414303	PTEN,FRMPD4,INS,BDNF
GO:0051050	Positive regulation of transport	7	923	0.69	0.0276	9606.ENSP00000260197,9606.ENSP00000286355,9606.ENSP00000288139,9606.ENSP00000303830,9606.ENSP00000380432,9606.ENSP00000385834,9606.ENSP00000397297	SORL1,ADCY8,CACNA1D,INSR,INS,TF,NTF3
GO:2000145	Regulation of cell motility	7	929	0.69	0.0285	9606.ENSP00000260197,9606.ENSP00000303830,9606.ENSP00000351905,9606.ENSP00000361021,9606.ENSP00000380432,9606.ENSP00000385834,9606.ENSP00000397297	SORL1,INSR,TGFBR2,PTEN,INS,TF,NTF3
GO:0010628	Positive regulation of gene expression	11	2337	0.49	0.0288	9606.ENSP00000256078,9606.ENSP00000260197,9606.ENSP00000265963,9606.ENSP00000303830,9606.ENSP00000337383,9606.ENSP00000344479,9606.ENSP00000355370,9606.ENSP00000361021,9606.ENSP00000362649,9606.ENSP00000380432,9606.ENSP00000385834	KRAS,SORL1,GTF2H1,INSR,NLRP3,NR4A2,CNTF,PTEN,HDAC1,INS,TF
GO:2001234	Negative regulation of apoptotic signaling pathway	4	232	1.05	0.0288	9606.ENSP00000344479,9606.ENSP00000362649,9606.ENSP00000380432,9606.ENSP00000414303	NR4A2,HDAC1,INS,BDNF
GO:0042053	Regulation of dopamine metabolic process	2	19	1.84	0.0303	9606.ENSP00000316244,9606.ENSP00000344479	HTR1A,NR4A2
GO:0060284	Regulation of cell development	7	956	0.68	0.0326	9606.ENSP00000260197,9606.ENSP00000355370,9606.ENSP00000361021,9606.ENSP00000362649,9606.ENSP00000380432,9606.ENSP00000397297,9606.ENSP00000414303	SORL1,CNTF,PTEN,HDAC1,INS,NTF3,BDNF
GO:0009968	Negative regulation of signal transduction	8	1271	0.61	0.0327	9606.ENSP00000260197,9606.ENSP00000337383,9606.ENSP00000344479,9606.ENSP00000351905,9606.ENSP00000361021,9606.ENSP00000362649,9606.ENSP00000380432,9606.ENSP00000414303	SORL1,NLRP3,NR4A2,TGFBR2,PTEN,HDAC1,INS,BDNF
GO:0009887	Animal organ morphogenesis	7	967	0.67	0.0342	9606.ENSP00000256078,9606.ENSP00000303830,9606.ENSP00000351905,9606.ENSP00000355370,9606.ENSP00000361021,9606.ENSP00000362649,9606.ENSP00000363787	KRAS,INSR,TGFBR2,CNTF,PTEN,HDAC1,RING1
GO:0048468	Cell development	9	1629	0.56	0.0343	9606.ENSP00000231004,9606.ENSP00000256078,9606.ENSP00000311648,9606.ENSP00000344479,9606.ENSP00000351905,9606.ENSP00000355370,9606.ENSP00000361021,9606.ENSP00000397297,9606.ENSP00000414303	LOX,KRAS,UGT8,NR4A2,TGFBR2,CNTF,PTEN,NTF3,BDNF
GO:0060078	Regulation of postsynaptic membrane potential	3	104	1.27	0.0353	9606.ENSP00000354896,9606.ENSP00000379818,9606.ENSP00000414303	GRM1,GRIN2A,BDNF
GO:0043269	Regulation of ion transport	6	696	0.75	0.0358	9606.ENSP00000288139,9606.ENSP00000303540,9606.ENSP00000316244,9606.ENSP00000361021,9606.ENSP00000379818,9606.ENSP00000385834	CACNA1D,SCN1A,HTR1A,PTEN,GRIN2A,TF
GO:0051000	Positive regulation of nitric-oxide synthase activity	2	22	1.77	0.0371	9606.ENSP00000256078,9606.ENSP00000380432	KRAS,INS
GO:0045597	Positive regulation of cell differentiation	7	993	0.66	0.0382	9606.ENSP00000337383,9606.ENSP00000351905,9606.ENSP00000355370,9606.ENSP00000361021,9606.ENSP00000362649,9606.ENSP00000380432,9606.ENSP00000414303	NLRP3,TGFBR2,CNTF,PTEN,HDAC1,INS,BDNF
GO:1905114	Cell surface receptor signaling pathway involved in cell-cell signaling	5	461	0.85	0.0386	9606.ENSP00000344479,9606.ENSP00000354896,9606.ENSP00000361021,9606.ENSP00000379818,9606.ENSP00000414303	NR4A2,GRM1,PTEN,GRIN2A,BDNF
GO:0043586	Tongue development	2	23	1.75	0.039	9606.ENSP00000362649,9606.ENSP00000414303	HDAC1,BDNF
GO:0050905	Neuromuscular process	3	109	1.25	0.039	9606.ENSP00000303540,9606.ENSP00000361021,9606.ENSP00000379818	SCN1A,PTEN,GRIN2A
GO:0099565	Chemical synaptic transmission, postsynaptic	3	109	1.25	0.039	9606.ENSP00000354896,9606.ENSP00000379818,9606.ENSP00000414303	GRM1,GRIN2A,BDNF
GO:1900273	Positive regulation of long-term synaptic potentiation	2	23	1.75	0.039	9606.ENSP00000286355,9606.ENSP00000380432	ADCY8,INS
GO:0021782	Glial cell development	3	112	1.24	0.0408	9606.ENSP00000256078,9606.ENSP00000355370,9606.ENSP00000361021	KRAS,CNTF,PTEN
GO:0030182	Neuron differentiation	7	1019	0.65	0.041	9606.ENSP00000311648,9606.ENSP00000344479,9606.ENSP00000355370,9606.ENSP00000361021,9606.ENSP00000362649,9606.ENSP00000397297,9606.ENSP00000414303	UGT8,NR4A2,CNTF,PTEN,HDAC1,NTF3,BDNF
GO:0045821	Positive regulation of glycolytic process	2	24	1.74	0.041	9606.ENSP00000303830,9606.ENSP00000380432	INSR,INS
GO:0045927	Positive regulation of growth	4	267	0.99	0.041	9606.ENSP00000303830,9606.ENSP00000351905,9606.ENSP00000380432,9606.ENSP00000414303	INSR,TGFBR2,INS,BDNF
GO:0046628	Positive regulation of insulin receptor signaling pathway	2	24	1.74	0.041	9606.ENSP00000260197,9606.ENSP00000380432	SORL1,INS
GO:0050995	Negative regulation of lipid catabolic process	2	24	1.74	0.041	9606.ENSP00000260197,9606.ENSP00000380432	SORL1,INS
GO:0098693	Regulation of synaptic vesicle cycle	3	114	1.23	0.0411	9606.ENSP00000263431,9606.ENSP00000288139,9606.ENSP00000361021	PRKCG,CACNA1D,PTEN
GO:0022898	Regulation of transmembrane transporter activity	4	269	0.99	0.0413	9606.ENSP00000288139,9606.ENSP00000361021,9606.ENSP00000379818,9606.ENSP00000380432	CACNA1D,PTEN,GRIN2A,INS
GO:0048511	Rhythmic process	4	271	0.98	0.0421	9606.ENSP00000263431,9606.ENSP00000361021,9606.ENSP00000362649,9606.ENSP00000414303	PRKCG,PTEN,HDAC1,BDNF
GO:0035556	Intracellular signal transduction	9	1712	0.54	0.0425	9606.ENSP00000231004,9606.ENSP00000256078,9606.ENSP00000263431,9606.ENSP00000286355,9606.ENSP00000361021,9606.ENSP00000370744,9606.ENSP00000379818,9606.ENSP00000385834,9606.ENSP00000472546	LOX,KRAS,PRKCG,ADCY8,PTEN,ITPR2,GRIN2A,TF,PLA2G4C
GO:2000026	Regulation of multicellular organismal development	10	2096	0.49	0.0425	9606.ENSP00000231004,9606.ENSP00000260197,9606.ENSP00000303830,9606.ENSP00000337383,9606.ENSP00000351905,9606.ENSP00000355370,9606.ENSP00000361021,9606.ENSP00000362649,9606.ENSP00000397297,9606.ENSP00000414303	LOX,SORL1,INSR,NLRP3,TGFBR2,CNTF,PTEN,HDAC1,NTF3,BDNF
GO:0007420	Brain development	6	745	0.72	0.0444	9606.ENSP00000256078,9606.ENSP00000344479,9606.ENSP00000351905,9606.ENSP00000361021,9606.ENSP00000362649,9606.ENSP00000379818	KRAS,NR4A2,TGFBR2,PTEN,HDAC1,GRIN2A
GO:0048679	Regulation of axon regeneration	2	26	1.7	0.0444	9606.ENSP00000355370,9606.ENSP00000361021	CNTF,PTEN
GO:1900120	Regulation of receptor binding	2	26	1.7	0.0444	9606.ENSP00000231004,9606.ENSP00000414303	LOX,BDNF
GO:0016043	Cellular component organization	17	5447	0.31	0.0448	9606.ENSP00000231004,9606.ENSP00000256078,9606.ENSP00000265963,9606.ENSP00000286355,9606.ENSP00000303830,9606.ENSP00000311648,9606.ENSP00000337383,9606.ENSP00000344479,9606.ENSP00000361021,9606.ENSP00000362649,9606.ENSP00000363787,9606.ENSP00000370057,9606.ENSP00000380432,9606.ENSP00000385834,9606.ENSP00000397297,9606.ENSP00000414303,9606.ENSP00000472546	LOX,KRAS,GTF2H1,ADCY8,INSR,UGT8,NLRP3,NR4A2,PTEN,HDAC1,RING1,FRMPD4,INS,TF,NTF3,BDNF,PLA2G4C
GO:0034330	Cell junction organization	5	493	0.82	0.0453	9606.ENSP00000303830,9606.ENSP00000311648,9606.ENSP00000361021,9606.ENSP00000370057,9606.ENSP00000414303	INSR,UGT8,PTEN,FRMPD4,BDNF
GO:0002092	Positive regulation of receptor internalization	2	27	1.68	0.0454	9606.ENSP00000303830,9606.ENSP00000397297	INSR,NTF3
GO:0048812	Neuron projection morphogenesis	5	495	0.82	0.0454	9606.ENSP00000311648,9606.ENSP00000344479,9606.ENSP00000361021,9606.ENSP00000397297,9606.ENSP00000414303	UGT8,NR4A2,PTEN,NTF3,BDNF
GO:0071363	Cellular response to growth factor stimulus	5	494	0.82	0.0454	9606.ENSP00000303830,9606.ENSP00000351905,9606.ENSP00000361021,9606.ENSP00000397297,9606.ENSP00000414303	INSR,TGFBR2,PTEN,NTF3,BDNF
GO:0090287	Regulation of cellular response to growth factor stimulus	4	280	0.97	0.0454	9606.ENSP00000231004,9606.ENSP00000260197,9606.ENSP00000351905,9606.ENSP00000397297	LOX,SORL1,TGFBR2,NTF3
GO:0050808	Synapse organization	4	283	0.96	0.0455	9606.ENSP00000303830,9606.ENSP00000361021,9606.ENSP00000370057,9606.ENSP00000414303	INSR,PTEN,FRMPD4,BDNF
GO:0045471	Response to ethanol	3	123	1.2	0.0459	9606.ENSP00000361021,9606.ENSP00000370744,9606.ENSP00000379818	PTEN,ITPR2,GRIN2A
GO:0042417	Dopamine metabolic process	2	28	1.67	0.0471	9606.ENSP00000344479,9606.ENSP00000379818	NR4A2,GRIN2A
GO:0050768	Negative regulation of neurogenesis	4	287	0.96	0.0471	9606.ENSP00000260197,9606.ENSP00000355370,9606.ENSP00000361021,9606.ENSP00000414303	SORL1,CNTF,PTEN,BDNF
GO:1902532	Negative regulation of intracellular signal transduction	5	508	0.81	0.0485	9606.ENSP00000260197,9606.ENSP00000337383,9606.ENSP00000361021,9606.ENSP00000362649,9606.ENSP00000380432	SORL1,NLRP3,PTEN,HDAC1,INS
GO:0051240	Positive regulation of multicellular organismal process	9	1770	0.52	0.0487	9606.ENSP00000260197,9606.ENSP00000337383,9606.ENSP00000351905,9606.ENSP00000355370,9606.ENSP00000361021,9606.ENSP00000362649,9606.ENSP00000380432,9606.ENSP00000385834,9606.ENSP00000414303	SORL1,NLRP3,TGFBR2,CNTF,PTEN,HDAC1,INS,TF,BDNF
GO:0001964	Startle response	2	29	1.65	0.0493	9606.ENSP00000361021,9606.ENSP00000379818	PTEN,GRIN2A

## Sheet: Down GO-functions
#term ID	term description	observed gene count	background gene count	strength	false discovery rate	matching proteins in your network (IDs)	matching proteins in your network (labels)
GO:0005102	Signaling receptor binding	11	1581	0.66	0.0408	9606.ENSP00000265963,9606.ENSP00000303830,9606.ENSP00000316244,9606.ENSP00000344479,9606.ENSP00000351905,9606.ENSP00000355370,9606.ENSP00000361021,9606.ENSP00000380432,9606.ENSP00000385834,9606.ENSP00000397297,9606.ENSP00000414303	GTF2H1,INSR,HTR1A,NR4A2,TGFBR2,CNTF,PTEN,INS,TF,NTF3,BDNF
GO:0008066	Glutamate receptor activity	3	27	1.86	0.0408	9606.ENSP00000354896,9606.ENSP00000378492,9606.ENSP00000379818	GRM1,GRM2,GRIN2A

## Sheet: Down KEGG
#term ID	term description	observed gene count	background gene count	strength	false discovery rate	matching proteins in your network (IDs)	matching proteins in your network (labels)
hsa04724	Glutamatergic synapse	9	111	1.72	3.85e-11	9606.ENSP00000263431,9606.ENSP00000286355,9606.ENSP00000288139,9606.ENSP00000316377,9606.ENSP00000354896,9606.ENSP00000370744,9606.ENSP00000378492,9606.ENSP00000379818,9606.ENSP00000472546	PRKCG,ADCY8,CACNA1D,DLGAP1,GRM1,ITPR2,GRM2,GRIN2A,PLA2G4C
hsa04010	MAPK signaling pathway	9	288	1.31	6.8e-08	9606.ENSP00000256078,9606.ENSP00000263431,9606.ENSP00000288139,9606.ENSP00000303830,9606.ENSP00000351905,9606.ENSP00000380432,9606.ENSP00000397297,9606.ENSP00000414303,9606.ENSP00000472546	KRAS,PRKCG,CACNA1D,INSR,TGFBR2,INS,NTF3,BDNF,PLA2G4C
hsa04720	Long-term potentiation	6	64	1.79	1.04e-07	9606.ENSP00000256078,9606.ENSP00000263431,9606.ENSP00000286355,9606.ENSP00000354896,9606.ENSP00000370744,9606.ENSP00000379818	KRAS,PRKCG,ADCY8,GRM1,ITPR2,GRIN2A
hsa04014	Ras signaling pathway	8	226	1.36	1.44e-07	9606.ENSP00000256078,9606.ENSP00000263431,9606.ENSP00000303830,9606.ENSP00000379818,9606.ENSP00000380432,9606.ENSP00000397297,9606.ENSP00000414303,9606.ENSP00000472546	KRAS,PRKCG,INSR,GRIN2A,INS,NTF3,BDNF,PLA2G4C
hsa04072	Phospholipase D signaling pathway	7	147	1.49	1.9e-07	9606.ENSP00000256078,9606.ENSP00000286355,9606.ENSP00000303830,9606.ENSP00000354896,9606.ENSP00000378492,9606.ENSP00000380432,9606.ENSP00000472546	KRAS,ADCY8,INSR,GRM1,GRM2,INS,PLA2G4C
hsa04726	Serotonergic synapse	6	108	1.56	1.01e-06	9606.ENSP00000256078,9606.ENSP00000263431,9606.ENSP00000288139,9606.ENSP00000316244,9606.ENSP00000370744,9606.ENSP00000472546	KRAS,PRKCG,CACNA1D,HTR1A,ITPR2,PLA2G4C
hsa04068	FoxO signaling pathway	6	127	1.49	2.04e-06	9606.ENSP00000256078,9606.ENSP00000303830,9606.ENSP00000351905,9606.ENSP00000354896,9606.ENSP00000361021,9606.ENSP00000380432	KRAS,INSR,TGFBR2,GRM1,PTEN,INS
hsa04213	Longevity regulating pathway - multiple species	5	61	1.73	2.04e-06	9606.ENSP00000256078,9606.ENSP00000286355,9606.ENSP00000303830,9606.ENSP00000362649,9606.ENSP00000380432	KRAS,ADCY8,INSR,HDAC1,INS
hsa04730	Long-term depression	5	59	1.74	2.04e-06	9606.ENSP00000256078,9606.ENSP00000263431,9606.ENSP00000354896,9606.ENSP00000370744,9606.ENSP00000472546	KRAS,PRKCG,GRM1,ITPR2,PLA2G4C
hsa04921	Oxytocin signaling pathway	6	149	1.42	3.79e-06	9606.ENSP00000256078,9606.ENSP00000263431,9606.ENSP00000286355,9606.ENSP00000288139,9606.ENSP00000370744,9606.ENSP00000472546	KRAS,PRKCG,ADCY8,CACNA1D,ITPR2,PLA2G4C
hsa04540	Gap junction	5	87	1.57	8.11e-06	9606.ENSP00000256078,9606.ENSP00000263431,9606.ENSP00000286355,9606.ENSP00000354896,9606.ENSP00000370744	KRAS,PRKCG,ADCY8,GRM1,ITPR2
hsa04912	GnRH signaling pathway	5	89	1.56	8.28e-06	9606.ENSP00000256078,9606.ENSP00000286355,9606.ENSP00000288139,9606.ENSP00000370744,9606.ENSP00000472546	KRAS,ADCY8,CACNA1D,ITPR2,PLA2G4C
hsa04925	Aldosterone synthesis and secretion	5	95	1.54	1.04e-05	9606.ENSP00000263431,9606.ENSP00000286355,9606.ENSP00000288139,9606.ENSP00000344479,9606.ENSP00000370744	PRKCG,ADCY8,CACNA1D,NR4A2,ITPR2
hsa04960	Aldosterone-regulated sodium reabsorption	4	37	1.85	1.04e-05	9606.ENSP00000256078,9606.ENSP00000263431,9606.ENSP00000303830,9606.ENSP00000380432	KRAS,PRKCG,INSR,INS
hsa04020	Calcium signaling pathway	6	193	1.31	1.1e-05	9606.ENSP00000263431,9606.ENSP00000286355,9606.ENSP00000288139,9606.ENSP00000354896,9606.ENSP00000370744,9606.ENSP00000379818	PRKCG,ADCY8,CACNA1D,GRM1,ITPR2,GRIN2A
hsa04015	Rap1 signaling pathway	6	202	1.29	1.34e-05	9606.ENSP00000256078,9606.ENSP00000263431,9606.ENSP00000286355,9606.ENSP00000303830,9606.ENSP00000379818,9606.ENSP00000380432	KRAS,PRKCG,ADCY8,INSR,GRIN2A,INS
hsa04725	Cholinergic synapse	5	110	1.47	1.6e-05	9606.ENSP00000256078,9606.ENSP00000263431,9606.ENSP00000286355,9606.ENSP00000288139,9606.ENSP00000370744	KRAS,PRKCG,ADCY8,CACNA1D,ITPR2
hsa04935	Growth hormone synthesis, secretion and action	5	118	1.44	2.11e-05	9606.ENSP00000256078,9606.ENSP00000263431,9606.ENSP00000286355,9606.ENSP00000288139,9606.ENSP00000370744	KRAS,PRKCG,ADCY8,CACNA1D,ITPR2
hsa04913	Ovarian steroidogenesis	4	50	1.72	2.37e-05	9606.ENSP00000286355,9606.ENSP00000303830,9606.ENSP00000380432,9606.ENSP00000472546	ADCY8,INSR,INS,PLA2G4C
hsa04728	Dopaminergic synapse	5	128	1.41	2.79e-05	9606.ENSP00000263431,9606.ENSP00000288139,9606.ENSP00000303540,9606.ENSP00000370744,9606.ENSP00000379818	PRKCG,CACNA1D,SCN1A,ITPR2,GRIN2A
hsa04270	Vascular smooth muscle contraction	5	133	1.39	3.19e-05	9606.ENSP00000263431,9606.ENSP00000286355,9606.ENSP00000288139,9606.ENSP00000370744,9606.ENSP00000472546	PRKCG,ADCY8,CACNA1D,ITPR2,PLA2G4C
hsa04723	Retrograde endocannabinoid signaling	5	145	1.35	4.58e-05	9606.ENSP00000263431,9606.ENSP00000286355,9606.ENSP00000288139,9606.ENSP00000354896,9606.ENSP00000370744	PRKCG,ADCY8,CACNA1D,GRM1,ITPR2
hsa04929	GnRH secretion	4	63	1.62	4.67e-05	9606.ENSP00000256078,9606.ENSP00000263431,9606.ENSP00000288139,9606.ENSP00000370744	KRAS,PRKCG,CACNA1D,ITPR2
hsa04150	mTOR signaling pathway	5	151	1.33	4.94e-05	9606.ENSP00000256078,9606.ENSP00000263431,9606.ENSP00000303830,9606.ENSP00000361021,9606.ENSP00000380432	KRAS,PRKCG,INSR,PTEN,INS
hsa04218	Cellular senescence	5	150	1.34	4.94e-05	9606.ENSP00000256078,9606.ENSP00000288139,9606.ENSP00000351905,9606.ENSP00000361021,9606.ENSP00000370744	KRAS,CACNA1D,TGFBR2,PTEN,ITPR2
hsa05031	Amphetamine addiction	4	66	1.6	4.94e-05	9606.ENSP00000263431,9606.ENSP00000288139,9606.ENSP00000362649,9606.ENSP00000379818	PRKCG,CACNA1D,HDAC1,GRIN2A
hsa04022	cGMP-PKG signaling pathway	5	162	1.3	6.32e-05	9606.ENSP00000286355,9606.ENSP00000288139,9606.ENSP00000303830,9606.ENSP00000370744,9606.ENSP00000380432	ADCY8,CACNA1D,INSR,ITPR2,INS
hsa04911	Insulin secretion	4	82	1.5	0.0001	9606.ENSP00000263431,9606.ENSP00000286355,9606.ENSP00000288139,9606.ENSP00000380432	PRKCG,ADCY8,CACNA1D,INS
hsa04211	Longevity regulating pathway	4	87	1.48	0.00013	9606.ENSP00000256078,9606.ENSP00000286355,9606.ENSP00000303830,9606.ENSP00000380432	KRAS,ADCY8,INSR,INS
hsa04151	PI3K-Akt signaling pathway	6	350	1.05	0.00015	9606.ENSP00000256078,9606.ENSP00000303830,9606.ENSP00000361021,9606.ENSP00000380432,9606.ENSP00000397297,9606.ENSP00000414303	KRAS,INSR,PTEN,INS,NTF3,BDNF
hsa04713	Circadian entrainment	4	92	1.45	0.00015	9606.ENSP00000263431,9606.ENSP00000286355,9606.ENSP00000288139,9606.ENSP00000379818	PRKCG,ADCY8,CACNA1D,GRIN2A
hsa04750	Inflammatory mediator regulation of TRP channels	4	94	1.44	0.00015	9606.ENSP00000263431,9606.ENSP00000286355,9606.ENSP00000370744,9606.ENSP00000472546	PRKCG,ADCY8,ITPR2,PLA2G4C
hsa04024	cAMP signaling pathway	5	208	1.2	0.00016	9606.ENSP00000286355,9606.ENSP00000288139,9606.ENSP00000316244,9606.ENSP00000379818,9606.ENSP00000414303	ADCY8,CACNA1D,HTR1A,GRIN2A,BDNF
hsa05010	Alzheimer disease	6	355	1.04	0.00016	9606.ENSP00000256078,9606.ENSP00000288139,9606.ENSP00000303830,9606.ENSP00000370744,9606.ENSP00000379818,9606.ENSP00000380432	KRAS,CACNA1D,INSR,ITPR2,GRIN2A,INS
hsa04928	Parathyroid hormone synthesis, secretion and action	4	103	1.4	0.0002	9606.ENSP00000263431,9606.ENSP00000286355,9606.ENSP00000344479,9606.ENSP00000370744	PRKCG,ADCY8,NR4A2,ITPR2
hsa04066	HIF-1 signaling pathway	4	106	1.39	0.00021	9606.ENSP00000263431,9606.ENSP00000303830,9606.ENSP00000380432,9606.ENSP00000385834	PRKCG,INSR,INS,TF
hsa04915	Estrogen signaling pathway	4	133	1.29	0.00049	9606.ENSP00000256078,9606.ENSP00000286355,9606.ENSP00000354896,9606.ENSP00000370744	KRAS,ADCY8,GRM1,ITPR2
hsa04930	Type II diabetes mellitus	3	46	1.63	0.0005	9606.ENSP00000288139,9606.ENSP00000303830,9606.ENSP00000380432	CACNA1D,INSR,INS
hsa05017	Spinocerebellar ataxia	4	135	1.29	0.0005	9606.ENSP00000263431,9606.ENSP00000354896,9606.ENSP00000370744,9606.ENSP00000379818	PRKCG,GRM1,ITPR2,GRIN2A
hsa05030	Cocaine addiction	3	49	1.6	0.00057	9606.ENSP00000378492,9606.ENSP00000379818,9606.ENSP00000414303	GRM2,GRIN2A,BDNF
hsa05034	Alcoholism	4	144	1.26	0.0006	9606.ENSP00000256078,9606.ENSP00000362649,9606.ENSP00000379818,9606.ENSP00000414303	KRAS,HDAC1,GRIN2A,BDNF
hsa04923	Regulation of lipolysis in adipocytes	3	54	1.56	0.00072	9606.ENSP00000286355,9606.ENSP00000303830,9606.ENSP00000380432	ADCY8,INSR,INS
hsa04370	VEGF signaling pathway	3	57	1.54	0.00082	9606.ENSP00000256078,9606.ENSP00000263431,9606.ENSP00000472546	KRAS,PRKCG,PLA2G4C
hsa05206	MicroRNAs in cancer	4	160	1.21	0.00084	9606.ENSP00000256078,9606.ENSP00000263431,9606.ENSP00000361021,9606.ENSP00000362649	KRAS,PRKCG,PTEN,HDAC1
hsa05225	Hepatocellular carcinoma	4	160	1.21	0.00084	9606.ENSP00000256078,9606.ENSP00000263431,9606.ENSP00000351905,9606.ENSP00000361021	KRAS,PRKCG,TGFBR2,PTEN
hsa05200	Pathways in cancer	6	517	0.88	0.00088	9606.ENSP00000256078,9606.ENSP00000263431,9606.ENSP00000286355,9606.ENSP00000351905,9606.ENSP00000361021,9606.ENSP00000362649	KRAS,PRKCG,ADCY8,TGFBR2,PTEN,HDAC1
hsa04927	Cortisol synthesis and secretion	3	65	1.48	0.0011	9606.ENSP00000286355,9606.ENSP00000288139,9606.ENSP00000370744	ADCY8,CACNA1D,ITPR2
hsa04971	Gastric acid secretion	3	73	1.43	0.0014	9606.ENSP00000263431,9606.ENSP00000286355,9606.ENSP00000370744	PRKCG,ADCY8,ITPR2
hsa05214	Glioma	3	72	1.43	0.0014	9606.ENSP00000256078,9606.ENSP00000263431,9606.ENSP00000361021	KRAS,PRKCG,PTEN
hsa04918	Thyroid hormone synthesis	3	74	1.42	0.0015	9606.ENSP00000263431,9606.ENSP00000286355,9606.ENSP00000370744	PRKCG,ADCY8,ITPR2
hsa05220	Chronic myeloid leukemia	3	75	1.42	0.0015	9606.ENSP00000256078,9606.ENSP00000351905,9606.ENSP00000362649	KRAS,TGFBR2,HDAC1
hsa01521	EGFR tyrosine kinase inhibitor resistance	3	78	1.4	0.0016	9606.ENSP00000256078,9606.ENSP00000263431,9606.ENSP00000361021	KRAS,PRKCG,PTEN
hsa04742	Taste transduction	3	81	1.38	0.0018	9606.ENSP00000286355,9606.ENSP00000316244,9606.ENSP00000354896	ADCY8,HTR1A,GRM1
hsa05166	Human T-cell leukemia virus 1 infection	4	211	1.09	0.0019	9606.ENSP00000256078,9606.ENSP00000286355,9606.ENSP00000351905,9606.ENSP00000361021	KRAS,ADCY8,TGFBR2,PTEN
hsa04727	GABAergic synapse	3	86	1.36	0.0021	9606.ENSP00000263431,9606.ENSP00000286355,9606.ENSP00000288139	PRKCG,ADCY8,CACNA1D
hsa05163	Human cytomegalovirus infection	4	218	1.08	0.0021	9606.ENSP00000256078,9606.ENSP00000263431,9606.ENSP00000286355,9606.ENSP00000370744	KRAS,PRKCG,ADCY8,ITPR2
hsa04970	Salivary secretion	3	89	1.34	0.0022	9606.ENSP00000263431,9606.ENSP00000286355,9606.ENSP00000370744	PRKCG,ADCY8,ITPR2
hsa04070	Phosphatidylinositol signaling system	3	95	1.31	0.0025	9606.ENSP00000263431,9606.ENSP00000361021,9606.ENSP00000370744	PRKCG,PTEN,ITPR2
hsa04914	Progesterone-mediated oocyte maturation	3	94	1.32	0.0025	9606.ENSP00000256078,9606.ENSP00000286355,9606.ENSP00000380432	KRAS,ADCY8,INS
hsa04916	Melanogenesis	3	95	1.31	0.0025	9606.ENSP00000256078,9606.ENSP00000263431,9606.ENSP00000286355	KRAS,PRKCG,ADCY8
hsa05215	Prostate cancer	3	96	1.31	0.0025	9606.ENSP00000256078,9606.ENSP00000361021,9606.ENSP00000380432	KRAS,PTEN,INS
hsa05231	Choline metabolism in cancer	3	96	1.31	0.0025	9606.ENSP00000256078,9606.ENSP00000263431,9606.ENSP00000472546	KRAS,PRKCG,PLA2G4C
hsa04972	Pancreatic secretion	3	98	1.3	0.0026	9606.ENSP00000263431,9606.ENSP00000286355,9606.ENSP00000370744	PRKCG,ADCY8,ITPR2
hsa04625	C-type lectin receptor signaling pathway	3	102	1.28	0.0029	9606.ENSP00000256078,9606.ENSP00000337383,9606.ENSP00000370744	KRAS,NLRP3,ITPR2
hsa04931	Insulin resistance	3	107	1.26	0.0032	9606.ENSP00000303830,9606.ENSP00000361021,9606.ENSP00000380432	INSR,PTEN,INS
hsa04722	Neurotrophin signaling pathway	3	114	1.23	0.0038	9606.ENSP00000256078,9606.ENSP00000397297,9606.ENSP00000414303	KRAS,NTF3,BDNF
hsa04071	Sphingolipid signaling pathway	3	116	1.23	0.0039	9606.ENSP00000256078,9606.ENSP00000263431,9606.ENSP00000361021	KRAS,PRKCG,PTEN
hsa04114	Oocyte meiosis	3	120	1.21	0.0042	9606.ENSP00000286355,9606.ENSP00000370744,9606.ENSP00000380432	ADCY8,ITPR2,INS
hsa04919	Thyroid hormone signaling pathway	3	119	1.22	0.0042	9606.ENSP00000256078,9606.ENSP00000263431,9606.ENSP00000362649	KRAS,PRKCG,HDAC1
hsa04611	Platelet activation	3	122	1.21	0.0044	9606.ENSP00000286355,9606.ENSP00000370744,9606.ENSP00000472546	ADCY8,ITPR2,PLA2G4C
hsa04926	Relaxin signaling pathway	3	128	1.18	0.0049	9606.ENSP00000256078,9606.ENSP00000286355,9606.ENSP00000351905	KRAS,ADCY8,TGFBR2
hsa04140	Autophagy - animal	3	130	1.18	0.0051	9606.ENSP00000256078,9606.ENSP00000361021,9606.ENSP00000380432	KRAS,PTEN,INS
hsa04371	Apelin signaling pathway	3	131	1.17	0.0051	9606.ENSP00000256078,9606.ENSP00000286355,9606.ENSP00000370744	KRAS,ADCY8,ITPR2
hsa04910	Insulin signaling pathway	3	133	1.17	0.0053	9606.ENSP00000256078,9606.ENSP00000303830,9606.ENSP00000380432	KRAS,INSR,INS
hsa04080	Neuroactive ligand-receptor interaction	4	330	0.9	0.0072	9606.ENSP00000316244,9606.ENSP00000354896,9606.ENSP00000378492,9606.ENSP00000379818	HTR1A,GRM1,GRM2,GRIN2A
hsa04934	Cushing syndrome	3	153	1.11	0.0076	9606.ENSP00000286355,9606.ENSP00000288139,9606.ENSP00000370744	ADCY8,CACNA1D,ITPR2
hsa05161	Hepatitis B	3	159	1.09	0.0083	9606.ENSP00000256078,9606.ENSP00000263431,9606.ENSP00000351905	KRAS,PRKCG,TGFBR2
hsa00565	Ether lipid metabolism	2	47	1.44	0.011	9606.ENSP00000311648,9606.ENSP00000472546	UGT8,PLA2G4C
hsa05203	Viral carcinogenesis	3	182	1.03	0.0119	9606.ENSP00000256078,9606.ENSP00000265963,9606.ENSP00000362649	KRAS,GTF2H1,HDAC1
hsa05205	Proteoglycans in cancer	3	196	1	0.0144	9606.ENSP00000256078,9606.ENSP00000263431,9606.ENSP00000370744	KRAS,PRKCG,ITPR2
hsa05213	Endometrial cancer	2	57	1.36	0.0152	9606.ENSP00000256078,9606.ENSP00000361021	KRAS,PTEN
hsa05170	Human immunodeficiency virus 1 infection	3	204	0.98	0.0157	9606.ENSP00000256078,9606.ENSP00000263431,9606.ENSP00000370744	KRAS,PRKCG,ITPR2
hsa04664	Fc epsilon RI signaling pathway	2	66	1.3	0.0196	9606.ENSP00000256078,9606.ENSP00000472546	KRAS,PLA2G4C
hsa04924	Renin secretion	2	66	1.3	0.0196	9606.ENSP00000288139,9606.ENSP00000370744	CACNA1D,ITPR2
hsa04520	Adherens junction	2	67	1.29	0.0197	9606.ENSP00000303830,9606.ENSP00000351905	INSR,TGFBR2
hsa05223	Non-small cell lung cancer	2	68	1.28	0.02	9606.ENSP00000256078,9606.ENSP00000263431	KRAS,PRKCG
hsa04917	Prolactin signaling pathway	2	69	1.28	0.0204	9606.ENSP00000256078,9606.ENSP00000380432	KRAS,INS
hsa05230	Central carbon metabolism in cancer	2	69	1.28	0.0204	9606.ENSP00000256078,9606.ENSP00000361021	KRAS,PTEN
hsa05218	Melanoma	2	72	1.26	0.0216	9606.ENSP00000256078,9606.ENSP00000361021	KRAS,PTEN
hsa05212	Pancreatic cancer	2	73	1.25	0.0219	9606.ENSP00000256078,9606.ENSP00000351905	KRAS,TGFBR2
hsa05210	Colorectal cancer	2	82	1.2	0.027	9606.ENSP00000256078,9606.ENSP00000351905	KRAS,TGFBR2
hsa04012	ErbB signaling pathway	2	83	1.2	0.0273	9606.ENSP00000256078,9606.ENSP00000263431	KRAS,PRKCG
hsa05020	Prion disease	3	265	0.87	0.0282	9606.ENSP00000288139,9606.ENSP00000370744,9606.ENSP00000379818	CACNA1D,ITPR2,GRIN2A
hsa05235	PD-L1 expression and PD-1 checkpoint pathway in cancer	2	88	1.17	0.0298	9606.ENSP00000256078,9606.ENSP00000361021	KRAS,PTEN
hsa05032	Morphine addiction	2	89	1.17	0.0302	9606.ENSP00000263431,9606.ENSP00000286355	PRKCG,ADCY8
hsa04666	Fc gamma R-mediated phagocytosis	2	90	1.16	0.0305	9606.ENSP00000263431,9606.ENSP00000472546	PRKCG,PLA2G4C
hsa01522	Endocrine resistance	2	95	1.14	0.0334	9606.ENSP00000256078,9606.ENSP00000286355	KRAS,ADCY8
hsa05414	Dilated cardiomyopathy	2	95	1.14	0.0334	9606.ENSP00000286355,9606.ENSP00000288139	ADCY8,CACNA1D
hsa04933	AGE-RAGE signaling pathway in diabetic complications	2	98	1.12	0.0347	9606.ENSP00000256078,9606.ENSP00000351905	KRAS,TGFBR2
hsa05165	Human papillomavirus infection	3	325	0.78	0.0454	9606.ENSP00000256078,9606.ENSP00000361021,9606.ENSP00000362649	KRAS,PTEN,HDAC1
hsa04152	AMPK signaling pathway	2	120	1.04	0.0496	9606.ENSP00000303830,9606.ENSP00000380432	INSR,INS
hsa04650	Natural killer cell mediated cytotoxicity	2	121	1.03	0.0499	9606.ENSP00000256078,9606.ENSP00000263431	KRAS,PRKCG
