# Supplementary material for: Hydrogel-based 3D human iPSC-derived neuronal culture for the study of rabies virus infection
Source: Front Cell Infect Microbiol. 2023 Aug 25;13:1215205. doi: 10.3389/fcimb.2023.1215205 (PMC10485840; doi:10.3389/fcimb.2023.1215205)
Supplement: Supplementary File 5 — GO and KEGG analyses of upregulated DEGs. [file Table_5.xlsx]

## Sheet: Count
Probe Name	Accession #	Target Sequence	% Samples above Threshold	%CV	20220408_30102725480523-01_2D CVS 24h_09.RCC	20220408_30102725480523-01_2D CVS 8h_03.RCC	20220408_30102725480523-01_2D WT 24h_08.RCC	20220408_30102725480523-01_2D WT 8h_02.RCC	20220408_30102725480523-01_2D mock 24h_07.RCC	20220408_30102725480523-01_2D mock 8h_01.RCC	20220408_30102725480523-01_3D CVS 24h_12.RCC	20220408_30102725480523-01_3D CVS 8h_06.RCC	20220408_30102725480523-01_3D WT 24h_11.RCC	20220408_30102725480523-01_3D WT 8h_05.RCC	20220408_30102725480523-01_3D mock 24h_10.RCC	20220408_30102725480523-01_3D mock 8h_04.RCC	20220421_30102725510523-01_2D CVS 8h 2nd_07.RCC	20220421_30102725510523-01_2D WT 24h 2nd_12.RCC	20220421_30102725510523-01_2D WT 8h 2nd_06.RCC	20220421_30102725510523-01_2D mock 0h 1st_01.RCC	20220421_30102725510523-01_2D mock 0h 2nd_03.RCC	20220421_30102725510523-01_2D mock 24h 2nd_11.RCC	20220421_30102725510523-01_2D mock 8h 2nd_05.RCC	20220421_30102725510523-01_3D CVS 8h 2nd_10.RCC	20220421_30102725510523-01_3D WT 8h 2nd_09.RCC	20220421_30102725510523-01_3D mock 0h 1st_02.RCC	20220421_30102725510523-01_3D mock 0h 2nd_04.RCC	20220421_30102725510523-01_3D mock 8h 2nd_08.RCC	20220427_30102725440523-01_2D CVS 24h 2nd_01.RCC	20220427_30102725440523-01_2D CVS 24h 3rd_10.RCC	20220427_30102725440523-01_2D CVS 8h 3rd_06.RCC	20220427_30102725440523-01_2D WT 24h 3rd_09.RCC	20220427_30102725440523-01_2D WT 8h 3rd_05.RCC	20220427_30102725440523-01_3D CVS 24h 2nd_04.RCC	20220427_30102725440523-01_3D CVS 24h 3rd_12.RCC	20220427_30102725440523-01_3D CVS 8h 3rd_08.RCC	20220427_30102725440523-01_3D WT 24h 2nd_03.RCC	20220427_30102725440523-01_3D WT 24h 3rd_11.RCC	20220427_30102725440523-01_3D WT 8h 3rd_07.RCC	20220427_30102725440523-01_3D mock 24h 2nd_02.RCC
					20220408_30102725480523-01_2D CVS 24h_09.RCC	20220408_30102725480523-01_2D CVS 8h_03.RCC	20220408_30102725480523-01_2D WT 24h_08.RCC	20220408_30102725480523-01_2D WT 8h_02.RCC	20220408_30102725480523-01_2D mock 24h_07.RCC	20220408_30102725480523-01_2D mock 8h_01.RCC	20220408_30102725480523-01_3D CVS 24h_12.RCC	20220408_30102725480523-01_3D CVS 8h_06.RCC	20220408_30102725480523-01_3D WT 24h_11.RCC	20220408_30102725480523-01_3D WT 8h_05.RCC	20220408_30102725480523-01_3D mock 24h_10.RCC	20220408_30102725480523-01_3D mock 8h_04.RCC	20220421_30102725510523-01_2D CVS 8h 2nd_07.RCC	20220421_30102725510523-01_2D WT 24h 2nd_12.RCC	20220421_30102725510523-01_2D WT 8h 2nd_06.RCC	20220421_30102725510523-01_2D mock 0h 1st_01.RCC	20220421_30102725510523-01_2D mock 0h 2nd_03.RCC	20220421_30102725510523-01_2D mock 24h 2nd_11.RCC	20220421_30102725510523-01_2D mock 8h 2nd_05.RCC	20220421_30102725510523-01_3D CVS 8h 2nd_10.RCC	20220421_30102725510523-01_3D WT 8h 2nd_09.RCC	20220421_30102725510523-01_3D mock 0h 1st_02.RCC	20220421_30102725510523-01_3D mock 0h 2nd_04.RCC	20220421_30102725510523-01_3D mock 8h 2nd_08.RCC	20220427_30102725440523-01_2D CVS 24h 2nd_01.RCC	20220427_30102725440523-01_2D CVS 24h 3rd_10.RCC	20220427_30102725440523-01_2D CVS 8h 3rd_06.RCC	20220427_30102725440523-01_2D WT 24h 3rd_09.RCC	20220427_30102725440523-01_2D WT 8h 3rd_05.RCC	20220427_30102725440523-01_3D CVS 24h 2nd_04.RCC	20220427_30102725440523-01_3D CVS 24h 3rd_12.RCC	20220427_30102725440523-01_3D CVS 8h 3rd_08.RCC	20220427_30102725440523-01_3D WT 24h 2nd_03.RCC	20220427_30102725440523-01_3D WT 24h 3rd_11.RCC	20220427_30102725440523-01_3D WT 8h 3rd_07.RCC	20220427_30102725440523-01_3D mock 24h 2nd_02.RCC
ABAT	NM_020686.5	GTCGACGTTGAATTTGATTATGATGGGCCTCTGATGAAGACGGAAGTCCCAGGGCCTAGATCTCAGGAGTTAATGAAACAGCTGAATATAATTCAGAATG	100	21.73	547.08	534.16	589.14	467.69	599.03	740.46	687.32	531.47	639.27	564.08	692.44	636.33	572.59	754.71	599.83	678.17	709.06	744.5	630.15	420.52	377.12	784.32	528.03	430.05	604.72	425.41	472.58	614.17	505.45	314.63	490	427.87	387.51	380.48	500.06	488.06
ABL1	NM_005157.3	CTGCGTGAGCTATGTGGATTCCATCCAGCAAATGAGGAACAAGTTTGCCTTCCGAGAGGCCATCAACAAACTGGAGAATAATCTCCGGGAGCTTCAGATC	100	15.63	137.87	146.72	129.3	153.27	134.41	158.67	85.1	112.97	129.25	149.32	128.43	118.72	143.32	150.94	142.92	124.95	148.05	131	130.33	110.59	115.1	124.12	140.36	106.53	125.05	138.89	146.66	163.66	149.86	130.91	85.48	90.65	117.2	122.9	98.99	104.96
ACAA1	NM_001130410.1	TCACGCTGCTCAATGAGCTGAAGCGCCGTGGGAAGAGGGCATACGGAGTGGTGTCCATGTGCATCGGGACTGGAATGGGAGCCGCTGCCGTCTTTGAATA	100	26.21	74.64	153.84	95.05	141.81	84.69	80.49	93.82	195.13	111.78	173.65	89.9	140.09	142.64	103.46	126.63	93.33	92.95	96.79	125.42	113.32	115.1	113.65	109.17	107.84	81.19	82.56	121.48	94.15	123.26	87.27	77.85	108.78	100.19	69.3	136.54	73.47
ACHE	NM_000665.3	CGACCAGCGCAGGTCCTGGTGAACCACGAATGGCACGTGCTGCCTCAAGAAAGCGTCTTCCGGTTCTCCTTCGTGCCTGTGGTAGATGGAGACTTCCTCA	100	28.65	63.23	71.93	71.07	76.63	65.26	67.84	120.01	79.59	109.46	77.42	127.36	108.03	72.68	74.41	77.01	75.27	67.72	90.97	75.62	116.05	90.87	106.17	149.27	94.69	98.92	135.98	148.14	121.43	144.54	172.24	111.43	92.46	103.97	81.06	88.75	78.72
ACIN1	NM_001164815.1	CCTGCAGAGCATGAAGTAAAGAAAGTGACTTTAGGAGATACCTTAACTCGACGTTCCATTAGCCAGCAGAAGTCCGGAGTTTCCATTACCATTGATGACC	100	21.87	1065.19	1051.22	1090.08	964.02	1073.75	1222.23	1392.09	884.51	1376.35	1070.65	1247.89	899.89	1172.36	1347.15	1232.24	1182.47	1172.47	1345.63	1107.84	682.66	758.78	1239.67	813.21	704.92	1122.65	973.2	1102.19	1352.4	1103.13	592.52	915.9	759.66	695.63	868.17	762.89	753.96
ACTN1	NM_001102.3	CCGCGAGACAGCCGACACAGATACAGCAGACCAAGTCATGGCTTCCTTCAAGATCCTGGCTGGGGACAAGAACTACATTACCATGGACGAGCTGCGCCGC	91.67	70.42	192.31	365.36	200.38	312.98	162.38	236.86	58.91	64.19	60.55	77.42	59.93	65.3	231.62	184.96	234.01	173.12	141.41	195.77	248.99	42.32	20	64.3	44.56	55.24	167.04	104.9	198.51	143.42	195.97	20	53.43	65.27	20	41.84	52.91	47.23
ACVRL1	NM_000020.1	TCTGCCCGACTCACCGCGCTGCGGATCAAGAAGACACTACAAAAAATTAGCAACAGTCCAGAGAAGCCTAAAGTGATTCAATAGCCCAGGAGCACCTGAT	88.89	48.97	57.96	56.26	65.94	80.22	74.59	58.64	43.64	28.24	20	20	20	20	55.7	46.06	58.5	74.52	58.42	62.59	48.57	116.05	54.52	26.17	69.07	42.08	83.99	136.95	118.52	58.95	110.85	144.69	112.96	83.4	81.28	98.06	51.2	55.98
ADAM10	NM_001110.2	AACTGAAACCTGGGAAACAGTGCAGTCCAAGTCAAGGTCCTTGTTGTACAGCACAGTGTGCATTCAAGTCAAAGTCTGAGAAGTGTCGGGATGATTCAGA	100	19.23	252.03	238.59	272.31	232.05	265.72	265.6	285.84	252.9	278.3	235.59	281.47	238.62	226.86	281.33	236.23	259.68	254.28	284.56	271.73	214.35	134.79	273.65	180.47	157.82	264.1	202.99	219.25	280.69	232.33	156.17	216.76	157.73	153.11	201.35	191.15	166.19
ADCY5	NM_183357.2	CCCACTCCATATTCATGCTCAGCTTCTACCTGACCTGTTCCCTGCTGCTGACCTTGGTGGTGTTTGTGTCTGTGATCTACTCCTGCGTAAAGCTCTTCCC	100	16.81	129.97	136.03	158.42	141.09	136.74	117.28	165.83	120.67	140.9	170.33	171.24	170.95	141.96	143.86	162.92	133.98	150.04	152.1	150.01	162.47	139.34	170.47	182.69	136.78	155.85	217.56	188.14	173.34	212.82	231.96	157.23	139.6	173.91	128.13	126.29	167.94
ADCY8	NM_001115.2	AAGAGAATAGAACATACCATCGACTTGCGGAGTGGCGATAAATTGAGAAGAGAGCATATCAAGCCATTCTCACTGATGTTTAAAGACTCCAGCCTGGAGC	100	45.11	111.52	114.67	126.73	100.27	136.74	86.23	89.46	146.35	117.61	102.86	133.78	155.52	109.36	123.31	148.11	124.19	115.52	119.35	102.05	249.85	330.17	165.99	358.7	268.29	110.12	183.57	194.07	93.27	187.11	181.43	216.76	333.6	289.22	270.65	237.23	271.15
ADCY9	NM_001116.3	CCATTAGCTGTAAGGTTTCCTGTCAGGTGTGACTGTCAGTTTGCTGGTCTTCCAATACCGAAGAAAGGGTGGTTGTGACAATACCTCTTGCTTCTAAAGA	100	26.83	139.62	143.15	135.3	132.5	166.27	139.12	93.82	65.47	82.67	87.38	70.64	77.17	124.98	127.56	138.48	160.32	136.77	141.91	131.56	136.53	83.3	84.49	126.99	98.64	141.85	204.93	198.51	124.06	152.52	188.32	167.91	99.72	128.54	129.44	117.76	113.71
ADCYAP1	NM_001117.4	CCTGACTTTGGGCGCTGGGTATTGGAAATGGATGCAAAGTACAATGTGTTTTTCTCCAGTGCTGTCCATGCTTCTCATCTTGTGAAATGGCCAGGATCCT	100	22	151.92	153.84	163.55	141.81	181.81	119.58	109.1	125.81	112.95	133.83	100.6	149.59	152.83	150.94	171.06	185.16	157.35	162.29	142.63	191.14	151.45	133.84	193.83	159.13	151.18	250.58	245.92	144.3	246.52	211.29	184.71	152.29	168.24	160.82	158.72	138.2
ADORA1	NM_000674.1	GCTGCCTTTGCACATCCTCAACTGCATCACCCTCTTCTGCCCGTCCTGCCACAAGCCCAGCATCCTTACCTACATTGCCATCTTCCTCACGCACGGCAAC	100	45.29	85.18	84.04	97.62	104.57	101.78	72.44	87.28	97.57	75.69	90.7	93.11	90.23	77.43	79.37	79.98	92.58	76.35	83.69	75.62	207.53	257.47	112.9	285.18	184.12	96.12	136.95	143.7	75.67	134.79	160.76	151.12	250.2	173.91	172.59	175.79	164.44
ADORA2A	NM_000675.3	TGGCCATCGTCCTCTCCCACACCAATTCGGTTGTGAATCCCTTCATCTACGCCTACCGTATCCGCGAGTTCCGCCAGACCTTCCGCAAGATCATTCGCAG	100	41.04	94.84	86.89	124.16	98.12	135.97	108.08	61.09	80.88	54.73	50.88	68.49	67.67	88.3	86.46	119.97	114.41	110.87	82.24	75.62	188.41	152.97	55.33	173.78	155.19	133.45	174.83	180.74	105.59	164.05	252.63	151.12	177.68	206.04	188.28	158.72	215.17
ADRA2A	NM_000681.2	TCACTATTGCTTCCTAAAGGTATTTTCACCCTCTTCGCCTGGTACAGCCCTCACAGCTCTTCAGAGCAAGCACTGGACTACAAGGGCATGGCTCACAAAA	100	30	82.55	90.45	89.06	60.88	76.14	70.14	61.09	42.36	52.4	44.24	42.81	46.3	65.89	70.87	82.94	72.26	61.74	69.87	60.25	80.55	43.92	50.84	66.84	53.92	84.92	125.29	124.44	101.19	95.77	96.46	74.8	74.33	43.48	56.22	54.61	71.72
ADRB2	NM_000024.3	CGCAGGTCTTCTTTGAAGGCCTATGGGAATGGCTACTCCAGCAACGGCAACACAGGGGAGCAGAGTGGATATCACGTGGAACAGGAGAAAGAAAATAAAC	69.44	35.13	28.1	28.49	27.4	32.95	40.4	32.19	20	20	20	20	20	20	25.13	20	39.99	34.62	30.54	26.93	25.82	30.04	20	20.19	20	28.93	34.53	58.28	48.89	49.27	39.02	55.12	45.79	36.26	20	37.92	37.55	20
AGER	NM_001136.3	GAAAGGAGACCAAGTCCAACTACCGAGTCCGTGTCTACCAGATTCCTGGGAAGCCAGAAATTGTAGATTCTGCCTCTGAACTCACGGCTGGTGTTCCCAA	91.67	39.29	24.59	30.63	30.83	27.22	34.19	20	20	29.53	23.29	20	22.47	30.87	38.72	34.02	35.55	27.1	31.87	22.56	32.58	45.06	48.46	25.42	53.47	38.14	27.06	50.51	48.89	29.92	45.22	91.86	42.74	56.2	56.71	44.45	52.91	52.48
AIF1	NM_032955.1	ACCTAGAGCTAAAGAAATTAATTGGAGAGGTGTCCAGTGGCTCCGGGGAGACGTTCAGCTACCCTGACTTTCTCAGGATGATGCTGGGCAAGAGATCTGC	100	57.86	37.76	29.2	26.55	39.39	34.19	42.54	52.37	51.35	52.4	47.56	59.93	64.11	26.49	29.05	38.51	30.86	31.87	32.02	27.05	84.65	106.02	49.35	131.45	99.95	36.4	45.65	40	28.16	35.47	75.79	94.64	143.23	126.65	99.37	112.64	115.46
AKT1	NM_001014432.1	GGACGGGCACATTAAGATCACAGACTTCGGGCTGTGCAAGGAGGGGATCAAGGACGGTGCCACCATGAAGACCTTTTGCGGCACACCTGAGTACCTGGCC	100	14.71	242.37	348.98	262.89	319.43	235.42	354.13	248.74	320.94	260.83	297.53	308.23	305.11	245.88	243.07	259.18	297.31	244.32	245.98	259.44	238.93	242.32	306.55	274.04	169.65	264.1	235.04	290.36	263.09	313.03	220.47	213.71	255.64	238.18	251.04	235.52	236.16
AKT1S1	NM_032375.3	TAGTCGCTGGACAGCTCTTTTTTTGATTGGCTCAAATCCTGTAAAGGGCTTGACCAGTCTCTACATAGTCACCGTCCGCTTTTCCTGAGTTCTCCCTCCC	100	20.67	188.8	207.25	187.53	157.57	180.25	154.07	165.83	137.36	115.28	122.77	90.97	123.47	154.87	138.19	161.43	173.12	158.01	165.93	177.67	147.45	127.22	126.36	171.55	109.16	182.91	211.73	197.03	198.86	178.24	153.87	140.44	152.29	130.43	88.91	112.64	124.2
AKT2	NM_001626.4	AGGAGATGGAAGTGGCGGTCAGCAAGGCACGGGCTAAAGTGACCATGAATGACTTCGACTATCTCAAACTCCTTGGCAAGGGAACCTTTGGCAAAGTCAT	100	16.39	398.68	453.68	351.09	408.96	391.58	461.07	432.03	474.99	434.33	477.81	460.2	527.11	400.07	433.7	359.9	393.65	405.65	403.91	420.51	364.54	446.79	512.91	443.37	362.98	349.02	294.29	331.84	461.94	405.25	183.73	398.41	534.84	374.28	349.1	465.93	376.11
AKT3	NM_005465.4	GCCAGTTAATGAAAACAGAACGACCAAAGCCAAACACATTTATAATCAGATGTCTCCAGTGGACTACTGTTATAGAGAGAACATTTCATGTAGATACTCC	100	18.59	879.02	895.96	894.84	834.39	927.68	995.72	1496.82	1234.97	1406.63	1160.24	1475.85	1238.23	916.97	1082.82	918.99	871.61	945.41	1142.59	1008.86	838.3	955.67	1354.81	1125.13	828.55	1121.72	868.3	1034.05	1105.15	924	728.02	1067.02	991.72	831.73	851.17	969.4	935.89
ALDH1L1	NM_012190.2	AGAAGGATGGAGTGCCGGTATTCAAGTACTCCCGGTGGCGTGCAAAAGGACAGGCTTTGCCTGATGTGGTGGCAAAATACCAGGCTTTGGGGGCCGAGCT	75	39.36	23.71	36.32	27.4	30.8	40.4	36.79	20	20	26.78	20	20	20	26.49	26.22	47.39	42.9	31.2	30.57	20	64.17	39.38	20	20	20	48.53	59.25	53.33	31.68	36.36	71.19	54.95	39.89	47.26	39.22	37.55	50.73
AMIGO1	NM_020703.2	GCACAATTTCACCTTGCACGGACACCATGACACCCTCAACACAGCCTATACCACCCTAGTGGGCTGTATCCTTAGTGTGGTCCTGGTCCTCATATACCTA	100	51.95	103.62	93.3	100.19	83.8	105.67	116.13	128.74	143.78	135.07	144.89	150.9	182.83	101.21	93.54	119.97	122.69	100.92	101.89	91.6	279.89	361.97	163	423.32	291.96	109.19	131.12	164.44	124.06	130.35	273.3	244.24	349.91	283.54	292.88	279.9	260.65
AMPH	NM_001635.3	TGCTGTGGGAAGACTTCCATCAAAAACTCGTGGATGGGTCCTTGCTAACACTGGATACCTACCTGGGGCAATTTCCTGACATAAAGAATCGCATCGCCAA	100	16.85	260.81	284.88	247.47	280.76	274.26	300.09	364.39	333.78	314.39	361.68	362.81	383.46	326.03	274.25	307.32	284.51	293.45	296.93	312.31	256.68	262.01	327.49	240.62	215.68	271.56	259.32	290.36	261.33	277.56	192.91	225.92	228.44	204.15	222.27	226.99	244.91
ANG	NM_001145.4	AGTACCGAGCCACAGCGGGGTTCAGAAACGTTGTTGTTGCTTGTGAAAATGGCTTACCTGTCCACTTGGATCAGTCAATTTTCCGTCGTCCGTAACCAGC	91.67	43.05	74.64	74.07	103.61	69.47	98.67	65.54	50.19	44.93	20	20	20	33.24	82.87	77.95	95.53	87.31	82.33	82.97	59.02	136.53	57.55	23.93	133.68	94.69	99.85	136.95	106.66	60.71	102.86	167.65	122.12	77.96	117.2	108.52	81.92	101.46
ANGPT2	NM_001147.2	TCGCTCAAGGCCACAACCATGATGATCCGACCAGCAGATTTCTAAACATCCCAGTCCACCTGAGGAACTGTCTCGAACTATTTTCAAAGACTTAAGCCCA	100	25.99	80.79	74.07	95.05	65.18	100.23	77.04	74.19	37.23	50.07	47.56	59.93	55.8	72	57.4	94.79	82.04	90.96	80.78	70.7	122.88	83.3	51.59	93.58	78.91	88.65	90.33	120	74.79	108.18	112.53	82.43	81.59	98.3	109.83	59.73	110.21
AP1S1	NM_001283.3	CTGGAGCTGATCCACCGATACGTGGAGCTCTTAGACAAATACTTTGGCAGTGTGTGCGAGCTGGACATCATCTTCAACTTTGAGAAGGCCTACTTCATCC	100	18.62	1311.95	1285.54	1263.05	1179.6	1108.71	1279.71	1643.01	1527.67	1820	1714.36	1807.63	1694.11	1300.05	1417.3	1298.14	1147.84	1153.22	1499.19	1386.34	981.66	1025.34	1615.01	1292.23	1061.33	1322.36	1208.24	1404.41	1644.52	1339.9	987.54	1099.07	980.85	1047.22	1021.15	1199.8	1102.08
AP2A2	NM_012305.2	GCTGTCTCTAGGCTAAGCAGAATCGTGACGTCTGCATCCACAGATCTCCAGGATTACACTTACTATTTTGTCCCGGCTCCCTGGCTGTCTGTCAAACTGC	100	10.18	234.46	233.6	282.58	226.32	257.95	249.5	277.11	225.94	214.25	205.72	240.8	214.88	233.66	257.95	254.74	245.37	267.56	251.08	236.08	259.41	236.27	209.35	260.67	190.7	275.3	270.01	272.59	269.25	280.22	268.7	273.24	237.51	260.86	205.28	228.7	208.17
AP2B1	NM_001030006.1	ATTCTGATAATCCTGACCTTCGAGACCGGGGCTATATTTATTGGCGCCTTCTCTCAACTGACCCTGTTACAGCTAAAGAAGTAGTCTTGTCTGAGAAGCC	100	17.17	2752.1	3035.44	2685.38	2827.61	2530.53	2710.05	3299.12	2995	3440.88	3576.94	3222.48	3335.99	2738.67	3126.57	3011.72	2686.33	2740.64	3122.83	3087.44	2002.91	2285.43	3256.93	2363.88	2101.61	2891.09	2553.42	2854.74	3375.27	2928.97	1821.2	2030.24	2146.62	2111.46	2068.44	2502.01	2246.15
AP3M2	NM_001134296.1	CATTGGCTACCGAGTCGAACATTCTTAAAGAACTCATAAAGCCTCCTACCATCCTTCGAACGGTTGTCAACACCATCACAGGAAGCACGAATGTGGGTGA	100	14.7	292.42	339.01	301.42	310.12	306.12	381.73	414.57	363.3	438.99	392.64	381	395.33	299.54	342.28	313.98	323.65	272.87	353.69	311.7	281.25	284.73	390.29	311.92	273.55	274.36	304	300.73	391.55	321.89	277.89	286.98	250.2	266.53	296.8	293.55	302.64
AP3S1	NM_001284.2	GTGCCAAACCTGCCCTCTTTTAAATAAAAATGTAAAAAGGCCACTCCCAGGTAAAATCCAGGGGGAAGAGTCATCTAAGTTTACCATGCAGTTGTTTACC	100	15.4	1836.2	1911.57	1865.89	1852.84	1689.09	1961.54	2000.86	1748.47	1908.49	1851.51	2045.22	1823.51	1633.56	1748.24	1621.01	1757.52	1562.19	1907.47	1657.46	1250.62	1304.01	1706.97	1581.86	1254.65	1696.58	1643.36	1743.66	1922.57	1707.01	1226.38	1274.62	1214.73	1361.01	1302.25	1428.5	1270.02
AP4S1	NM_001128126.2	AGGGCAGACTCGACTTTCTAAGTACTATGAACATGTGGATATTAATAAGCGTACACTTCTGGAAACAGAAGTCATAAAGAGCTGTCTCTCTCGATCCAAT	100	13.94	184.41	208.68	185.82	185.5	200.45	156.37	163.65	200.27	179.32	152.63	183.01	146.02	218.71	206.93	222.16	177.63	216.44	200.13	197.96	218.45	178.71	157.76	240.62	211.74	207.17	231.16	241.47	173.34	241.2	254.92	233.55	184.93	181.47	228.81	192.86	222.17
APAF1	NM_181869.1	TTCTGATGAAACTGCAGAATCTTTGCACACGGTTGGATCAGGATGAGAGTTTTTCCCAGAGGCTTCCACTTAATATTGAAGAGGCTAAAGACCGTCTCCG	100	15.15	217.78	224.35	243.19	235.63	273.49	239.16	305.47	164.32	238.71	207.94	212.98	194.7	254.03	279.21	279.92	237.1	265.57	311.48	271.73	217.08	218.09	210.1	193.83	192.01	264.1	241.84	223.7	273.65	273.12	238.85	210.66	213.94	190.92	240.58	167.26	211.67
APC	NM_000038.3	AAACAGCCACCACTTCTCCTAGAGGAGCCAAGCCATCTGTGAAATCAGAATTAAGCCCTGTTGCCAGGCAGACATCCCAAATAGGTGGGTCAAGTAAAGC	100	21.51	190.56	206.54	198.66	192.66	202.78	216.16	368.75	263.17	336.52	267.66	338.19	227.94	191.54	185.67	201.42	220.54	215.77	225.61	170.91	223.91	177.2	283.37	258.45	193.33	185.71	199.11	182.22	198.86	185.33	195.21	230.5	188.55	168.24	244.5	220.16	204.67
APOE	NM_000041.2	GGGCTGCGTTGCTGGTCACATTCCTGGCAGGATGCCAGGCCAAGGTGGAGCAAGCGGTGGAGACAGAGCCGGAGCCCGAGCTGCGCCAGCAGACCGAGTG	80.56	42.65	84.3	71.93	56.52	63.74	74.59	71.29	20	33.38	20	20	21.4	33.24	64.53	58.11	62.2	73.01	62.41	72.78	74.39	39.59	43.92	26.17	20	31.56	68.12	58.28	59.26	53.67	54.09	52.82	20	36.26	43.48	39.22	20	20
APP	NM_000484.3	TAAAGCATTTCGAGCATGTGCGCATGGTGGATCCCAAGAAAGCCGCTCAGATCCGGTCCCAGGTTATGACACACCTCCGTGTGATTTATGAGCGCATGAA	100	24.66	1945.97	2115.26	1868.46	1857.14	1757.46	2150.1	2502.71	1775.43	2580.37	2183.33	2659.53	2168.98	1766.69	2029.58	1818.73	1868.16	1872.9	2175.28	1903.99	1003.5	1154.07	2336.52	1434.82	1161.28	1896.28	1766.71	1759.95	2410.03	1706.13	1106.96	1412.01	1173.03	1281.62	1333.63	1276.6	1357.48
AQP4	NM_004028.3	CAGTTGTGTGTCTGTGGCAGTGAGATAATGGACCACTATTAAACCTGATTCTCTTCGGTGCTAGGAAAGAGTGATGTGTGAGATTCCCAGAGAGTCGTCA	97.22	36.34	92.21	79.06	103.61	85.95	114.21	65.54	20	56.49	40.75	36.5	36.39	61.73	88.3	90.71	111.82	106.13	93.61	77.87	83	143.36	116.62	44.86	164.87	107.84	84.92	115.58	117.03	58.95	114.39	146.98	122.12	117.85	85.06	128.13	78.51	99.71
ARC	NM_015193.3	ACGGGCAGCCCAGCCCCGGCGTGGACACGCAGATCTTCGAGGACCCTCGAGAGTTCCTGAGCCACCTAGAGGAGTACTTGCGGCAGGTGGGCGGCTCTGA	100	31.1	90.45	100.42	100.19	108.86	107.22	103.48	89.46	88.58	53.56	102.86	61	98.54	106.64	94.96	120.71	107.63	103.57	106.25	103.9	136.53	104.5	114.4	142.59	89.43	135.32	212.7	195.55	203.26	170.26	188.32	100.75	128.72	117.2	113.75	133.12	87.47
ARHGAP44	NM_014859.4	ACACAGTGTAAAGTCACCCTCCTCTGAGAGTGGGATGTGCAGAGTTTTGATGTTGCAGCTTTGCTCACTTCCTGGCAAGGGCAGGTCATGCCTCAATTTG	100	19.26	129.09	117.51	122.45	123.19	153.84	93.13	96.01	100.13	86.17	86.27	77.06	91.41	101.89	111.26	116.26	113.66	120.83	106.25	111.28	121.51	107.53	100.19	102.49	111.79	124.12	158.31	146.66	133.74	172.03	165.35	120.59	99.72	147.44	126.83	105.81	115.46
ARHGEF10	NM_014629.2	ACCTTACCTAAATAATGAAAGCCAGCCAGATTCATTTTCCACGGCACATGGTTTCCTGTGGATCGGAAGTTGCACCCATCAAATGGGTCAGATTGCCATC	75	38.29	42.15	59.83	54.8	56.58	51.28	73.59	20	35.95	33.77	32.08	38.53	30.87	55.02	57.4	55.54	67.74	47.8	38.57	50.41	20	20	41.12	20	35.51	45.73	25.25	38.52	51.03	46.11	20	48.85	20	20	20	44.37	20
ARRB2	NM_004313.3	CATTAATTTTTTGACTGCAGCTCTGCTTCTCCAGCCCCGCCGTGGGTGGCAAGCTGTGTTCATACCTAAATTTTCTGGAAGGGGACAGTGAAAAGAGGAG	100	15.17	65.86	50.57	55.66	48.7	55.16	57.49	72	62.9	53.56	58.62	55.65	72.42	55.02	65.9	54.8	65.48	58.42	69.87	61.48	55.98	49.98	76.26	64.61	43.4	56.93	64.1	72.59	70.39	69.17	50.53	58.01	67.08	41.59	48.38	58.03	78.72
ARSA	NM_000487.5	TTCTTCCTGTACTATGCCTCTCACCACACCCACTACCCTCAGTTCAGTGGGCAGAGCTTTGCAGAGCGTTCAGGCCGCGGGCCATTTGGGGACTCCCTGA	97.22	33.32	63.23	78.34	63.37	74.49	81.58	101.18	48	38.51	20	40.92	34.25	47.49	64.53	58.82	74.05	97.85	66.39	64.04	66.4	103.76	68.15	47.1	82.44	57.87	86.79	105.87	108.15	87.11	97.54	142.39	82.43	87.03	79.39	60.14	69.97	68.22
ATCAY	NM_033064.4	CTGGCCGCAGCCACCTGCATTCAAAGCTTGGACCAGCGGGTTCTTGTTCGGGAGGCAAATTTCCCTAGGAAAAAGAAGACAGACTTTTCTAATGTGGTCC	100	18.96	827.21	830.44	844.32	805.02	795.6	978.47	1444.46	1147.68	1420.6	1291.86	1338.86	1200.24	880.29	929.04	896.78	869.35	896.95	979.57	932.63	832.84	822.39	1279.29	958.03	839.07	882.82	843.05	884.42	1209.85	967.46	826.77	1050.23	812.24	903.56	1022.45	853.34	998.87
ATF4	NM_001675.2	TTTGAAGGAGTTCGACTTGGATGCCCTGTTGGGTATAGATGACCTGGAAACCATGCCAGATGACCTTCTGACCACGTTGGATGACACTTGTGATCTCTTT	100	22.4	3278.99	4254.03	3147.78	3793.06	2807.9	3593.09	3536.95	3268.44	3680.75	3772.71	3719.06	3292.06	3757.52	3756.56	3721.15	3251.59	3180.15	3827.31	3901.42	2367.45	2604.99	3478.99	2793.88	2368.59	3754.31	3919.01	5033.94	4879.89	4228.96	2296.6	2367.59	2173.82	2342.08	2170.42	2570.27	2499.8
ATF6	NM_007348.2	TTAGCCCGGGACTCTTTCACAGGCTGGATGAAGATTGGGATTCTGCTCTCTTTGCTGAACTCGGTTATTTCACAGACACTGATGAGCTGCAATTGGAAGC	100	21.04	361.8	400.97	356.22	373.86	330.98	371.38	449.48	405.67	469.26	428.04	425.95	366.84	330.79	379.84	348.05	323.65	305.4	397.36	371.33	243.03	213.55	419.45	256.22	224.89	342.49	272.92	275.55	412.67	318.35	204.4	291.56	331.78	251.41	279.8	327.68	223.91
ATG5	NM_004849.2	TGCAGTGGCTGAGTGAACATCTGAGCTACCCGGATAATTTTCTTCATATTAGTATCATCCCACAGCCAACAGATTGAAGGATCAACTATTTGCCTGAACA	100	13.23	335.45	353.97	286.01	320.15	287.47	346.09	353.48	306.82	337.68	362.78	325.35	352.59	299.54	307.56	333.98	310.11	290.79	314.39	319.69	293.54	274.13	324.5	271.81	239.36	269.7	315.66	392.58	346.68	334.31	268.7	261.03	293.71	245.74	217.04	247.47	243.16
ATM	NM_138292.3	TGAAGATAAAGAACTTCAGTGGACCTTCATAATGCTGACCTACCTGAATAACACACTGGTAGAAGATTGTGTCAAAGTTCGATCAGCAGCTGTTACCTGT	100	27.65	347.75	287.73	389.62	296.51	373.71	447.27	571.67	328.64	527.48	399.28	527.63	371.59	315.84	451.41	330.28	373.33	378.43	430.11	327.06	238.93	236.27	432.91	249.53	202.53	454.47	294.29	262.21	494.5	281.99	236.55	309.88	241.13	207.93	339.95	269.66	279.89
ATP13A2	NM_001141974.1	TGGCTGGCTGACCACTACTACTGGTACGCCCTGTGCATCTTCCTCATTTCCTCCATCTCCATCTGCCTGTCGCTGTACAAGACCAGAAAGCAAAGCCAGA	100	10.32	188.8	183.75	194.38	196.24	181.81	194.31	185.47	184.86	176.99	199.09	227.96	225.56	187.47	151.65	177.73	180.64	166.64	173.21	173.37	217.08	177.2	189.91	211.66	199.9	181.04	207.85	214.81	214.69	175.58	197.51	192.34	215.75	249.52	171.28	209.92	206.42
ATP2B3	NM_001001344.2	CCTGGTCCTCTACTTTGTGATTGAGACGTTTGTCGTGGAAGGCCGGACATGGCTGGCAGAGTGCACGCCGGTCTATGTACAATACTTCGTGAAGTTCTTC	97.22	34.39	81.67	81.19	90.77	96.69	82.36	98.88	20	77.03	43.08	50.88	53.51	67.67	64.53	51.02	72.57	90.32	71.04	52.4	65.78	126.97	137.82	54.58	131.45	111.79	90.52	120.44	134.81	80.07	100.2	144.69	123.65	126.91	113.42	112.44	117.76	108.46
ATP6V0C	NM_001198569.1	GGTACCGGCATTGCGGCCATGTCTGTCATGCGGCCGGAGCAGATCATGAAGTCCATCATCCCAGTGGTCATGGCTGGCATCATCGCCATCTACGGCCTGG	100	14.36	973.86	1240.67	1056.68	1134.48	906.7	1083.1	1114.98	1471.18	1194.7	1327.25	1118.39	1400.88	1001.87	934.71	1006.38	879.89	805.33	976.66	1030.99	918.85	1051.08	1156.67	1093.94	928.5	942.54	873.16	974.79	1115.7	1061.45	799.22	989.17	1086	992.41	1002.84	1216.87	963.88
ATP6V0D1	NM_004691.4	GAGGACCGATTCTTTGAGCACGAGGTAAAGCTGAACAAGTTGGCCTTCCTGAACCAGTTCCACTTTGGTGTCTTCTATGCCTTCGTGAAGCTCAAGGAGC	100	19.43	661.24	720.04	659.36	624.54	571.84	722.07	792.05	933.29	815.1	908.06	704.21	740.8	616.74	639.91	612.42	606.66	537.77	639.7	639.99	496.97	525.54	722.27	545.85	469.51	590.72	515.74	631.09	752.31	667.73	482.29	505.27	498.58	468.79	423.62	575.15	519.55
ATP6V0E1	NM_003945.3	GACATGCTCTACAGTGCTCAGTCTTTGAGGTCACGAGAAGAGAATGCCTTCTAGATGCAAAATCACCTCCAAACCAGACCACTTTTCTTGACTTGCCTGT	100	23.07	982.64	960.77	987.32	870.2	860.86	994.57	798.6	688.09	862.84	737.73	690.3	649.39	827.31	980.77	847.9	844.51	700.43	955.55	842.87	539.3	534.63	666.94	614.92	485.29	937.88	830.42	915.53	1096.35	843.31	512.14	558.7	509.46	519.83	541.3	585.39	614.02
ATP6V0E2	NR_110612.1	ACGACAGCCTCACTTCTGTATGGACTGCTGATGTGGCCTGCCATCCTGTTCAGCGGGCATTGTCTTTGGAGCAGCAGGAGAATAGGATGCCTCTCACTCA	100	18.33	129.09	153.13	130.16	152.55	129.75	172.47	222.56	183.58	186.31	200.19	190.5	205.38	150.11	150.94	165.14	143.01	158.68	168.11	160.46	128.34	110.56	186.92	142.59	120.99	147.45	171.91	170.37	226.13	188.88	158.47	129.75	150.48	115.31	133.36	158.72	127.7
ATP6V1A	NM_001690.2	GATCCAGTTACATCTGCCACTCTTGGTATCGTTCAGGTGTTCTGGGGCTTAGATAAGAAACTAGCTCAACGTAAGCATTTCCCCTCTGTCAATTGGCTCA	100	32.2	919.42	1074.01	927.38	1042.09	753.64	843.95	1736.84	1508.41	1799.04	1716.58	1685.62	1565.9	908.81	943.22	964.91	754.19	900.93	1021.05	1002.1	793.25	716.37	1457.24	761.97	750.95	863.22	820.71	888.86	1154.42	998.49	670.61	860.94	781.41	741	695.58	977.93	860.67
ATP6V1D	NM_015994.2	CCAAGTTCACAGCAGGTGACTTCAGCACTACAGTTATCCAAAATGTCAATAAAGCGCAAGTGAAGATTCGAGCGAAGAAAGATAATGTAGCAGGTGTTAC	100	18.95	384.63	362.52	355.37	354.53	297.57	419.67	547.67	377.42	461.11	386.01	497.66	409.58	336.22	399.68	325.09	328.17	310.71	398.09	331.98	314.02	287.76	394.03	274.04	255.14	338.76	268.07	315.55	359.88	297.95	266.41	332.78	291.9	294.89	277.19	337.92	288.64
ATP6V1E1	NM_001039367.1	TTTGGTGTTTGGCCCTGCAGTCCCCACTCTTGAGGCTTAAGGCGCATGTGGCACACCACTCCTTCCAGCAGTAGTCGCTTTACTGTTACCTGTTTAGGCC	100	14.8	596.26	679.45	628.53	648.17	484.04	548.45	798.6	730.46	699.82	766.49	729.9	757.42	531.84	574.01	625.01	517.09	549.72	647.71	635.07	535.2	474.05	598.15	565.91	487.92	639.25	597.32	677.02	738.23	674.83	656.83	523.59	462.32	536.84	522.99	556.38	552.79
ATP6V1G2	NM_130463.2	GAAAACATCCTGACTTCAGTGTCTGGCCGATGTGGGTCCCTCTCTTGACCCTGTCACTTGCTGGCTGTGAAACCAGGACAAGCTACTTAACTTGGTAGCC	100	24.37	296.81	309.81	283.44	295.8	266.49	315.04	578.22	503.23	641.6	525.37	512.64	503.37	310.41	322.44	290.29	306.34	306.06	342.05	278.5	378.19	375.6	492.73	445.6	349.83	341.55	340.91	380.73	342.28	342.29	411.09	473.21	310.03	455.56	405.32	404.49	439.08
ATP6V1H	NM_213620.1	CTATGCAAGATGTAGCAAGAACACTGCGTGGCCCTACTTTCTGCCAATGTTGAATCGCCAGGATCCCTTCACTGTTCATATGGCAGCAAGAATTATTGCC	100	19.83	538.3	603.95	551.46	527.13	486.37	554.2	816.05	860.12	855.85	866.03	825.15	762.17	540.67	610.15	536.14	524.62	514.53	614.96	558.84	734.54	752.72	882.27	897.88	627.33	582.32	522.53	537.76	645.84	541.81	528.22	764.77	803.17	638.92	579.22	727.05	699.73
ATP7A	NM_000052.4	AGCCGCAGCTACTGTGACTTCTCCGATTGTGTGAGCTTTGTTGGAGCCTGCGTACGTGGATTTATCGCTGCCACGGTCTGCGTAGCTCCAGAGGTTTAAC	100	21.1	88.69	98.29	89.91	100.27	104.89	77.04	102.55	80.88	95.48	88.48	80.27	98.54	111.39	109.13	116.26	111.4	109.55	101.16	105.74	118.78	112.08	109.16	158.19	92.06	109.19	144.72	118.52	97.67	124.15	190.62	132.8	117.85	128.54	152.98	90.45	125.95
ATP8A2	NM_016529.4	CCTTGGGCCTGACCAGATCTTATTAAGAGGTACACAGCTTAGAAATACTCAGTGGGTCTTTGGCATAGTTGTTTATACTGGACACGACACCAAACTCATG	100	18.75	248.51	309.1	273.16	314.42	296.02	284	519.31	408.23	491.39	465.64	423.81	455.88	361.35	344.4	356.93	284.51	379.1	372.61	414.36	299	271.1	447.12	347.56	316.95	332.22	347.71	367.4	401.23	439.83	330.71	317.51	335.41	304.34	341.25	290.14	323.63
ATRN	NM_001207047.1	ACAGATTTGGCCATTCAGCAGTCTTACACAACAGCACCATGTATGTGTTCGGTGGTTTCAATAGTCTCCTCCTCAGCGACATCCTGGTATTCACCTCGGA	100	21.01	170.36	212.95	169.55	201.26	167.04	211.56	218.2	202.83	236.38	232.27	237.59	216.07	158.26	163.7	186.61	156.56	172.62	176.85	165.99	116.05	131.76	234.77	140.36	109.16	156.78	149.57	173.33	208.53	181.79	135.5	177.07	154.11	130.43	98.06	151.9	167.94
ATXN2	NM_002973.3	TCTATGGTGGGTCATCAACAGCCAACTCCAGTTTATACTCAGCCTGTTTGTTTTGCACCAAATATGATGTATCCAGTCCCAGTGAGCCCAGGCGTGCAAC	100	14.6	440.83	503.53	459.84	456.23	480.16	434.62	656.77	564.85	687.01	635.97	654.98	648.2	476.82	490.39	505.04	447.85	503.91	537.82	518.88	494.24	654.28	653.48	677.31	591.82	487.14	506.99	519.99	563.13	491.27	420.28	467.11	531.22	551.97	570.06	650.25	593.02
ATXN3	NM_004993.5	GCAGCAGCAGGGGGACCTATCAGGACAGAGTTCACATCCATGTGAAAGGCCAGCCACCAGTTCAGGAGCACTTGGGAGTGATCTAGGTGATGCTATGAGT	100	14.23	355.65	371.77	365.64	355.96	333.31	388.63	501.85	431.34	440.15	529.79	354.25	449.94	377.65	430.15	378.41	358.28	365.15	463.59	404.53	335.87	327.14	378.33	403.26	341.94	410.61	391.41	401.47	493.62	407.02	355.97	332.78	315.47	349.7	292.88	319.15	344.62
ATXN7	NM_001128149.2	GAGTTGGAGAGAATGTAAGTCCTGACCTGAAGGTCTTTTGTGATGCATGTATAGGATTGCCCTGACACACACCCTCCTTTCTTGGGATTATACCAGCCAT	100	15.5	106.26	123.92	136.15	116.03	126.64	104.63	120.01	105.27	109.46	92.91	94.18	83.1	110.04	129.68	119.97	141.5	165.31	141.19	132.18	128.34	93.9	107.67	142.59	138.09	134.38	142.77	128.89	136.38	140.99	133.2	126.7	105.16	124.76	146.44	98.99	96.21
AVP	NM_000490.4	GCTGCATACGGGGTCCACCTGTGTGCACCAGGATGCCTGACACCATGCTGCCCGCCTGCTTCCTCGGCCTACTGGCCTTCTCCTCCGCGTGCTACTTCCA	97.22	48.31	83.42	83.33	101.04	110.3	95.56	97.73	58.91	51.35	25.62	23.23	20	33.24	86.26	68.74	92.57	100.86	79.01	85.88	68.86	162.47	77.24	26.92	89.12	74.96	122.25	191.34	143.7	111.75	125.92	234.25	119.07	90.65	90.73	79.76	87.04	104.96
B4GALT6	NM_004775.3	GTATTTCCTAGTCTCAAAGTCAAGAAACCCGTATATGTGGACCTAGGGCTAATAGGAGGTCCCTATGGCACTAACTGGGAAAATTACATGGTGCTTTTCA	100	14.73	223.05	233.6	234.63	213.43	242.41	273.65	198.56	197.7	224.73	214.57	191.57	189.95	213.96	264.33	251.78	219.03	259.59	269.27	269.89	191.14	163.57	251.97	233.94	156.5	231.44	201.05	241.47	230.53	227.01	204.4	219.81	161.36	160.68	227.5	172.38	201.17
BACE1	NM_012104.3	GCTGGCCAAAGTCAGTAGGAGAGGATGCACAGTTTGCTATTTGCTTTAGAGACAGGGACTGTATAAACAAGCCTAACATTGGTGCAAAGATTGCCTCTTG	100	14.64	504.05	556.95	500.08	543.61	486.37	643.88	700.41	467.29	586.87	495.51	565.08	483.18	545.42	527.95	573.91	532.9	538.43	572.02	486.29	443.73	380.15	544.32	456.74	411.64	599.12	578.87	582.21	635.28	581.72	484.58	470.16	355.35	430.99	440.62	409.61	500.31
BAD	NM_004322.3	CAGCACAGCGCTATGGCCGCGAGCTCCGGAGGATGAGTGACGAGTTTGTGGACTCCTTTAAGAAGGGACTTCCTCGCCCGAAGAGCGCGGGCACAGCAAC	100	22.19	339.84	259.24	303.99	254.26	242.41	342.64	368.75	301.68	364.47	308.59	359.6	301.54	289.35	350.07	249.56	309.35	263.57	382.08	300.01	215.72	166.6	348.42	262.9	160.45	385.42	318.57	357.03	366.92	258.93	208.99	261.03	250.2	194.7	236.65	225.28	183.68
BAX	NM_138761.3	TTTTTCCGAGTGGCAGCTGACATGTTTTCTGACGGCAACTTCAACTGGGGCCGGGTTGTCGCCCTTTTCTACTTTGCCAGCAAACTGGTGCTCAAGGCCC	100	28.14	1005.48	1090.39	992.46	961.16	864.75	986.52	604.4	716.34	711.46	759.85	632.51	717.06	985.57	1028.96	994.53	873.87	772.8	1039.25	1044.52	522.91	658.82	608.62	683.99	564.2	1063.86	1153.85	1241.45	1436.87	1126.19	525.92	543.43	694.39	627.58	609.29	692.92	523.05
BCAS1	NM_003657.2	AGCAGGTCACCTAGTTGGGTCAGAAGAGTCGATGATCACCAAGCAGGAAAGGGAGGGAATAGAGGAATGTGTTCGGGTTAAGTGATGAAAATGGCAGTGG	63.89	32.16	23.71	20.65	28.26	26.5	22.53	29.89	20	20	20	20	20	20	21.06	20	21.48	24.09	25.89	20	21.52	38.23	30.29	25.42	20	31.56	21.46	41.76	56.29	22.88	33.7	20	33.58	20	43.48	30.07	20	20
BCAS2	NM_005872.2	CTGGCAGAGAAAGAACATGCAACTCACAGCTGGATCTAAATTGAGAGAAATGGAGTCAAATTGGGTATCCCTGGTCAGTAAGAATTATGAGATTGAACGG	100	22.89	962.45	1292.66	883.71	1222.58	828.23	1015.26	1228.44	1544.36	1308.81	1684.5	1268.23	1482.79	1052.13	963.06	1148.56	919.03	825.25	990.49	1092.47	838.3	839.05	1179.1	761.97	904.82	953.74	916.86	1130.34	1128.9	1072.09	760.17	773.93	951.84	776.91	709.96	1228.82	743.47
BCHE	NR_137635.1	ATTGATGAAGCAGAATGGGAGTGGAAAGCAGGATTCCATCGCTGGAACAATTACATGATGGACTGGAAAAATCAATTTAACGATTACACTAGCAAGAAAG	100	19.22	106.26	96.15	97.62	62.31	101.78	74.74	82.91	75.74	109.46	70.79	108.09	83.1	99.85	126.14	120.71	88.82	114.19	135.36	90.99	92.84	78.76	77.76	109.17	78.91	134.38	111.69	114.07	86.23	113.51	110.24	120.59	85.21	92.62	69.3	88.75	113.71
BCL2	NM_000633.2	TAACGTGCCTCATGAAATAAAGATCCGAAAGGAATTGGAATAAAAATTTCCTGCATCTCATGCCAAGGGGGAAACACCAGAATCAAGTGTTCCGCGTGAT	100	25.87	448.73	475.04	480.39	498.48	502.69	482.91	290.2	299.12	316.72	273.19	291.1	296.8	405.5	435.11	440.61	523.11	431.54	449.03	445.1	275.79	236.27	339.45	271.81	238.04	452.61	374.9	422.21	362.52	403.48	289.37	283.93	255.64	249.52	253.65	264.54	244.91
BCL2L1	NM_138578.1	CTAAGAGCCATTTAGGGGCCACTTTTGACTAGGGATTCAGGCTGCTTGGGATAAAGATGCAAGGACCAGGACTCCCTCCTCACCTCTGGACTGGCTAGAG	100	14.04	236.22	309.81	232.06	304.39	230.75	265.6	268.38	273.44	234.05	241.12	223.68	276.61	285.96	251.57	280.66	231.07	206.48	252.53	269.89	207.53	171.14	262.44	276.27	172.28	223.97	236.99	282.96	249.89	287.31	229.66	238.13	252.01	230.62	197.43	225.28	181.93
BDNF	NM_170732.4	TGATGCTCAGTAGTCAAGTGCCTTTGGAGCCTCCTCTTCTCTTTCTGCTGGAGGAATACAAAAATTACCTAGATGCTGCAAACATGTCCATGAGGGTCCG	100	45.73	128.21	188.74	131.87	164.73	114.99	98.88	161.46	382.56	221.24	341.77	291.1	376.34	133.81	122.6	158.47	121.93	118.84	130.27	146.93	311.29	430.13	296.83	394.35	345.88	139.05	176.77	211.85	132.86	183.56	248.03	230.5	455.07	379.95	281.11	344.75	316.63
BECN1	NM_003766.2	AGCTCAGTATCAGAGAGAATACAGTGAATTTAAACGACAGCAGCTGGAGCTGGATGATGAGCTGAAGAGTGTTGAAAACCAGATGCGTTATGCCCAGACG	100	14.76	410.97	473.62	352.8	449.07	413.34	448.42	508.4	482.69	425.02	509.89	397.06	417.89	354.56	425.19	385.81	431.29	405.65	435.93	442.03	324.94	324.11	418.71	327.51	306.43	448.87	397.24	432.58	486.58	480.62	312.34	323.62	366.23	336.47	315.1	402.78	337.62
BID	NM_001196.3	CCTGGTAATAGCTGTAAACTTCCAATTTCTAGCCATACGCTCAGCTCATCCATGCCTCAGAAGTGCATCTGGAGAGAACAGGTTTCTAAGCATAAAAGAT	100	14.73	129.97	136.03	127.59	159	127.42	124.18	133.1	95	100.14	108.39	116.66	96.16	137.88	130.39	148.11	140.75	156.02	141.19	139.56	126.97	101.47	106.92	140.36	114.42	134.38	147.63	157.03	139.02	161.39	151.58	122.12	117.85	156.89	121.6	100.69	111.96
BNIP3	NM_004052.2	AGGGGGCATATTCTCTGCAGAATTTCTGAAAGTTTTCCTTCCATCTCTGCTGCTCTCTCATTTGCTGGCCATCGGATTGGGGATCTATATTGGAAGGCGT	100	18.76	495.27	480.03	456.41	446.2	500.36	395.53	528.03	379.99	436.66	377.16	513.71	416.7	451.69	549.21	554.65	415.48	454.78	564.74	495.52	404.13	357.43	373.84	369.84	313.01	507.67	654.62	639.98	615.05	669.5	525.92	522.06	360.79	408.3	485.08	392.54	477.57
BRMS1L	NM_032352.3	GCCATTTGGTGCAATTTAGAAAGTGTTGGCCTCCCTTCCGCTAGCCACATTCAAAATTAACTTCCAAAACCTCAGGAACAGTACAAAGAATTGAAACCCT	100	16.16	71.13	103.27	77.92	79.5	82.36	72.44	87.28	84.73	68.7	68.57	61	73.61	86.94	83.62	88.86	74.52	81	90.24	81.15	84.65	89.36	86.73	69.07	68.39	62.53	59.25	100.74	72.15	94.88	75.79	54.95	63.46	66.16	66.68	87.04	50.73
C3	NM_000064.2	CATCTACCTGGACAAGGTCTCACACTCTGAGGATGACTGTCTAGCTTTCAAAGTTCACCAATACTTTAATGTAGAGCTTATCCAGCCTGGAGCAGTCAAG	69.44	43.17	31.61	20	26.55	33.66	20	20	20	20	20	20	20	20	28.53	20.55	28.88	29.35	25.89	26.93	35.04	64.17	36.35	20	44.56	36.82	29.86	45.65	48.89	26.4	38.13	75.79	65.64	38.07	43.48	31.38	34.13	20
C5	NM_001735.2	ATTCGTTGAATGACGACTTGAAGCCAGCCAAAAGAGAAACTGTCTTAACTTTCATAGATCCTGAAGGATCAGAAGTTGACATGGTAGAAGAAATTGATCA	94.44	25.89	50.05	42.73	38.53	35.81	74.59	66.69	56.73	43.65	57.06	40.92	43.88	46.3	48.9	41.81	37.77	61.72	43.82	44.39	54.1	45.06	51.49	49.35	20	51.29	50.39	28.17	35.55	52.79	47	20	47.32	68.89	47.26	54.91	51.2	75.22
C6	NM_000065.2	ACTCTCCTGTTTGGGCATGTCTTATTCAGTTCCAGCTCATGACGCCCTGTAGCATACCCCTAGGTACCAACTTCCACAGCAGTCTCGTAAATTCTCCTGT	97.22	42.03	87.81	72.65	109.61	93.82	108.77	66.69	20	34.66	24.45	27.65	27.83	27.31	93.06	77.95	94.05	83.55	101.58	88.06	81.15	162.47	109.05	38.13	126.99	124.94	103.59	149.57	131.85	75.67	116.17	126.31	146.54	103.34	137.99	121.6	128	96.21
C9orf72	NM_145005.6	GAGTAAGGCACATTTGGGCTCCAAAGACAGAACAGGTACTTCTCAGTGATGGAGAAATAACTTTTCTTGCCAACCACACTCTAAATGGAGAAATCCTTCG	100	22.08	392.53	396.7	386.19	375.3	374.49	428.87	702.59	641.88	720.78	589.52	694.58	593.59	400.75	439.36	430.99	423.01	415.61	455.58	417.44	472.4	483.14	710.3	539.17	487.92	384.48	369.08	394.06	468.98	408.8	351.38	506.8	476.83	425.32	448.47	501.77	451.33
CA2	NM_000067.2	AGCTGTGCAGCAACCTGATGGACTGGCCGTTCTAGGTATTTTTTTGAAGGTTGGCAGCGCTAAACCGGGCCTTCAGAAAGTTGTTGATGTGCTGGATTCC	100	45.85	306.47	386.02	310.84	393.92	265.72	372.53	100.37	157.9	107.13	190.24	140.2	166.21	237.73	242.36	259.18	253.65	193.2	259.81	277.88	116.05	142.37	123.37	126.99	107.84	190.37	142.77	223.7	215.57	207.5	80.38	97.7	125.1	113.42	77.14	151.9	89.22
CAB39	NM_001130849.1	TCACTGAAGCTTCTCGGTGAACTACTACTAGATAGACACAACTTCACAATTATGACAAAATACATCAGTAAACCTGAGAACCTCAAATTAATGATGAACC	100	17.14	624.36	668.77	603.7	613.79	632.44	650.78	866.24	609.78	884.96	725.56	880.8	738.43	630.33	707.94	646.48	607.42	627.4	703.75	623.39	498.34	489.19	752.17	556.99	426.11	637.38	642	682.94	808.62	691.67	491.47	618.23	502.21	485.81	563.53	575.15	575.53
CACNA1A	NM_001127221.1	AGTTTGAGAAAGATTGTCGAGGCAAATACCTCCTCTACGAGAAGAATGAGGTGAAGGCGCGAGACCGGGAGTGGAAGAAGTATGAATTCCATTACGACAA	27.78	15.51	20	23.5	20	20	20	20	20	20	20	20	24.62	20	20	20	25.92	30.11	20	20	20	20	31.81	27.66	20	20	23.33	20	20	22	23.94	20	30.53	20	20	20	20	20
CACNA1B	NM_000718.3	CGCACAGACTCGCCCAGGAACAACGCTCTGAAATACCTGGATTACATTTTCACTGGTGTCTTTACCTTTGAGATGGTGATAAAGATGATCGACTTGGGAC	100	21.78	57.96	71.93	59.09	73.77	74.59	57.49	93.82	64.19	98.98	88.48	78.13	60.55	63.17	72.28	77.01	65.48	86.97	85.15	83.61	72.36	45.44	98.69	53.47	48.66	59.73	61.19	60.74	106.47	82.47	50.53	91.59	59.83	69.94	52.3	63.15	71.72
CACNA1C	NM_000719.6	CAGTTCTTGGAAGGGGCCCGGATGTACTGAGGATGCGTTACAGTTTCACTCGAGGAGGCAGTAGTGGAAAGGAGCAGTTTTTGGGGTTTGATGCCATAAT	100	26.46	108.01	115.38	123.31	108.86	96.34	118.43	224.74	191.28	217.75	207.94	226.89	223.19	116.15	119.76	107.38	133.98	138.09	138.28	116.19	184.32	231.72	231.04	204.97	161.76	134.38	171.91	149.63	171.58	164.05	186.02	174.02	248.38	181.47	190.89	191.15	197.67
CACNA1D	NM_000720.2	TATCGTGTGATTTGCAAGATGACGAGCCTGAGGAAACAAAACGAGAAGAAGAAGATGATGTGTTCAAAAGAAATGGTGCCCTGCTTGGAAACCATGTCAA	30.56	14.13	20	22.08	20	20	20	20	20	20	32.6	20	20	20	26.49	20	23.7	27.1	26.56	20.38	20.29	20	20	20	20	20	20.53	20	20	25.52	20	20	20	20	20	27.46	20	20
CACNA1F	NM_005183.2	GAGATAATGCTTGCCAGCCTTCCCGGAAATCGGTGTGATCCTGAGTCTGACTTCGGCCCTGGTGAAGAGTTTACCTGTGGTAGCAATTTTGCCATCGCCT	100	41.71	101.86	71.22	111.32	90.96	110.33	103.48	67.64	61.62	36.1	48.67	58.86	79.54	75.39	65.9	81.46	93.33	63.07	65.5	61.48	158.38	178.71	79.25	182.69	157.82	100.79	149.57	127.4	69.51	118.83	220.47	146.54	172.24	156.89	143.82	131.42	138.2
CACNA1S	NM_000069.2	ACAAAATCATCCAGTTCATCCGACATTGGAGGCAGTGGAACCGCATCTTTCGCTGGAAGTGCCATGACATCGTGAAGTCCAAGGTCTTCTATTGGCTGGT	86.11	44.67	73.76	64.1	92.48	87.38	86.24	70.14	20	20	20	20	20	23.74	97.81	90	100.71	100.86	94.28	79.33	67.01	113.32	90.87	28.41	93.58	64.44	104.52	135.98	139.26	82.71	135.67	146.98	109.91	61.64	120.98	101.98	76.8	106.71
CACNB2	NM_000724.3	TCTTTTGTAAGTGCTACATAAATTGGCCTGGTATGGCTGCAGTCCTCCGGTTGCATACTGGACTCTTCAAAAACTGTTTTGGGTAGCTGCCACTTGAACA	100	20.44	144.02	126.77	159.27	131.78	157.72	109.23	120.01	109.12	83.84	112.82	118.8	138.9	126.34	136.06	141.44	146.77	156.02	165.93	147.55	206.16	151.45	147.29	209.43	181.49	139.05	170.94	139.26	122.31	166.71	202.1	187.76	117.85	177.69	198.74	184.32	180.18
CACNB4	NM_000726.3	GTGAAATTGGCTTCATTCCAAGTCCACTCAGATTGGAGAACATACGGATCCAGCAAGAACAAAAAAGAGGACGTTTTCACGGAGGGAAATCAAGTGGAAA	100	20.81	89.57	116.8	97.62	110.3	97.9	85.08	189.83	147.63	165.35	188.03	183.01	146.02	117.51	91.42	107.38	121.93	116.19	122.26	115.58	122.88	115.1	175.71	124.77	111.79	131.58	131.12	154.07	135.5	136.56	105.64	134.33	126.91	115.31	129.44	136.54	115.46
CADM3	NM_001127173.1	GACTCATCCCTGCAATGGTCTAACCCTGCTCAGCAGACTCTCTACTTTGGGGAGAAGAGAGCCCTTCGAGATAATCGAATTCAGCTGGTTACCTCTACGC	100	25.97	539.18	625.32	550.6	530.71	588.93	728.97	1056.07	794.64	1070.11	890.36	1011.37	987.74	585.5	666.13	607.23	637.52	608.15	759.06	672.57	420.52	475.56	980.22	597.1	470.82	699.91	750.78	758.5	996.92	705.86	546.59	618.23	536.66	517.94	564.83	667.32	542.29
CADPS	NM_183394.2	CCGACCAAGATCTCAAAATCAAACTTGCTGTCCGAATGGATAAGCCTCAAAACATGAAGCATTCTGGGTATTTATGGGCCATCGGTAAGAATGTCTGGAA	100	23.02	345.99	319.07	270.59	332.32	313.89	327.69	438.57	385.13	441.32	444.63	409.9	378.71	262.86	325.27	343.6	316.13	294.78	331.86	265.59	225.28	210.52	434.41	249.53	220.95	295.83	237.96	232.59	382.75	315.69	179.13	322.09	273.77	232.51	224.89	288.43	264.15
CALB1	NM_004929.2	TGGAGGGAAGCTGTACCGAACGGATCTTGCTCTTATTCTCTGTGCTGGGGATAACTAGAGTTGGTGGCCGCAACCACTTGCTAGTGATACACTGTATCTA	100	18.19	907.12	895.96	825.48	896.7	862.41	1039.41	979.7	929.44	1000.24	1046.32	1246.82	1193.12	1010.02	1045.26	1102.65	840.75	1031.72	1120.03	1070.34	704.5	799.67	1125.27	920.15	808.82	1028.4	660.45	785.16	946.76	818.48	597.12	699.13	618.24	723.98	746.57	781.66	757.46
CALB2	NM_001740.2	CGAACCGGCCGTACGATGAGCCCAAGCTCCAGGAATACACCCAAACCATACTACGGATGTTTGACTTGAACGGGGATGGCAAATTGGGCCTCTCAGAGAT	100	30.77	254.66	236.45	219.21	189.8	196.57	235.71	259.65	270.87	238.71	269.87	349.97	332.41	136.53	145.98	120.71	264.19	127.47	171.02	146.32	143.36	169.63	363.38	236.17	157.82	135.32	178.71	165.92	238.45	165.82	153.87	195.39	233.88	141.77	213.12	170.67	148.69
CALM1	NM_006888.3	ACCTTGCCTGAAAACAAGCAGATACCGATTGCTTCATCCTATTTATGGACATGTAGGTCTAGTTGCATTTTCACTGGGGGGAGGGGGGAAGGTGAATTAT	100	22.93	701.64	922.31	707.31	832.96	624.67	793.35	1217.53	784.37	1098.05	851.65	1084.15	955.68	798.78	812.12	867.9	830.96	817.94	871.13	894.51	524.28	505.85	1077.42	668.39	526.06	791.36	675.02	879.98	959.08	888.53	548.89	653.34	543.91	585.99	636.74	604.17	617.52
CALML5	NM_017422.4	CCGGTGAGCTGACTCCTGAGGAGGAGGCCCAGTACAAAAAGGCTTTCTCCGCGGTTGACACGGATGGAAACGGCACCATCAATGCCCAGGAGCTGGGCGC	83.33	45.92	48.3	61.96	63.37	60.88	65.26	51.74	20	20	20	20	20	20	49.58	58.82	68.13	54.95	65.73	54.58	52.87	88.75	49.98	23.93	69.07	57.87	71.86	113.64	120	71.27	87.79	135.5	51.9	59.83	71.83	61.45	61.44	59.48
CAMK2B	NM_001220.3	TCACCAGAAGCTGGAGAGAGAGGCTCGGATCTGCCGCCTTCTGAAGCATTCCAACATCGTGCGTCTCCACGACAGCATCTCCGAGGAGGGCTTCCACTAC	100	37.69	37.76	56.26	44.53	40.82	31.85	52.89	115.64	93.71	108.29	102.86	117.73	108.03	44.15	41.1	45.17	48.92	51.79	53.85	44.26	55.98	72.7	94.96	57.93	77.59	42.93	47.59	57.78	52.79	61.19	82.68	50.37	67.08	69.94	37.92	66.56	82.22
CAMK2D	NM_172127.1	TGGCTTCGACCACAACCTGCACCAGGTTCACGGACGAGTATCAGCTTTTCGAGGAGCTTGGAAAGGGGGCATTCTCAGTGGTGAGAAGATGTATGAAAAT	100	30.13	742.03	918.75	763.83	931.08	617.68	672.63	901.15	716.34	830.24	912.48	887.22	732.49	611.99	685.98	613.9	756.45	662.59	737.95	660.28	359.08	366.52	853.11	434.46	364.3	613.12	511.85	607.39	638.8	714.73	328.41	448.79	366.23	393.18	376.56	440.33	390.1
CAMK2G	NM_001222.2	GAGTACGCAGCAAAAATCATCAATACCAAGAAGTTGTCTGCCCGGGATCACCAGAAACTAGAACGTGAGGCTCGGATATGTCGACTTCTGAAACATCCAA	100	20.29	62.35	64.81	61.65	83.08	61.38	94.28	104.73	68.04	94.32	77.42	92.04	98.54	66.56	78.66	69.61	85.81	81.66	77.14	73.16	58.71	57.55	112.15	77.98	67.07	59.73	55.36	84.44	75.67	72.71	71.19	65.64	76.15	60.49	41.84	69.97	59.48
CAMK4	NM_001744.3	AAGGAGAGAAAATTCAAGGCGATGGGGCCCAAGCCGCAGTTAAGGGGGCACAGGCTGAGCTGATGAAGGTGCAAGCCTTAGAGAAAGTTAAAGGTGCAGA	100	12.28	129.09	148.85	115.6	140.38	122.76	136.82	189.83	148.92	144.39	172.54	136.99	142.46	117.51	128.97	145.88	141.5	142.08	128.81	157.38	110.59	134.79	157.76	140.36	131.52	152.11	143.75	142.22	153.1	161.39	174.54	143.49	105.16	147.44	141.21	141.66	124.2
CASP1	NM_001223.3	TGGAGACATCCCACAATGGGCTCTGTTTTTATTGGAAGACTCATTGAACATATGCAAGAATATGCCTGTTCCTGTGATGTGGAGGAAATTTTCCGCAAGG	86.11	40.15	60.59	51.99	58.23	53	69.93	44.84	20	20	20	20	20	26.12	56.38	45.35	80.72	52.69	76.35	60.4	62.09	103.76	90.87	23.18	84.66	82.85	48.53	71.87	84.44	38.72	71.83	75.79	79.38	45.33	62.38	64.07	46.08	61.23
CASP3	NM_032991.2	ACTCCACAGCACCTGGTTATTATTCTTGGCGAAATTCAAAGGATGGCTCCTGGTTCATCCAGTCGCTTTGTGCCATGCTGAAACAGTATGCCGACAAGCT	100	16.4	304.72	331.89	292	345.21	291.36	363.33	416.75	364.59	489.06	439.1	421.67	429.76	336.22	339.44	377.67	299.57	374.45	371.16	346.74	288.08	274.13	405.25	307.46	280.13	329.42	316.63	333.32	436.43	370.67	238.85	343.46	300.96	304.34	269.34	348.16	297.39
CASP6	NM_032992.2	AAGTTGGACACCAACATAACTGAGGTGGATGCAGCCTCCGTTTACACGCTGCCTGCTGGAGCTGACTTCCTCATGTGTTACTCTGTTGCAGAAGGATATT	100	17.29	295.93	292.72	296.28	278.61	272.71	305.84	235.65	207.97	206.1	212.36	210.84	249.31	287.32	266.45	250.3	310.11	274.86	298.38	270.5	206.16	216.58	234.77	256.22	177.55	270.63	262.24	263.7	269.25	268.69	287.07	175.55	188.55	187.14	166.05	189.44	201.17
CASP7	NM_001227.3	ATCAATGACACAGATGCTAATCCTCGATACAAGATCCCAGTGGAAGCTGACTTCCTCTTCGCCTATTCCACGGTTCCAGGCTATTACTCGTGGAGGAGCC	100	31.81	100.99	113.95	126.73	101.7	125.09	110.38	45.82	42.36	52.4	56.41	35.32	56.98	111.39	110.55	131.81	146.02	113.53	115.71	120.5	128.34	87.84	51.59	109.17	98.64	114.78	146.66	115.55	95.03	110.85	183.73	111.43	141.42	98.3	100.68	90.45	90.97
CASP8	NM_001228.4	AGATGGACTTCAGCAGAAATCTTTATGATATTGGGGAACAACTGGACAGTGAAGATCTGGCCTCCCTCAAGTTCCTGAGCCTGGACTACATTCCGCAAAG	88.89	40.78	93.96	78.34	101.9	79.5	103.33	97.73	20	20	20	24.33	20	48.67	72	80.08	82.94	92.58	64.4	86.6	70.09	117.42	83.3	35.14	98.03	77.59	94.25	143.75	112.59	75.67	104.64	151.58	109.91	85.21	119.09	98.06	78.51	113.71
CASP9	XM_011542270.1	GGCCAGGCAGCTGATCATAGATCTGGAGACTCGAGGGAGTCAGGCTCTTCCTTTGTTCATCTCCTGCTTAGAGGACACAGGCCAGGACATGCTGGCTTCG	100	17.82	90.45	91.16	105.33	90.24	113.43	94.28	124.37	80.88	78.02	109.5	64.21	79.54	86.26	94.25	92.57	112.15	97.6	99.7	85.45	111.96	87.84	74.02	120.31	86.8	114.78	124.32	131.85	115.27	106.41	142.39	123.65	94.28	128.54	87.6	97.28	103.21
CAST	NM_001042444.1	TGCCAGATGATGCTGTAGAAGCCTTGGCTGATAGCCTGGGGAAAAAGGAAGCAGATCCAGAAGATGGAAAACCTGTGATGGATAAAGTCAAGGAGAAGGC	100	15.41	120.31	129.62	130.16	146.82	131.3	144.87	128.74	137.36	101.31	140.47	113.44	140.09	110.04	94.96	122.19	127.96	98.26	114.99	108.2	109.22	75.73	139.07	138.13	127.57	119.45	93.24	122.96	117.91	124.15	105.64	85.48	125.1	92.62	92.83	104.11	103.21
CCK	NM_001174138.1	AAAATGTGTCTGTAAGATTGTCCAGTGCAACCACACACCTCACCAGAATTGTGCAAATGGAAGACAAAATGTTTTCTTCATCTGTGACTCCTGGTCTGAA	91.67	40.97	56.2	53.42	60.8	50.85	55.94	39.09	43.64	30.81	20	20	27.83	20	52.3	53.15	63.69	64.73	62.41	55.31	49.18	118.78	66.64	30.66	100.26	82.85	57.86	57.3	97.78	36.08	63.85	101.05	80.9	103.34	86.95	70.6	75.09	71.72
CCL2	NM_002982.3	CATTCCCCAAGGGCTCGCTCAGCCAGATGCAATCAATGCCCCAGTCACCTGCTGTTATAACTTCACCAATAGGAAGATCTCAGTGCAGAGGCTCGCGAGC	100	62.62	274.86	455.1	247.47	464.82	226.87	261	82.91	93.71	91.99	107.29	82.41	94.97	203.77	172.91	206.61	307.85	187.22	173.94	238.54	86.01	74.21	113.65	98.03	74.96	190.37	205.91	318.51	157.5	396.38	80.38	77.85	72.52	100.19	84.99	112.64	71.72
CCL5	NM_002985.2	AGTGTGTGCCAACCCAGAGAAGAAATGGGTTCGGGAGTACATCAACTCTTTGGAGATGAGCTAGGATGGAGAGTCCTTGAACCTGAACTTACACAAATTT	86.11	42.56	49.18	47.72	55.66	40.82	63.71	43.69	20	20	20	26.54	20	20	38.04	41.1	56.28	32.37	40.5	45.85	37.5	77.82	78.76	34.39	73.52	68.39	60.66	59.25	99.26	35.2	70.94	94.16	93.12	68.89	79.39	53.61	61.44	50.73
CCND1	NM_053056.2	TTGAACACTTCCTCTCCAAAATGCCAGAGGCGGAGGAGAACAAACAGATCATCCGCAAACACGCGCAGACCTTCGTTGCCCTCTGTGCCACAGATGTGAA	100	33.97	163.33	277.76	143.86	242.08	147.62	197.76	89.46	107.84	96.65	103.97	92.04	119.91	201.73	207.64	257.7	192.69	218.43	190.67	236.69	126.97	133.28	106.92	122.54	80.22	199.71	165.11	205.92	129.34	203.07	96.46	125.17	145.04	88.84	134.67	141.66	138.2
CCNH	NM_001239.2	CTGCCATTTTATCTAGTGCCTCCAGGGCTGGAATTACTATGGAAAGTTATTTATCAGAGAGTCTGATGCTGAAAGAGAACAGAACTTGCCTGTCACAGTT	100	25.34	334.57	436.58	316.83	452.65	291.36	400.13	449.48	632.89	425.02	588.41	436.66	555.6	357.96	329.52	334.72	327.42	318.02	383.53	379.94	331.77	321.08	483.75	291.87	373.5	294.89	246.7	274.07	361.64	329.88	204.4	312.93	407.93	268.42	299.41	401.07	292.14
CCR2	NM_001123041.2	TCTGATCTGCTTTTTCTTATTACTCTCCCATTGTGGGCTCACTCTGCTGCAAATGAGTGGGTCTTTGGGAATGCAATGTGCAAATTATTCACAGGGCTGT	83.33	45.35	76.4	60.54	89.06	79.5	92.46	65.54	20	20	20	20	20	20	60.45	61.65	80.72	65.48	72.37	71.32	60.86	133.8	81.78	26.17	118.08	82.85	81.19	111.69	136.29	51.91	81.58	119.42	97.7	63.46	83.17	94.14	52.91	80.47
CCR5	NM_000579.1	TAGGAACATACTTCAGCTCACACATGAGATCTAGGTGAGGATTGATTACCTAGTAGTCATTTCATGGGTTGTTGGGAGGATTCTATGAGGCAACCACAGG	80.56	47.29	28.1	37.75	42.82	20.77	25.64	20	20	20	20	20	20	20	29.89	24.8	31.84	21.08	35.19	25.47	24.59	60.07	51.49	20.94	55.7	43.4	30.8	30.11	45.92	33.44	38.13	87.27	65.64	43.51	64.27	31.38	66.56	61.23
CCS	NM_005125.1	GGGTCCAGAATGGCTTCGGATTCGGGGAACCAGGGGACCCTCTGCACGTTGGAGTTCGCGGTGCAGATGACCTGTCAGAGCTGTGTGGACGCGGTGCGCA	100	18.42	126.45	133.9	139.58	129.63	133.64	163.27	126.55	177.16	135.07	179.18	181.94	211.32	138.56	139.6	143.66	155.81	169.96	152.83	158.61	125.61	125.71	151.78	184.92	142.04	142.78	148.6	171.85	222.61	167.6	107.94	109.91	141.42	126.65	107.21	153.6	104.96
CD14	NM_000591.2	GCCCAAGCACACTCGCCTGCCTTTTCCTGCGAACAGGTTCGCGCCTTCCCGGCCCTTACCAGCCTAGACCTGTCTGACAATCCTGGACTGGGCGAACGCG	88.89	46.57	88.69	99.71	92.48	95.26	96.34	74.74	20	20	20	20	22.47	30.87	63.17	74.41	96.27	102.36	91.62	89.51	59.63	132.44	68.15	37.38	113.63	86.8	115.72	152.49	130.37	74.79	109.07	190.62	119.07	63.46	113.42	109.83	98.99	75.22
CD33	NM_001177608.1	GTCACCTATGTTCCACAGAACCCAACAACTGGTATCTTTCCAGGAGATGGCTCAGGGAAACAAGAGACCAGAGCAGGAGTGGTTCATGGGGCCATTGGAG	0	0	20	20	20	20	20	20	20	20	20	20	20	20	20	20	20	20	20	20	20	20	20	20	20	20	20	20	20	20	20	20	20	20	20	20	20	20
CD34	NM_001025109.1	AGGTAAACTCCTGTCCTTTACACATTCGGCTCCCTGGAGCCAGACTCTGGTCTTCTTTGGGTAAACGTGTGACGGGGGAAAGCCAAGGTCTGGAGAAGCT	11.11	9.6	21.95	20	20	20	20	20	20	20	20	20	20	20	20.38	20	22.96	20	20	20	20	31.4	20	20	20	20	20	20	20	20	20	20	20	20	20	20	20	20
CD4	NM_000616.4	TGGCAGGCGGAGAGGGCTTCCTCCTCCAAGTCTTGGATCACCTTTGACCTGAAGAACAAGGAAGTGTCTGTAAAACGGGTTACCCAGGACCCTAAGCTCC	80.56	44.98	29.86	49.85	44.53	49.42	35.74	32.19	20	20	20	20	20	20	32.6	30.47	39.25	44.41	41.83	43.67	27.05	66.9	54.52	26.17	66.84	36.82	65.32	86.44	71.11	45.75	58.53	94.16	70.22	65.27	64.27	47.07	20	38.49
CD40	NM_001250.4	CCCAGGAAGCCATATACACAGATGCCCATTGCAGCATTGTTTGTGATAGTGAACAACTGGAAGCTGCTTAACTGTCCATCAGCAGGAGACTGGCTAAATA	94.44	44.68	88.69	78.34	86.49	93.11	103.33	68.99	52.37	28.24	20	33.18	20	28.49	76.07	70.16	100.71	97.85	82.99	72.78	76.85	135.17	110.56	38.13	120.31	99.95	105.45	113.64	161.48	69.51	106.41	211.29	119.07	99.72	143.66	103.29	107.52	96.21
CD44	NM_001001392.1	ACACCATGGACAAGTTTTGGTGGCACGCAGCCTGGGGACTCTGCCTCGTGCCGCTGAGCCTGGCGCAGATCGATTTGAATATAACCTGCCGCTTTGCAGG	97.22	47.59	98.35	180.9	95.05	184.78	89.35	89.68	20	41.08	33.77	34.29	31.04	36.8	97.13	74.41	104.41	93.33	73.03	70.59	88.53	66.9	45.44	37.38	64.61	52.61	82.12	108.78	121.48	84.47	127.69	140.09	87.01	65.27	56.71	66.68	71.68	64.73
CD68	NM_001251.2	ACCGGTCCATCTTGCTGCCTCTCATCATCGGCCTGATCCTTCTTGGCCTCCTCGCCCTGGTGCTTATTGCTTTCTGCATCATCCGGAGACGCCCATCCGC	94.44	41.03	51.81	61.96	60.8	90.24	52.83	83.93	20	32.09	20	39.82	26.76	27.31	48.23	58.11	71.83	82.8	51.79	45.85	48.57	113.32	72.7	33.65	100.26	65.76	83.06	108.78	106.66	62.47	87.79	124.02	108.38	79.77	88.84	90.22	73.39	83.97
CD8A	NM_001768.5	GCTCAGGGCTCTTTCCTCCACACCATTCAGGTCTTTCTTTCCGAGGCCCCTGTCTCAGGGTGAGGTGCTTGAGTCTCCAACGGCAAGGGAACAAGTACTT	88.89	42.17	55.32	45.58	73.64	58.73	66.04	40.24	20	20	20	23.23	20	29.68	59.09	58.11	68.13	60.97	72.37	50.22	57.17	118.78	59.07	41.12	71.3	59.18	68.12	99.07	94.81	42.23	73.6	110.24	100.75	76.15	83.17	100.68	56.32	75.22
CD9	NM_001769.2	ATATTCGCCATTGAAATAGCTGCGGCCATCTGGGGATATTCCCACAAGGATGAGGTGATTAAGGAAGTCCAGGAGTTTTACAAGGACACCTACAACAAGC	75	44.04	74.64	77.63	76.21	60.88	65.26	72.44	20	20	37.26	22.12	32.11	43.93	44.15	50.31	41.47	51.18	37.84	52.4	47.95	32.77	34.83	35.89	20	27.62	43.86	34.97	41.48	43.99	34.58	20	20	43.51	20	20	20	20
CDC27	NM_001256.3	GACAGATGCGGATGACACACAACTTCATGCAGCTGAAAGTGATGAATTTTAACTTCTGGAAATCAGACTTTTACAACTGGATGTGTGACTAGTGCTGACG	100	18.55	444.34	544.13	488.95	484.88	436.65	493.26	525.85	446.75	449.47	487.76	514.78	452.32	442.18	471.25	430.99	471.93	458.1	505.8	462.93	337.23	302.91	453.85	325.28	315.64	427.41	315.66	376.29	380.99	383.08	312.34	354.15	282.83	298.67	336.02	344.75	306.13
CDC40	NM_015891.2	GTAAAATTAAGCTATGGGAGGTTTATGGAGAACGGCGCTGTCTGAGAACATTTATTGGTCACAGTAAGGCTGTTAGGGATATCTGCTTCAATACTGCAGG	100	23.66	142.26	168.79	136.15	166.16	142.18	174.77	192.01	157.9	180.49	199.09	192.64	180.45	133.13	142.44	149.59	137.74	138.09	144.82	129.72	92.84	84.81	142.06	129.22	76.28	145.58	111.69	121.48	159.26	152.52	91.86	103.8	94.28	100.19	103.29	143.36	96.21
CDK2	NM_001798.2	TCGCTGGCGCTTCATGGAGAACTTCCAAAAGGTGGAAAAGATCGGAGAGGGCACGTACGGAGTTGTGTACAAAGCCAGAAACAAGTTGACGGGAGAGGTG	100	17.15	150.16	172.35	131.87	156.13	138.3	201.21	113.46	101.42	108.29	113.92	118.8	124.65	147.39	149.53	141.44	176.13	136.77	145.55	159.23	124.24	177.2	131.59	211.66	132.83	148.38	127.23	160	134.62	128.58	137.8	109.91	163.17	147.44	133.36	163.84	136.45
CDK5	NM_004935.2	GCAGTGGCCCTCTATGACCAAGCTGCCAGACTATAAGCCCTATCCGATGTACCCGGCCACAACATCCCTGGTGAACGTCGTGCCCAAACTCAATGCCACA	100	12.47	297.69	306.96	283.44	288.63	316.22	315.04	351.3	345.33	341.18	309.69	381	320.54	300.22	270.71	305.84	263.44	274.2	284.56	298.17	315.39	228.69	330.48	278.5	247.25	281.83	378.79	327.4	376.59	345.84	355.97	312.93	239.32	291.11	288.95	249.18	316.63
CDK5R1	NM_003885.2	TTTGTGTACAGTATGTGTCTAGCAAAGCCACCAAGGGCCTCACCTTTCCCACAGTCTCTCCCTGGGGTTTTTTTCATCCCTGCCAAGAACTCTGGGCACT	100	17.49	659.49	702.95	744.99	683.27	662.74	772.66	1029.88	899.91	958.32	991.01	1063.81	1012.67	660.22	668.97	731.64	743.65	684.5	705.2	644.91	643.06	664.88	924.89	862.23	628.64	651.38	822.65	930.34	945.01	931.1	709.65	717.45	632.75	621.91	692.97	715.1	713.73
CDK5RAP3	NM_176096.2	GCTGGAGGATCTGATTGGCAAGCTTACCAGTCTTCAGCTGCAACACCTGTTTATGATCCTGGCCTCACCAAGGTATGTGGACCGAGTGACTGAATTCCTC	100	12.98	301.2	448.69	327.11	379.59	364.39	380.58	320.75	369.72	302.75	383.8	313.58	411.95	384.45	330.94	408.77	436.56	424.24	359.52	397.15	307.19	331.68	370.11	323.06	327.47	340.62	338	376.29	447.87	422.98	339.9	303.77	328.16	293	330.79	327.68	278.14
CDK7	NM_001799.2	CTGAGGAACAGTGGCCGGACATGTGTAGTCTTCCAGATTATGTGACATTTAAGAGTTTCCCTGGAATACCTTTGCATCACATCTTCAGTGCAGCAGGAGA	100	13.78	102.74	116.8	120.74	112.45	104.89	110.38	98.19	121.96	107.13	106.18	88.83	102.1	118.87	121.89	122.19	115.91	125.48	122.26	121.73	137.9	95.42	92.71	131.45	102.58	113.85	116.55	140.74	124.94	155.18	101.05	91.59	83.4	128.54	133.36	112.64	99.71
CDKN1A	NM_000389.2	CATGTGTCCTGGTTCCCGTTTCTCCACCTAGACTGTAAACCTCTCGAGGGCAGGGACCACACCCTGTACTGTTCTGTGTCTTTCACAGCTCCTCCCACAA	100	28.83	482.98	637.43	467.54	604.48	456.85	493.26	309.84	358.17	258.5	311.9	273.98	287.3	404.14	358.58	410.25	368.06	311.38	401	464.78	303.1	286.25	232.53	303.01	245.93	391.95	474.94	462.21	555.21	524.96	323.82	305.3	326.34	253.3	266.73	331.1	222.17
CDS1	NM_001263.3	AAAAAAAGCACACGAATGCCAAACCTTTCCTTTGGTGGACTGGACACTAACCAGATGAGAGTAAATTTCTTATCCGTGGACGTATGTAAGCTACTGCTGC	100	26.88	200.22	176.63	220.93	189.08	222.98	200.06	135.28	96.28	82.67	91.8	80.27	104.47	128.38	163.7	145.14	225.05	170.63	176.12	156.16	176.13	143.88	91.22	140.36	127.57	162.38	184.54	191.11	146.94	183.56	172.24	151.12	103.34	139.88	150.36	105.81	113.71
CERS1	NM_198207.2	GACACAGCCGAGGCCCAGAGCCTGAAGCCCAGCAAAGCCGAGTGAGTGTGGAGGGGCCCGCACCCCGCGTTCCCTCCTTTAGTGTCACCCGTCCAAGCGT	83.33	46.5	44.79	76.92	65.08	72.34	67.59	78.19	20	20	20	20	20	20	44.83	36.14	57.02	63.23	47.14	42.21	42.42	88.75	30.29	26.17	73.52	48.66	64.39	88.38	82.96	45.75	78.92	128.61	85.48	59.83	75.61	54.91	44.37	38.49
CERS2	NM_022075.3	GACCGAGATGGACGTGTCTACGCCAAAGCCTCAGATCTCTATATCACGCTGCCCCTGGCCTTGCTCTTCCTCATCGTTCGATACTTCTTTGAGCTGTACG	100	16.36	545.33	632.44	506.93	590.16	498.03	597.89	342.57	387.69	365.63	376.05	433.44	420.26	400.75	462.04	460.61	484.73	397.68	473.77	462.93	400.04	531.6	393.28	581.5	426.11	471.27	399.18	442.95	478.66	411.46	330.71	399.94	511.27	408.3	394.86	385.71	449.58
CERS4	NM_024552.2	GGTCAACTACATGCAGTATCAGCAAGTGTGCGACGCTCTCTTCCTCATCTTCTCCTTTGTCTTCTTCTACACCCGACTGGTCCTCTTTCCCACCCAGATC	100	21.89	97.47	123.21	105.33	126.05	128.97	104.63	67.64	73.17	61.71	97.33	99.53	84.29	80.83	85.75	100.71	118.17	94.94	93.15	83.61	99.67	60.58	71.78	91.35	80.22	117.58	132.09	145.18	100.31	126.81	126.31	97.7	65.27	86.95	103.29	92.16	83.97
CERS6	NM_203463.1	AAAGAGGGTTTCCTCACTCCTTTTACTCACTGGGCTCATGACAGTGAAGGAGATGCTCCATCTGCTTCTCCCCCTTTCTCTTGCTGTAGTCCAATGTGCT	100	25.91	828.97	902.37	805.78	900.28	728	874.99	1588.47	1025.72	1549.85	1249.83	1563.61	1180.06	835.46	919.12	856.79	824.94	811.97	958.46	884.06	740	708.8	1332.38	864.46	687.82	908.95	769.23	819.24	1108.67	916.91	711.95	960.16	761.47	780.69	698.2	778.25	893.91
CHAT	NM_020549.4	TCATTAATTTCCGCCGTCTCAGTGAGGGGGATCTGTTCACTCAGTTGAGAAAGATAGTCAAAATGGCTTCCAACGAGGACGAGCGTTTGCCTCCAATTGG	100	44.23	69.37	65.52	85.63	79.5	94.01	75.89	61.09	73.17	48.91	84.06	70.64	80.73	86.94	68.74	71.83	73.76	71.7	54.58	57.79	169.3	190.83	101.69	182.69	161.76	95.19	128.21	115.55	58.95	117.94	167.65	129.75	233.88	151.22	152.98	165.55	159.19
CHD4	NM_001273.2	AGAGGCATCTGTGAAATTCCATGTGCTGCTGACATCCTATGAATTGATCACCATTGACATGGCTATTTTGGGCTCTATTGATTGGGCCTGCCTCATCGTG	100	15.73	1431.38	1489.94	1398.35	1428.84	1374.42	1651.1	1403	1457.06	1532.38	1519.7	1589.3	1440.05	1578.54	1686.59	1686.92	1601.71	1649.16	1716.07	1636.55	1163.24	1096.52	1719.68	1352.38	1195.47	1473.54	1013.99	1285.89	1414.87	1469.36	801.51	1273.09	1245.55	1064.24	1187.2	1264.66	1159.81
CHL1	NM_001253387.1	ATCCTGATACAGCTCCAGTGATCCATGGGGTGGACGTTATAAACAGTACATTAGTTAAAGTTACCTGGTCAACAGTTCCAAAGGACAGAGTACATGGACG	100	37.82	667.39	446.56	646.51	465.54	748.98	639.28	1171.71	679.11	1107.37	753.21	1316.39	933.13	489.05	640.62	458.39	668.38	667.23	703.75	502.89	352.25	318.05	1197.05	610.47	369.56	620.58	647.83	573.32	769.03	645.56	422.57	645.71	400.68	383.73	570.06	421.55	467.07
CHMP2B	NM_001244644.1	AACACATCCTACCATAAAAACTGGAGGAGATATGTGTAACCTGGTTAATTTGGGATGGTGGACATTTTGGGCTAATACTGACAAAATACATCTTAGGACT	100	19.36	519.86	585.44	491.52	576.55	479.38	519.7	652.41	677.82	614.82	736.62	618.6	648.2	457.12	482.59	496.15	432.79	385.73	493.42	501.66	375.46	410.44	560.77	481.24	386.65	456.34	451.63	517.02	492.74	519.64	383.53	361.78	391.61	366.72	396.17	428.38	437.33
CHRM5	NM_012125.3	GTCTTGGTCATGATCTCCTTCAAAGTCAACAGCCAGCTCAAGACAGTTAACAACTATTACCTGCTCAGCTTAGCCTGTGCAGATCTCATCATTGGAATCT	100	65.99	81.67	74.78	115.6	98.84	121.2	86.23	67.64	214.39	107.13	116.13	115.59	151.96	78.11	69.45	117	85.81	104.9	82.24	92.22	327.67	331.68	122.62	450.05	285.39	89.59	149.57	142.22	65.11	140.99	208.99	329.72	478.64	344.03	269.34	290.14	348.12
CHRNA7	NR_046324.1	AGCTTTACAAGGAGCTGGTCAAGAACTACAATCCCTTGGAGAGGCCCGTGGCCAATGACTCGCAACCACTCACCGTCTACTTCTCCCTGAGCCTCCTGCA	100	22.17	117.67	147.43	126.73	144.67	168.6	125.33	168.01	160.47	114.11	188.03	136.99	167.39	134.49	111.97	161.43	143.76	130.13	131	130.33	222.55	154.48	156.27	191.61	155.19	137.18	220.47	179.25	175.1	172.92	220.47	236.61	262.89	172.02	155.59	192.86	138.2
CHRNB2	NM_000748.2	TCTTGGTAGCAGGGAGTGTCTCTGCACTATGGAAACTTTCCCTCTTCTAGAGCGGATTGGGAGTTGCCTGTATTATGCCTGAACCCTCCTTGAACTCATG	100	13.29	191.44	206.54	207.23	205.55	197.35	179.37	250.93	231.08	208.43	251.07	183.01	224.38	209.2	205.51	249.56	197.96	200.5	187.76	229.31	262.14	175.69	198.14	211.66	209.11	200.64	283.61	238.51	267.49	280.22	264.11	193.86	186.74	211.71	239.27	209.92	222.17
CLDN15	NM_001185080.1	TCTCTGGGTATATTCAGGCCTGCCGGGCACTCATGATCACCGCCATCCTCCTGGGCTTCCTCGGCCTCTTGCTAGGCATAGCGGGCCTGCGCTGCACCAA	100	47.25	50.05	62.67	60.8	66.61	55.94	49.44	56.73	43.65	32.6	28.76	34.25	39.18	42.79	45.35	55.54	63.23	52.45	50.22	46.72	122.88	93.9	44.86	120.31	63.13	73.72	110.72	139.26	74.79	87.79	179.13	106.85	119.66	83.17	77.14	64.85	62.98
CLDN5	NM_001130861.1	TCTCCTGCCACTAGCCCGGCCCTGCCCTTAACAGACGGAATGAAGTTTCCTTTTCTGTGCGCGGCGCTGTTTCCATAGGCAGAGCGGGTGTCAGACTGAG	77.78	43.04	37.76	25.64	52.23	35.81	48.95	54.04	20	20	20	20	20	20	38.72	36.14	53.32	44.41	34.52	42.21	37.5	49.15	36.35	20	20	44.72	53.19	69.93	65.18	48.39	62.07	105.64	39.69	41.7	49.15	36.61	37.55	34.99
CLN3	NM_000086.2	GTCCTGGTTGCCTTTTCTCATTCTGTGGGGACCAGCCTGTGTGGTGTGGTCTTCGCTAGCATCTCATCAGGCCTTGGGGAGGTCACCTTCCTCTCCCTCA	91.67	26.71	65.86	46.29	64.22	47.99	39.62	64.39	20	41.08	53.56	50.88	57.79	65.3	47.55	60.24	39.99	58.71	47.14	61.86	49.18	49.15	40.89	41.12	64.61	35.51	70.92	41.76	34.07	41.35	49.66	20	51.9	54.39	20	37.92	47.79	54.23
CLN8	NM_018941.3	CAGAACTGGTGCTGGTTTCACATCACGACAGCAACGGGATTCTTTTGCTTTGAAAATGTTGCAGTCCACCTGTCCAACTTGATCTTCCGGACATTTGACT	97.22	24.94	69.37	65.52	60.8	67.32	71.48	51.74	20	53.92	31.44	59.73	38.53	41.55	65.89	60.24	77.01	66.99	55.77	64.04	67.63	92.84	63.61	47.1	77.98	60.5	60.66	80.61	90.37	64.23	87.79	87.27	65.64	65.27	69.94	65.37	46.08	54.23
CLU	NM_203339.2	CGTTCCTTCCGGTGTCACTGAGGTGGTCGTGAAGCTCTTTGACTCTGATCCCATCACTGTGACGGTCCCTGTAGAAGTCTCCAGGAAGAACCCTAAATTT	100	50.95	2414.9	1989.2	2238.38	1833.5	2042.6	2304.18	905.51	695.8	924.55	676.9	904.35	765.73	1899.82	1914.07	1726.17	1993.11	1593.4	2026.09	1859.72	585.72	592.18	989.19	717.41	574.72	1847.76	1309.25	1239.97	1745.71	1307.97	493.77	606.02	518.53	625.69	525.61	541.02	610.52
CNKSR2	NM_014927.2	ACGACTTTCTGACCTCAGTTGTGGATCTGATTGGAGCAGCCAAGAGTCTGCTTGCCTGGTTGGACAGGTCACCATTTGCTGCTGTGACAGACTATTCAGT	100	28.6	229.2	399.55	230.35	429.73	219.88	294.35	329.48	473.71	371.45	506.57	408.83	415.51	328.75	306.85	394.7	229.57	291.46	298.38	378.71	230.74	243.84	358.14	222.8	241.99	265.96	198.14	290.36	279.81	322.78	186.02	219.81	319.09	156.89	222.27	291.84	202.92
CNR1	NM_016083.3	CTATATACATCACGTTAAAGTAGGACTATCACACCCAGCCCATGTGGCTAAAAAAGCTGAATCAGACAGTGGATGAGACACACAACGGCAGTGAAGAACC	100	39.15	209	136.74	208.08	153.99	240.85	208.11	362.21	192.56	376.11	204.62	371.37	232.69	302.26	504.56	323.61	231.83	454.12	494.88	318.46	151.55	145.39	313.28	247.31	130.2	425.54	410.84	336.29	525.3	345.84	192.91	344.99	210.31	194.7	319.03	199.68	188.93
CNTF	NM_000614.3	AGCTGACTTGTTTCCTGGGACAGTTGAGTTAAGGGATGGCTTTCACAGAGCATTCACCGCTGACCCCTCACCGTCGGGACCTCTGTAGCCGCTCTATCTG	100	47.98	93.08	116.8	95.05	105.28	97.12	106.93	91.64	146.35	132.74	138.26	149.83	184.01	83.55	80.79	112.56	104.62	111.54	100.43	89.76	192.51	308.96	194.4	356.48	277.5	109.19	134.03	134.81	106.47	130.35	172.24	204.55	282.83	336.47	239.27	244.06	255.4
CNTN1	NM_001843.2	TCAACTGTAGGGCACGAGCCAGCCCTTTCCCGGTTTACAAATGGAGAATGAATAATGGGGACGTTGATCTCACAAGTGATCGATACAGTATGGTAGGAGG	100	42.14	122.94	125.35	128.45	113.88	132.08	111.53	364.39	249.05	348.16	332.92	357.46	284.92	148.75	141.02	135.52	111.4	152.04	187.76	151.85	158.38	131.76	290.85	167.1	127.57	149.31	130.15	157.03	190.06	136.56	183.73	128.23	134.16	155	132.06	168.96	155.69
CNTN4	NM_175613.2	TACCGTGCCAGGTAACGCATGATCACTCGCTAGACATCGTGTTTACTTGGTCATTTAATGGACACCTGATAGACTTTGACAGAGATGGGGACCACTTTGA	100	33.71	135.23	79.06	126.73	93.82	145.29	136.82	176.74	150.2	188.64	131.62	208.7	199.45	92.38	116.93	117	147.53	147.39	134.64	105.13	159.74	283.22	216.08	311.92	228.84	117.58	134.03	122.96	127.58	115.28	142.39	181.65	197.62	243.85	227.5	233.82	216.92
CNTNAP1	NM_003632.2	GAAGGATGGGTTGCCATACTTTTAGGCTTTTTGGTGGCCTTTCTGCTGCTGGGGCTGGTGGGAATGTTGGTGCTCTTCTATCTGCAAAATCATCGCTATA	100	23.36	44.79	77.63	51.38	60.88	48.95	45.99	96.01	68.04	79.18	79.63	69.57	81.92	50.94	60.94	74.79	54.95	51.12	41.48	50.41	65.53	65.12	93.46	80.21	72.33	43.86	60.22	81.48	68.63	65.62	89.57	82.43	92.46	98.3	61.45	78.51	73.47
CNTNAP2	NM_014141.4	CTGACGGTGTGGTCCGGCACGAATTACAGCATCCGATTATTGCCCGCTATGTGCGCATAGTGCCTCTGGATTGGAATGGAGAAGGTCGCATTGGACTCAG	100	22.9	91.33	75.49	92.48	91.68	88.57	66.69	157.1	133.51	172.34	146	143.41	160.27	97.81	93.54	124.41	90.32	97.6	126.63	122.96	110.59	98.44	154.77	109.17	85.48	108.25	125.29	128.89	143.42	134.79	114.83	129.75	119.66	81.28	128.13	121.17	82.22
COL4A1	NM_001845.4	TGGGCTTAAGTTTTCAAGGACCAAAAGGTGACAAGGGTGACCAAGGGGTCAGTGGGCCTCCAGGAGTACCAGGACAAGCTCAAGTTCAAGAAAAAGGAGA	88.89	59.44	114.16	178.76	137.87	154.7	132.86	128.78	20	37.23	39.59	49.77	41.74	35.62	88.98	99.21	121.45	133.22	85.65	93.88	116.81	38.23	31.81	47.1	53.47	38.14	91.45	62.16	94.81	95.03	87.79	20	38.16	39.89	20	32.69	46.08	20
COL4A2	NM_001846.2	GGCATTTCCTTGAAGGGAGAAGAAGGAATCATGGGCTTTCCTGGACTGAGGGGTTACCCTGGCTTGAGTGGTGAAAAAGGATCACCAGGACAGAAGGGAA	91.67	41.9	87.81	126.06	76.21	98.12	82.36	94.28	54.55	43.65	58.22	53.09	39.6	52.24	80.15	74.41	88.12	92.58	65.06	98.98	105.13	38.23	34.83	44.86	20	31.56	79.32	50.51	82.96	91.51	70.94	20	51.9	52.58	20	45.76	47.79	38.49
COMT	NM_007310.2	GCTCTCTCACCCAGCCTGGTACTGAAGGTGCCAGACGTGCTCCTGCTGACCTTCTGCGGCTCCGGGCTGTGTCCTAAATGCAAAGCACACCTCGGCCGAG	83.33	48.17	61.47	65.52	84.77	70.19	68.37	67.84	20	29.53	20	20	20	20	63.17	50.31	79.98	68.49	71.04	51.67	51.64	101.03	56.04	20	75.75	31.56	88.65	121.41	127.4	81.83	115.28	137.8	85.48	61.64	77.5	64.07	39.25	85.72
CP	NM_000096.3	TGGTATGGGTAATGAAGTTGATGTGCACGCAGCTTTCTTTCACGGGCAAGCACTGACTAACAAGAACTACCGTATTGACACAATCAACCTCTTTCCTGCT	97.22	35.34	99.23	73.36	73.64	92.39	100.23	75.89	52.37	34.66	20	26.54	25.69	40.36	74.04	74.41	87.38	82.8	92.28	69.14	66.4	106.49	95.42	43.37	106.94	86.8	75.59	117.52	121.48	58.07	108.18	114.83	102.28	96.09	136.1	92.83	90.45	82.22
CPLX1	NM_006651.3	CAAGTCTCCACGTGTTTCGGGCCAGGGCGTGGCTTGGCATTGACCTTCATGACCTTACATAGCTTTAGAGAAGCCATAACGTTAGACTGCAATACTAACG	100	26.95	77.28	116.8	83.06	119.61	90.9	93.13	87.28	107.84	65.21	126.09	92.04	99.72	86.94	98.5	101.45	86.56	104.23	89.51	116.19	114.69	98.44	92.71	124.77	80.22	111.99	152.49	171.85	124.94	192.43	163.06	146.54	145.04	71.83	87.6	90.45	89.22
CPT1B	NM_004377.3	AGTGGGACATTCCAAAACAGTGCCAGGCGGTCATCGAGAGTTCCTACCAGGTGGCCAAGGCGTTGGCAGACGACGTGGAGTTGTACTGCTTCCAGTTCCT	100	28.07	76.4	87.6	113.03	101.7	104.11	103.48	91.64	65.47	55.89	57.51	92.04	62.92	84.9	75.12	93.31	105.38	96.93	79.33	69.47	148.82	93.9	100.19	115.85	113.1	116.65	144.72	142.22	109.99	139.22	172.24	164.86	92.46	117.2	108.52	85.33	80.47
CR1	NM_000573.3	CGCGGAGCACAATGATTGGTCACTCCTATTTTCGCTGAGCTTTTCCTCTTATTTCAGTTTTCTTCGAGATCAAATCTGGTTTGTAGATGTGCTTGGGGAG	91.67	45.28	80.79	81.19	94.19	83.08	97.9	55.19	52.37	35.95	20	20	20	46.3	76.75	81.49	102.19	96.34	113.53	79.33	86.68	163.84	112.08	44.11	113.63	106.53	87.72	138.89	142.22	77.43	142.77	222.77	122.12	110.59	128.54	133.36	90.45	115.46
CREB1	NM_004379.3	TTTTGAATGACTTATCTTCTGATGCACCAGGAGTGCCAAGGATTGAAGAAGAGAAGTCTGAAGAGGAGACTTCAGCACCTGCCATCACCACTGTAACGGT	100	17.82	264.32	340.44	268.88	339.48	264.94	234.56	259.65	333.78	286.45	377.16	294.31	321.73	285.28	251.57	292.51	234.08	266.23	294.02	298.78	238.93	212.03	285.62	240.62	201.22	287.43	228.24	232.59	257.81	269.58	176.84	222.87	206.68	190.92	227.5	273.07	181.93
CREBBP	NM_004380.2	GTGTCAGAGACGAGAGCAAGCAAACGGAGAGGTTCGGGCCTGCTCGCTCCCGCATTGTCGAACCATGAAAAACGTTTTGAATCACATGACGCATTGTCAG	100	19.89	736.76	742.12	727.86	723.37	758.3	764.61	746.23	581.54	652.08	685.75	574.72	607.84	708.44	738.42	768.67	748.92	721.68	766.33	724.83	517.45	416.5	564.5	436.68	456.36	694.31	711.93	682.94	915.09	719.16	438.65	515.95	491.33	489.59	598.83	443.74	467.07
CRH	NM_000756.1	ACCTCCTCCGGGAAGTCTTGGAAATGGCCAGGGCCGAGCAGTTAGCACAGCAAGCTCACAGCAACAGGAAACTCATGGAGATTATTGGGAAATAAAACGG	100	47.86	74.64	98.29	80.49	102.42	97.9	100.03	72	166.89	82.67	109.5	94.18	153.15	72	55.98	77.01	91.07	79.01	68.41	76.85	214.35	233.24	113.65	271.81	172.28	97.05	106.84	134.81	61.59	114.39	156.17	183.18	300.96	207.93	173.9	194.56	183.68
CRTC2	NM_181715.1	GGGTATTCTGGATGGTGAAATGGACCCCAAAGTACCTGCTATTGAGGAGAACTTGCTAGATGACAAGCATTTGCTGAAGCCATGGGATGCTAAGAAGCTA	100	16.75	67.62	86.89	72.79	79.5	79.25	73.59	58.91	56.49	71.03	53.09	72.78	70.04	73.36	78.66	86.64	76.77	90.96	87.33	93.45	84.65	57.55	71.03	77.98	78.91	84.92	105.87	94.81	109.99	96.66	84.97	82.43	77.96	83.17	66.68	64.85	97.96
CSF1	NM_000757.4	TTTCTATGAGACACCTCTCCAGTTGCTGGAGAAGGTCAAGAATGTCTTTAATGAAACAAAGAATCTCCTTGACAAGGACTGGAATATTTTCAGCAAGAAC	100	30.28	107.13	111.82	146.43	126.77	121.98	124.18	50.19	60.34	57.06	50.88	38.53	47.49	97.81	90.71	110.34	98.6	81	86.6	86.07	117.42	83.3	50.1	91.35	78.91	108.25	91.3	96.29	95.91	109.07	165.35	125.17	94.28	92.62	87.6	76.8	90.97
CSF1R	NM_005211.2	CATACTGGTACTGCTGTAATGAGCCAAGTGGCAGCTAAAAGTTGGGGGTGTTCTGCCCAGTCCCGTCATTCTGGGCTAGAAGGCAGGGGACCTTGGCATG	83.33	43.27	43.91	42.02	48.81	39.39	53.61	41.39	20	20	20	20	20	23.74	43.47	49.61	50.36	58.71	39.17	34.93	31.35	65.53	36.35	20	51.24	44.72	50.39	67.02	91.85	37.84	59.41	110.24	74.8	45.33	51.04	61.45	42.67	43.73
CSF2RB	NM_000395.2	GCCCAGGAGATGTGTCATTCCCTGCCAGAGTTTTGTCGTCACTGACGTTGACTACTTCTCATTCCAACCAGACAGGCCTCTGGGCACCCGGCTCACCGTC	86.11	47.93	72.89	70.51	95.91	93.82	94.79	57.49	20	39.8	20	20	20	20	78.79	80.08	94.05	90.32	85.65	66.23	60.86	126.97	86.33	26.17	69.07	90.75	114.78	111.69	128.89	71.27	136.56	195.21	114.49	77.96	88.84	90.22	66.56	64.73
CSPG4	NM_001897.4	ATATATTCAGGGTGCAGGGTGGGTAGGTTGCTCTGGGGATGGGTTTATTTAAGGGAGATTGCAAGGAAGCTATTTAACATGGTGCTGAGCTAGCCAGGAC	61.11	33.37	20	21.37	23.98	27.93	24.86	33.34	20	20	20	20	20	20	27.17	20.55	24.44	25.59	29.88	27.66	23.98	47.79	34.83	20	20	20	41.06	34.97	47.41	22.88	30.15	52.82	30.53	20	37.81	20	20	20
CTNNB1	NM_001098210.1	TCTTGCCCTTTGTCCCGCAAATCATGCACCTTTGCGTGAGCAGGGTGCCATTCCACGACTAGTTCAGTTGCTTGTTCGTGCACATCAGGATACCCAGCGC	100	25.51	4463.61	4293.92	4284.1	4106.05	4198.64	5214.29	5677.46	4449.5	5606.71	5301.26	6021.14	5165.44	3562.58	4180.34	3864.07	4528.9	3904.48	4181	3723.75	2539.48	3004.83	5094.74	3330.83	2751.3	3720.71	2785.55	2930.29	3832.81	3297.86	2351.72	2892.7	2848.26	2786.3	2680.34	3307.56	2970.37
CTNS	NM_001031681.2	CGCCATTAGCATCATAAACCAGGTGATTGGCTGGATCTACTTTGTGGCCTGGTCCATCTCCTTCTACCCTCAGGTGATCATGAATTGGAGGCGGAAAAGT	100	24	81.67	65.52	77.92	68.04	48.17	64.39	43.64	48.78	29.11	50.88	44.95	46.3	61.13	56.69	53.32	48.92	42.49	61.13	64.55	80.55	51.49	47.85	51.24	40.77	64.39	82.56	74.07	58.07	54.98	82.68	67.17	43.51	73.72	60.14	35.84	69.97
CTSE	NM_001910.2	TTTGTGGCAAAAATACTTCCTAGGTGGTGCTGGGTACTTCTTGTTGCATCCTGTCAGGAGGCAGATAATGCTGGTGCCTCTCTATTGGTAATGTTAAGAC	83.33	37.21	34.25	39.88	56.52	36.53	38.85	31.04	20	20	20	20	20	20	43.47	25.51	39.25	45.91	47.14	40.75	41.81	51.88	30.29	23.93	46.79	44.72	69.06	51.48	65.18	38.72	47.89	82.68	62.59	39.89	56.71	49.68	39.25	62.98
CUL1	NM_003592.2	CTGGTAATGTCTGCATTCAACAATGACGCTGGCTTTGTGGCTGCTCTTGATAAGGCTTGTGGTCGCTTCATAAACAACAACGCGGTTACCAAGATGGCCC	100	13.04	590.99	665.92	643.94	652.47	585.04	748.51	702.59	562.28	772.01	707.87	755.59	681.44	556.97	610.15	621.3	647.31	614.12	655.71	578.51	473.76	630.04	746.94	708.5	586.56	610.32	488.54	589.61	602.73	567.53	378.94	589.23	542.09	620.02	598.83	585.39	608.77
CUL2	NM_003591.2	GACAACTTACTGAAGAAGTCAGCGAAAGGGATGACAGAGAATGAAGTGGAAGACAGGCTCACGAGCTTCATCACAGTGTTCAAATACATTGATGACAAGG	100	16.84	559.38	594.7	548.04	590.16	531.43	603.64	778.96	747.15	785.99	817.36	773.78	747.93	554.25	565.5	565.02	556.23	513.21	607.68	568.06	499.7	508.88	635.53	610.47	435.31	532.86	483.68	531.84	615.92	581.72	443.24	506.8	547.53	482.03	503.38	551.26	537.05
CUL3	NM_003590.2	CCACACCAAAGTGCAACATCCCACCAGCACCAAGACATGCTTTTGAGATATTCAGAAGGTTCTACTTAGCCAAACACAGTGGTCGACAGCTCACACTCCA	100	22.19	622.6	712.21	580.58	640.29	513.56	679.53	713.5	695.8	746.4	728.88	799.47	671.95	566.48	668.97	620.56	606.66	594.2	633.15	567.45	400.04	414.98	677.4	421.09	428.74	636.45	446.78	552.58	656.4	607.43	296.26	459.47	415.18	389.4	424.93	486.41	390.1
CX3CL1	NM_002996.3	CCCCGGAGCTGTGGTAGTAATTCATATGTCCTGGTGCCCGTGTGAACTCCTCTGGCCTGTGTCTAGTTGTTTGATTCAGACAGCTGCCTGGGATCCCTCA	100	35.75	94.84	89.74	98.48	100.27	90.9	91.98	61.09	50.07	36.1	33.18	29.97	53.42	89.66	79.37	71.83	94.84	84.32	78.6	77.46	111.96	59.07	44.86	93.58	59.18	93.32	134.03	130.37	91.51	113.51	176.84	108.38	77.96	111.53	65.37	69.97	73.47
CX3CR1	NM_001337.3	GGGCGCTCAGTCCACGTTGATTTCTCCTCATCTGAATCACAAAGGAGCAGGCATGGAAGTGTTCTGAGCAGCAATTTTACTTACCACACGAGTGATGGAG	97.22	43.03	86.94	69.08	96.76	82.36	87.02	51.74	50.19	20	26.78	22.12	23.55	32.05	86.26	76.53	101.45	74.52	89.63	90.24	73.16	140.63	87.84	26.17	129.22	94.69	84.92	124.32	133.33	63.35	132.13	149.28	117.54	88.84	136.1	117.67	75.09	80.47
CXCL10	NM_001565.2	GCCATAATTGTTCTTAGTTTGCAGTTACACTAAAAGGTGACCAATGATGGTCACCAAATCAGCTGCTACTACTCCTGTAGGAAGGTTAATGTTCATCATC	86.11	44.24	37.76	27.78	49.67	25.07	49.72	25.3	20	20	20	20	20	29.68	56.38	46.06	45.91	28.6	57.1	48.76	49.18	94.21	69.67	27.66	69.07	67.07	55.06	43.71	53.33	29.92	50.55	103.35	73.27	43.51	64.27	48.38	44.37	68.22
CXCL11	NM_005409.4	TTCAAAAGAGGACGCTGTCTTTGCATAGGCCCTGGGGTAAAAGCAGTGAAAGTGGCAGATATTGAGAAAGCCTCCATAATGTACCCAAGTAACAACTGTG	86.11	43.51	79.91	74.78	89.06	76.63	89.35	65.54	20	20	20	20	20	30.87	88.3	56.69	88.86	72.26	97.6	77.14	74.39	122.88	106.02	38.88	147.05	99.95	90.52	103.92	115.55	59.83	99.32	156.17	82.43	108.78	86.95	96.75	64.85	90.97
CXCL12	NM_199168.3	CCGCCCGCCCGCCCGCCCGCGCCATGAACGCCAAGGTCGTGGTCGTGCTGGTCCTCGTGCTGACCGCGCTCTGCCTCAGCGACGGGAAGCCCGTCAGCCT	91.67	36.27	31.61	42.02	31.68	36.53	48.95	36.79	20	37.23	20	22.12	20	29.68	37.36	35.43	31.1	48.92	33.2	34.93	37.5	79.19	56.04	38.13	75.75	36.82	58.79	61.19	68.15	44.87	47.89	55.12	54.95	77.96	60.49	41.84	59.73	38.49
CXCL16	NM_001100812.1	CCATGGGTTCAGGAATTGATGAGCTGTCTTGATCTCAAAGAATGTGGACATGCTTACTCGGGGATTGTGGCCCACCAGAAGCATTTACTTCCTACCAGCC	63.89	36.45	24.59	28.49	20	26.5	22.53	31.04	20	34.66	20	20	20	30.87	27.17	20	25.92	22.58	20	20	20.29	36.86	31.81	20	69.07	30.25	24.26	21.37	20	25.52	20.4	20	20	43.51	20	31.38	39.25	36.74
CXCR4	NM_003467.2	ATTGATGTGTGTCTAGGCAGGACCTGTGGCCAAGTTCTTAGTTGCTGTATGTCTCGTGGTAGGACTGTAGAAAAGGGAACTGAACATTCCAGAGCGTGTA	100	46.04	1340.05	1274.86	1221.95	1163.85	1229.91	1502.77	582.58	567.42	626.46	662.52	600.4	605.46	933.27	922.66	908.63	1329.24	791.39	886.42	862.54	350.88	336.23	629.55	385.44	316.95	802.56	706.1	779.24	898.37	750.2	326.12	390.78	393.43	332.69	392.25	510.3	327.13
CXXC1	NM_001101654.1	GAGCCGCCCGGTGCCCGTGTGTCCGTTCCTCCACTCATCTGTTTCTCCGGTTCTCCCTGTGCCCATCCACCGGTTGACCGCCCATCTGCCTTTATCAGAG	100	27.41	95.72	94.72	111.32	122.47	114.99	108.08	80.73	57.77	62.88	63.04	52.44	68.86	97.81	104.17	117.74	113.66	104.23	88.06	87.3	151.55	109.05	81.5	89.12	76.28	124.12	147.63	155.55	95.91	143.66	179.13	123.65	106.97	120.98	109.83	85.33	106.71
CYBB	NM_000397.3	TTTGAAGCATGAAAAAAGAGGGTTGGAGGTGGAGAATTAACCTCCTGCCATGACTCTGGCTCATCTAGTCCTGCTCCTTGTGCTATAAAATAAATGCAGA	91.67	42.25	86.94	71.93	90.77	77.35	104.11	55.19	20	33.38	20	29.86	23.55	20	101.21	70.16	94.05	84.3	99.59	80.05	87.3	113.32	98.44	30.66	115.85	92.06	86.79	110.72	125.92	50.15	117.05	153.87	122.12	97.9	119.09	120.29	83.63	113.71
CYCS	NM_018947.4	AAATCTATGCTGGTGCAGCTGAGAACTGTATCTTTGTGGGACAGTGAGAAGACTGAGAAGATGTGAATCCATGGTCTCAAAGGTGATAGGGACGATTAGA	100	19.89	158.94	157.4	132.73	178.34	121.98	167.87	237.83	229.79	244.53	257.71	241.87	267.12	171.17	168.66	196.24	156.56	146.73	184.85	175.83	165.2	157.51	231.04	211.66	156.5	153.98	163.17	201.48	178.62	182.67	192.91	175.55	155.92	139.88	154.28	182.62	159.19
CYP4X1	NM_178033.1	GTCTCTGGATATAATCATGAAATGCGCTTTCAGCAAGGAGACCAACTGCCAGACAAACAGCACCCATGATCCTTATGCAAAAGCCATATTTGAACTCAGC	100	34.74	60.59	54.84	78.78	47.27	69.93	36.79	63.28	44.93	69.87	45.35	54.58	52.24	69.96	75.83	69.61	60.21	85.65	70.59	73.77	133.8	104.5	62.06	135.91	65.76	73.72	87.41	102.22	65.11	92.22	160.76	122.12	94.28	85.06	105.91	83.63	87.47
DAGLA	NM_006133.2	ACGAGGCAAACAATGACATCTTGGCCTTCCTGTCTGGGATGCCGGTGACCAGAAACACCAAGTACCTCGACCTCAAGAATTCACAAGAGATGCTCCGCTA	100	32.13	139.62	167.37	158.42	169.03	141.4	172.47	135.28	179.73	136.24	174.75	154.11	168.58	118.87	107.01	146.62	157.31	147.39	130.27	143.24	271.7	262.01	160.01	327.51	192.01	148.38	175.8	229.62	140.78	177.35	222.77	230.5	357.17	260.86	169.97	295.26	251.9
DBH	NM_000787.3	ATTTAGCTAGTTAGAGACTCGCCTGGGAAATTGCTCCATTCCTGAGTAAACAGATATTTTCGCCCACCTAAAGGGAAGCCCTGACAACAACTATCACCAA	97.22	46.99	85.18	77.63	101.04	85.95	94.01	88.53	78.55	38.51	20	27.65	31.04	30.87	90.34	74.41	105.9	96.34	78.34	72.78	70.7	135.17	77.24	43.37	133.68	74.96	119.45	186.48	160	87.11	137.45	229.66	108.38	96.09	119.09	96.75	68.27	85.72
DCX	NM_000555.2	GCTGGAAGGAACCTTAAGATCACATCATCTACTCCTCTACTCCAAATTTCTCATTCTTCAGGCCAGGAAACCGAGACACAGAGGTAAAGTAATTTCCCCA	100	32.51	2157.6	2196.46	2163.03	2067.71	2194.11	2498.49	5289.07	3531.61	4975.59	4308.03	4863.14	4125.46	2284.26	2964.29	2541.49	2287.4	2958.4	3306.96	2666.32	1791.29	1887.11	4673.05	2461.92	1962.21	2839.76	2998.26	2893.25	3965.68	3043.36	1972.78	2875.91	2112.17	2287.26	2733.95	2558.33	2620.5
DDC	NM_000790.3	GTTGCCACCCTGGGGACCACAACATGCTGCTCCTTTGACAATCTCTTAGAAGTCGGTCCTATCTGCAACAAGGAAGACATATGGCTGCACGTTGATGCAG	47.22	30.95	20	20	20	20	20.98	20	20	26.96	20	20	26.76	28.49	23.09	24.09	27.4	20	20	26.93	27.67	36.86	36.35	29.91	20	43.4	23.33	20	20	20	20	20	20	50.76	37.81	20	20	36.74
DDIT3	NM_004083.4	TTAAAGATGAGCGGGTGGCAGCGACAGAGCCAAAATCAGAGCTGGAACCTGAGGAGAGAGTGTTCAAGAAGGAAGTGTATCTTCATACATCACCACACCT	100	25.26	364.43	305.54	321.97	275.03	204.34	313.89	318.57	277.29	359.81	322.96	293.24	292.05	317.2	358.58	292.51	199.46	171.29	328.95	316	192.51	286.25	274.4	220.57	232.78	361.15	402.1	371.84	539.37	351.16	248.03	195.39	242.95	234.4	213.12	262.83	209.92
DDX23	NM_004818.2	ATTGCACTGGGCCATCAGCTCATGCCAGGCTATGGGGGCAGCCAGTTGGCATTGCTCCCCAGACTGAACAGAAACCTGGCCGCCGGATGGGACCTCCTTT	100	17.94	327.55	304.11	301.42	320.15	289.8	321.94	292.38	192.56	197.95	197.98	203.34	203.01	305.66	297.63	326.57	279.25	300.09	334.77	295.1	304.46	204.46	233.28	238.39	207.79	307.03	326.34	306.66	300.04	340.52	365.16	312.93	201.25	240.07	312.49	259.42	269.4
DES	NM_001927.3	AAGCAGAGAACAATTTGGCTGCCTTCCGAGCGGACGTGGATGCAGCTACTCTAGCTCGCATTGACCTGGAGCGCAGAATTGAATCTCTCAACGAGGAGAT	86.11	41.61	35.13	41.31	43.67	40.82	48.17	28.74	20	28.24	20	23.23	20	26.12	33.96	38.98	37.77	36.88	29.21	46.58	28.89	71	66.64	20	51.24	56.55	42.93	66.05	54.81	33.44	49.66	101.05	56.48	48.95	52.93	64.07	20	54.23
DGKB	NM_004080.1	TCCACTTCTTGTGCTCCTGGGCTTAGAAAATAACGTGAAGGATGATGGACAGCACGTGTGGCGACTGAAGCACTTTAACAAACCTGCCTATTGCAACCTT	100	39.28	364.43	322.63	403.32	314.42	317.77	349.54	200.74	196.41	208.43	226.74	214.05	192.32	188.15	244.48	229.56	370.32	219.76	249.62	214.56	122.88	124.19	203.37	153.73	124.94	232.37	208.82	182.22	280.69	204.84	112.53	123.65	116.03	85.06	104.6	136.54	115.46
DGKE	NM_003647.2	CAGGCAACGATCTATCCAATACATTGGGTTGGGGTACAGGTTATGCTGGAGAAATTCCAGTTGCGCAGGTTTTGCGAAATGTAATGGAAGCAGATGGAAT	100	25.24	173.87	210.1	186.67	205.55	177.92	172.47	290.2	254.18	324.87	325.18	301.81	369.21	199.69	183.54	188.83	207.74	197.18	219.78	206.57	255.31	395.29	308.79	392.12	372.19	221.17	223.39	290.36	239.33	251.84	236.55	297.67	311.84	311.9	300.72	327.68	323.63
DLAT	NM_001931.4	GAAGTTGGCAGTAGAGAAAGGGATTGATCTTACACAAGTAAAAGGGACAGGACCAGATGGTAGAATCACCAAGAAGGATATCGACTCTTTTGTGCCTAGT	100	21.75	265.2	380.32	273.16	361.69	215.99	244.91	309.84	315.8	302.75	308.59	310.37	313.42	313.13	307.56	302.88	262.69	269.55	311.48	298.17	210.26	221.12	270.66	238.39	159.13	262.23	207.85	272.59	276.29	312.14	176.84	175.55	208.5	156.89	168.67	244.06	199.42
DLD	NM_000108.3	TGGTGCAGGAGTAATAGGTGTAGAATTGGGTTCAGTTTGGCAAAGACTTGGTGCAGATGTGACAGCAGTTGAATTTTTAGGTCATGTAGGTGGAGTTGGA	100	18.93	1022.16	1139.54	894.84	1088.64	905.92	1070.45	1352.81	1396.73	1321.62	1495.37	1320.67	1343.89	995.08	1038.18	996.01	981.5	926.16	1098.92	1062.96	851.95	942.04	1141.72	922.38	831.18	994.8	820.71	971.83	1126.26	965.68	645.34	824.31	1038.86	775.02	789.72	1039.37	811.69
DLG3	NM_021120.3	CTGTACATTTGAGCTGTAGAGCTAAGATTCGCTTACTGGTGAGCTGTGAAACCTTGTTGCTTTTTCCCAGAGTCTGATGGCAGTGACTGTGATCAAGGGA	100	12.64	276.62	274.2	294.57	259.27	235.42	296.65	342.57	304.25	326.04	325.18	379.93	335.97	316.52	328.81	333.24	322.9	377.1	326.77	322.76	354.98	389.23	425.43	450.05	326.16	344.35	305.94	386.66	309.72	335.2	312.34	326.67	351.73	344.03	324.26	337.92	351.62
DLG4	NM_001365.3	TGCCCTGAAGAATGCGGGTCAGACGGTCACGATCATCGCTCAGTATAAACCAGAAGAGTACAGCCGATTCGAGGCCAAGATCCACGACCTTCGGGAACAG	100	26.64	328.43	343.29	293.71	312.27	306.12	325.39	582.58	518.64	537.96	630.44	642.14	573.41	313.81	404.64	355.45	287.53	371.13	430.84	355.35	288.08	284.73	597.4	389.9	324.84	380.75	354.51	383.69	586.89	430.08	333.01	344.99	344.47	342.14	351.71	418.14	400.6
DLGAP1	NM_001003809.2	AAGTGCTTCCGCAGGTTCACTCGATCCAACAGTGTGACGACAGCAGTACAGGCCGACCTGGACTTCCATGATAATCTGGAAAATTCTCTGGAATCTATAG	100	33.9	152.8	200.13	155.85	217.01	189.58	171.32	130.92	220.81	174.66	199.09	186.22	187.57	146.71	107.72	167.36	172.36	142.74	133.91	150.62	238.93	349.86	207.11	358.7	270.92	145.58	187.45	229.62	141.66	222.58	213.58	233.55	418.81	330.8	270.65	256	307.88
DLL4	NM_019074.2	AATGACCACTTCGGCCACTATGTGTGCCAGCCAGATGGCAACTTGTCCTGCCTGCCCGGTTGGACTGGGGAATATTGCCAACAGCCTATCTGTCTTTCGG	80.56	42.3	43.91	44.16	59.09	60.88	63.71	35.64	20	20	20	20	20	20	46.19	51.73	56.28	56.45	41.83	44.39	54.1	76.46	56.04	20	71.3	38.14	65.32	77.7	91.85	49.27	80.7	112.53	73.27	54.39	60.49	66.68	46.08	54.23
DLX1	NM_178120.4	AAGACAAAATCAGCTTTACAACAATCCCTAGAGGCTCGACCACAGAATAATGCCAGTCACCACCCTGAACGCACAATCTCCAGTGCAGGATCTAATGACT	100	30.29	391.65	432.31	378.49	428.3	412.56	407.03	340.39	277.29	359.81	300.84	296.45	245.75	647.99	762.51	719.79	422.26	681.84	719.76	710.08	391.84	357.43	335.71	438.91	365.61	690.58	611.89	641.46	626.48	624.28	459.32	523.59	438.75	438.55	481.15	462.51	500.31
DLX2	NM_004405.3	TCCCCAGCCAACAACGAGCCTGAGAAGGAGGACCTTGAGCCTGAAATTCGGATAGTGAACGGGAAGCCAAAGAAAGTCCGGAAACCCCGCACCATCTACT	100	33.75	171.24	203.69	177.26	176.19	166.27	193.16	124.37	118.11	96.65	112.82	99.53	104.47	288	304.72	285.1	175.38	265.57	280.19	284.64	151.55	159.03	117.39	184.92	135.46	272.5	270.98	268.14	321.16	281.1	190.62	193.86	168.61	179.58	197.43	167.26	157.44
DNAH1	NM_015512.4	TTGGCGAGACATCCTAGCACTCTCGAACCTGCCAACCTTTTCCTCCTTCTCTTCCGACTTCGTGAAGCACCTCTCAGAATTCCGGGTCATCTTCGACAGC	100	38.05	86.06	89.74	111.32	107.43	90.13	98.88	87.28	74.46	44.25	64.15	54.58	56.98	86.26	74.41	101.45	133.22	92.28	88.06	74.39	154.28	131.76	53.83	167.1	110.47	126.92	189.39	183.7	102.95	164.05	231.96	141.96	157.73	136.1	141.21	107.52	134.7
DNAJA2	NM_005880.3	GGCAGCGGCGGAGGTGGTGGCATGGATGATATTTTCTCTCACATTTTTGGTGGGGGATTGTTCGGCTTCATGGGCAATCAGAGTAGAAGTCGAAATGGCA	100	16.91	439.07	509.23	381.91	460.52	331.76	408.18	519.31	561	532.14	666.94	579	572.22	398.71	385.51	430.99	386.88	358.51	429.38	424.82	394.57	478.59	508.43	407.72	366.93	416.21	357.42	442.95	439.07	429.19	365.16	384.68	442.38	432.88	397.48	500.06	365.61
DNM1L	NM_001278463.1	TTCATTTGAGTTACTGGTGAAGCGGCAAATCAAACGTCTAGAAGAGCCCAGCCTCCGCTGTGTGGAACTGGTTCATGAGGAAATGCAAAGGATCATTCAG	100	18.22	438.19	483.59	388.76	497.05	395.47	467.96	626.22	519.92	589.2	643.72	586.49	598.34	445.58	418.1	483.56	413.98	404.32	478.14	451.87	379.56	386.21	578.71	398.81	353.78	425.54	395.3	422.21	469.86	442.49	291.67	409.1	415.18	368.61	368.71	423.26	398.85
DNM2	NM_004945.2	CCCGGTTGCGAGAGGAGACAGAGCGAATCGTCACCACTTACATCCGGGAACGGGAGGGGAGAACGAAGGACCAGATTCTTCTGCTGATCGACATTGAGCA	100	13.43	123.82	113.95	103.61	109.58	116.54	125.33	98.19	75.74	110.62	107.29	107.02	104.47	106.64	114.8	110.34	132.47	104.23	108.44	111.28	87.38	89.36	97.2	111.4	81.54	84.92	96.15	120	98.55	100.2	84.97	96.17	92.46	77.5	87.6	100.69	87.47
DOT1L	NM_032482.2	CTGCCGGTCTACGATAAACATCACGATGCTGCTCATGAAATCATCGAGACCATCCGATGGGTCTGTGAAGAAATCCCGGATCTCAAGCTCGCTATGGAGA	100	19.09	115.92	168.08	131.01	156.85	113.43	114.98	135.28	155.33	167.68	207.94	153.04	176.89	131.77	157.32	165.88	140	165.31	136.82	166.61	126.97	136.31	180.94	167.1	132.83	128.78	116.55	157.03	190.94	149.86	91.86	128.23	159.55	115.31	145.13	191.15	80.47
DRD1	NM_000794.3	AACCCTCTTAGGATGCTACAGACTTTGCCCTGCGACGAATAATGCCATAGAGACGGTGAGTATCAATAACAATGGGGCCGCGATGTTTTCCAGCCATCAT	100	35.85	100.11	97.57	107.04	110.3	112.66	112.68	54.55	44.93	27.95	42.03	37.46	41.55	93.73	77.95	97.75	127.96	77.68	85.88	63.94	150.18	95.42	39.63	86.89	89.43	101.72	146.66	139.26	77.43	116.17	156.17	120.59	87.03	103.97	105.91	75.09	89.22
DRD2	NM_000795.2	GTCTCCTTCTACGTGCCCTTCATTGTCACCCTGCTGGTCTACATCAAGATCTACATTGTCCTCCGCAGACGCCGCAAGCGAGTCAACACCAAACGCAGCA	100	41.46	79.03	82.62	89.06	88.09	92.46	71.29	48	68.04	54.73	50.88	63.14	89.04	76.75	81.49	91.83	86.56	79.67	67.68	55.95	181.59	181.74	90.47	209.43	172.28	113.85	105.87	121.48	67.75	109.07	153.87	131.28	155.92	162.57	163.44	163.84	159.19
DRD4	NM_000797.2	AGGAGGCGGCGTGCCAAGATCACCGGCCGGGAGCGCAAGGCCATGAGGGTCCTGCCGGTGGTGGTCGGGGCCTTCCTGCTGTGCTGGACGCCCTTCTTCG	77.78	49.76	47.42	51.28	69.36	55.15	42.73	59.79	20	20	20	20	20	20	31.24	33.31	43.69	54.95	42.49	42.94	31.35	87.38	45.44	24.67	55.7	20	63.46	82.56	100.74	46.63	83.36	107.94	62.59	47.14	47.26	33.99	52.91	20
EFNA1	NM_004428.2	TGCTGCCCCACGCCTCTTCCCACTTGCCTGGACTGTGCTGCTCCTTCCACTTCTGCTGCTGCAAACCCCGTGAAGGTGTATGCCACACCTGGCCTTAAAG	88.89	36.21	40.39	51.28	57.37	55.86	65.26	51.74	20	20	20	20	23.55	37.99	44.83	42.52	65.17	62.47	61.08	45.12	49.18	79.19	49.98	38.88	64.61	61.81	48.53	86.44	80	49.27	68.28	107.94	65.64	54.39	54.82	62.76	73.39	54.23
EFNA5	NM_001962.2	AGTCAAAATCCGCTCTCCATGCTTACTCTTGACACCCCATTGAAGCCACTCATTGTGTGTGCGTCTGGGTGTGAAGTCCAGCTCCGTGTGGTCCTGTGCT	100	14.09	115.04	158.11	131.01	166.16	130.53	151.77	133.1	146.35	104.8	154.85	129.5	165.02	169.13	172.2	156.99	138.49	191.87	176.85	177.67	159.74	149.94	149.54	158.19	151.24	153.05	156.37	194.07	160.14	156.07	202.1	158.76	154.11	137.99	112.44	134.83	143.45
EFNB3	NM_001406.3	CCCAGCTCAGTTTTATTAGATCAAAGCTGTTGTTGGGCACCAGGTTGGCCACCTCAATCACCAGCCAAGATGGTTGCTTTGTCCACCAGAGGTCAAGTTC	100	19.96	628.75	557.66	661.07	545.04	595.92	641.58	724.41	549.45	792.97	601.69	762.01	625.65	552.22	712.2	609.45	650.32	594.87	768.52	654.13	456.01	422.55	770.87	412.18	391.92	718.57	531.28	534.8	693.36	588.81	447.84	546.48	404.3	495.26	410.55	414.73	530.05
EFR3A	NM_015137.4	TGGGGAAAGTACCTGTCTTTGGAACATCTACCCATACTTTGGATATCAGTCAACTAGGGGATTTGGGAACCAGGAGAATTCAGATAATGTTGCTGAGATC	100	21.18	182.65	183.04	155.85	178.34	160.05	201.21	237.83	242.63	195.62	267.66	207.63	248.12	168.45	188.5	170.32	172.36	163.99	172.48	182.59	162.47	162.05	197.39	135.91	151.24	127.85	146.66	149.63	181.26	165.82	105.64	169.44	175.86	115.31	125.52	160.43	115.46
EGF	NM_001963.4	GGAGTGAAGGCTCTGTTGGAGACATCAGAGAAAATAACAGCTGTGTCATTGGATGTGCTTGATAAGCGGCTGTTTTGGATTCAGTACAACAGAGAAGGAA	100	35.73	162.46	122.5	158.42	134.65	156.94	137.97	52.37	32.09	43.08	57.51	40.67	55.8	130.41	152.36	151.81	159.57	156.02	155.01	112.51	110.59	81.78	80	131.45	89.43	130.65	141.8	194.07	114.39	148.09	117.13	105.33	96.09	103.97	81.06	90.45	97.96
EGFL7	NM_016215.3	GCAGGGCCTTCCTCCTCTTCCTCCTCCCCTTCCTCGGGAGGCTCCCCAGACCCTGGCATGGGATGGGCTGGGATCTTCTCTGTGAATCCACCCCTGGCTA	97.22	39.04	65.86	67.66	80.49	86.66	61.38	70.14	78.55	43.65	20	36.5	34.25	37.99	43.47	55.27	63.69	75.27	77.01	49.49	44.88	102.4	57.55	33.65	100.26	56.55	78.39	125.29	121.48	85.35	101.98	151.58	83.96	97.9	88.84	67.99	76.8	80.47
EGFR	NM_201282.1	ACATCCTGCCGGTGGCATTTAGGGGTGACTCCTTCACACATACTCCTCCTCTGGATCCACAGGAACTGGATATTCTGAAAACCGTAAAGGAAATCACAGG	97.22	32.58	83.42	87.6	101.04	95.97	92.46	78.19	20	28.24	38.43	43.14	43.88	37.99	92.38	90	108.86	95.59	97.6	97.52	96.52	68.27	83.3	41.12	69.07	60.5	86.79	79.64	88.89	67.75	99.32	101.05	76.32	68.89	69.94	52.3	56.32	45.48
EGR1	NM_001964.2	GAGGCATACCAAGATCCACTTGCGGCAGAAGGACAAGAAAGCAGACAAAAGTGTTGTGGCCTCTTCGGCCACCTCCTCTCTCTCTTCCTACCCGTCCCCG	97.22	36.92	94.84	84.75	101.04	111.01	110.33	80.49	20	37.23	31.44	24.33	31.04	47.49	97.13	81.49	88.86	129.46	84.98	89.51	79.31	90.11	78.76	37.38	69.07	80.22	120.38	123.35	122.96	77.43	122.37	126.31	117.54	81.59	111.53	73.22	90.45	66.47
EGR2	NM_000399.3	GGTGGAGCTAGCACTGCCCCCTTTCCACCTAGAAGCAGGTTCTTCCTAAAACTTAGCCCATTCTAGTCTCTCTTAGGTGAGTTGACTATCAACCCAAGGC	94.44	44.56	75.52	71.93	92.48	78.07	92.46	57.49	52.37	32.09	20	20	24.62	35.62	82.19	80.08	99.23	95.59	82.99	74.23	59.63	147.45	71.18	31.4	73.52	71.02	73.72	120.44	111.11	59.83	91.34	192.91	123.65	90.65	107.75	95.45	73.39	82.22
EHMT1	NM_024757.3	GGCACCAACACACTAACTCGGATAGCGGAAAATGGGGTTTCAGAAAGAGACTCAGAAGCGGCGAAGCAAAACCACGTCACTGCCGACGACTTTGTGCAGA	100	10.33	763.99	867.47	736.42	790.7	727.23	874.99	772.41	783.09	890.79	875.98	864.75	898.7	736.97	801.49	792.36	760.96	729.64	810	815.82	681.29	636.1	815.73	715.18	670.73	798.83	786.71	863.68	908.05	794.54	594.82	691.5	783.23	621.91	827.64	768.01	671.74
EIF2S1	NM_004094.4	ACTTCCAGTGGCTGGTTTCTGAGAGAGTGCCATGATTGCTAGCCAGCATTCCATATTGGGAATATGTAGAGGAGAACCTGGATGTACTTAAGAGTGGCAT	100	22.52	360.92	527.04	350.23	531.43	352.74	419.67	386.21	410.8	384.26	400.39	400.27	416.7	364.75	355.74	396.92	384.62	348.56	385.71	425.43	223.91	240.81	349.17	280.73	255.14	342.49	298.17	379.25	332.6	406.14	227.36	274.77	235.69	232.51	241.88	310.62	255.4
EMCN	NM_016242.3	GACACCATCTACGGGCACCATGGAACTGCTTCAAGTGACCATTCTTTTTCTTCTGCCCAGTATTTGCAGCAGTAACAGCACAGGTGTTTTAGAGGCAGCT	75	34.58	24.59	25.64	24.83	29.36	36.52	32.19	20	20	20	20	20	20	35.32	25.51	33.32	30.86	36.52	27.66	33.2	50.52	30.29	20	49.02	30.25	22.4	45.65	38.52	22.88	40.79	64.3	33.58	36.26	20	33.99	20	50.73
EMP2	NM_001424.4	GGTATCGGGGTGGGTCAGAAAAAGTCTCACCTCAATTTGCCGACAGTGTCACCTGCTTGCCTTAGGAATGGTCATCCTTAACCTGCGTGCCAGATTTAGA	100	37.3	130.84	147.43	148.14	147.54	149.17	149.47	74.19	75.74	40.75	46.45	27.83	51.05	127.7	118.34	150.33	168.6	132.12	114.99	114.35	139.26	80.27	42.62	111.4	107.84	143.71	163.17	182.22	122.31	167.6	248.03	123.65	105.16	136.1	120.29	104.11	120.7
ENG	NM_001114753.1	GTCCTTGATCCAGACAAAGTGTGCCGACGACGCCATGACCCTGGTACTAAAGAAAGAGCTTGTTGCGCATTTGAAGTGCACCATCACGGGCCTGACCTTC	5.56	9.89	20	20	20	20	20	20	20	20	20	20	20	20	20	20	20	20	20	20	20	20	20	20	20	20	20	21.37	20	20	20	20	32.06	20	20	20	20	20
ENTPD2	NM_203468.1	ACGTCCATGTTTATCTACAAGTGGCCGGCAGACAAGGAGAACGACACAGGCATTGTGGGCCAGCACAGCTCCTGTGATGTTCCAGGTGGGGGCATCTCCA	100	51.99	49.18	47.01	58.23	45.84	44.29	70.14	43.64	77.03	39.59	50.88	46.02	60.55	42.11	41.81	57.02	55.7	51.12	45.12	49.18	144.72	177.2	74.02	180.47	94.69	65.32	88.38	90.37	53.67	81.58	144.69	117.54	150.48	156.89	109.83	133.12	106.71
ENTPD4	NM_001128930.1	GTGGTAGCAGTGGGTCTCGAGTATTTGTTTACTGCTGGCCAAGGCATAATGGCAATCCACATGATCTGTTGGATATCAGGCAAATGAGGGATAAAAACCG	100	15.52	427.66	487.15	454.7	522.84	424.21	476.01	643.68	555.87	576.39	624.91	580.07	638.7	472.75	488.97	526.51	433.55	495.28	504.34	512.73	406.86	449.82	542.07	456.74	407.7	443.27	449.69	490.36	533.22	462.89	360.57	380.1	362.61	457.45	402.71	380.59	409.34
EP300	NM_001429.2	CCAGCCAGGCCCAACAGAGCAGTCCTGGATTAGGTTTGATAAATAGCATGGTCAAAAGCCCAATGACACAGGCAGGCTTGACTTCTCCCAACATGGGGAT	100	13.9	331.06	371.77	322.83	353.81	317.77	347.24	322.93	350.47	308.57	367.21	363.88	369.21	357.96	377	415.44	359.03	377.1	389.35	398.38	326.31	498.28	399.27	510.21	431.37	349.02	330.23	380.73	359	359.14	266.41	441.16	447.82	434.77	430.16	447.15	405.85
EPHA2	NM_004431.2	GAGCCGAGTGTGGAAGTACGAGGTCACTTACCGCAAGAAGGGAGACTCCAACAGCTACAATGTGCGCCGCACCGAGGGTTTCTCCGTGACCCTGGACGAC	83.33	62.12	73.76	170.93	65.08	136.8	62.16	88.53	20	55.2	24.45	42.03	28.9	32.05	82.19	62.36	83.68	81.29	67.72	59.68	106.97	20	31.81	27.66	49.02	20	60.66	37.88	85.92	60.71	66.51	20	30.53	38.07	20	26.15	35.84	20
EPHA3	NM_005233.5	TGGTTCAATGAACTGCAGGTGTGAGAATAATTACTTCCGGGCAGACAAAGACCCTCCATCCATGGCTTGTACCCGACCTCCATCTTCACCAAGAAATGTT	100	37.24	516.35	504.96	509.5	458.38	526.77	538.1	1138.98	992.34	1093.4	1104.94	1187.96	1140.88	412.97	447.87	417.66	500.53	511.88	479.6	467.85	563.87	758.78	1155.18	799.84	643.11	431.14	465.23	479.99	626.48	543.58	434.06	703.71	817.67	663.49	652.43	849.93	636.76
EPHA4	NM_004438.3	GCAGCGTTGGCACCGGCGAACCATGGCTGGGATTTTCTATTTCGCCCTATTTTCGTGTCTCTTCGGGATTTGCGACGCTGTCACAGGTTCCAGGGTATAC	100	14.15	1011.62	1028.43	969.34	981.93	957.2	1154.39	922.97	820.32	752.22	955.62	806.96	891.57	927.15	1018.33	1052.29	979.99	1010.48	1007.22	1022.39	785.05	819.36	857.6	802.07	725.96	994.8	852.76	799.98	1047.95	802.52	652.23	825.83	848.5	642.7	703.43	803.85	731.22
EPHA5	NM_004439.4	TACGTAACCCAAGTAGTCTGAAGACGCTGGTTAATGCATCCTGCAGAGTATCTAATTTATTGGCAGAACATAGCCCACTAGGATCTGGGGCCTACAGATC	100	21.43	91.33	68.37	77.07	75.2	82.36	86.23	126.55	96.28	144.39	112.82	134.85	105.66	74.72	80.08	97.01	74.52	77.68	112.08	78.08	75.09	65.12	106.92	82.44	71.02	81.19	74.79	94.81	117.91	85.13	80.38	114.49	90.65	68.05	96.75	85.33	97.96
EPHA6	NM_173655.2	TCTTAAGCCAGCCACCAAATATGTATTTCACATCCGAGTGAGAACTGCGACAGGATACAGTGGCTACAGTCAGAAATTTGAATTTGAAACAGGAGATGAA	97.22	25.28	49.18	43.44	71.93	55.15	62.16	50.59	56.73	50.07	51.23	55.3	61	48.67	56.38	49.61	69.61	53.44	45.15	40.03	43.03	81.92	39.38	57.57	84.66	81.54	54.13	84.5	71.11	58.07	83.36	55.12	61.06	85.21	68.05	60.14	20	68.22
EPHA7	NM_001288630.1	ATGTAGGGGCTTGCATAGCTTTGGTTTCTGTCAAAGTGTACTACAAGAAGTGCTGGTCCATTATTGAGAACTTAGCTATCTTTCCAGATACAGTGACTGG	100	17.95	540.94	551.25	578.86	565.81	571.06	612.84	580.4	664.99	662.56	751	788.76	817.97	537.27	585.35	536.88	618.71	555.03	656.44	640.6	521.55	602.78	699.09	541.4	561.57	610.32	456.49	431.1	549.05	472.64	367.46	421.31	511.27	451.78	409.24	571.74	458.33
EPO	NM_000799.2	TCGGCACCCTGCAAAATTTGATGCCAGGACACGCTTTGGAGGCGATTTACCTGTTTTCGCACCTACCATCAGGGACAGGATGACCTGGAGAACTTAGGTG	97.22	47.82	64.1	65.52	61.65	67.32	59.83	48.29	50.19	35.95	20	28.76	24.62	23.74	63.17	47.48	68.87	63.98	50.46	59.68	41.19	91.48	66.64	28.41	69.07	65.76	82.12	127.23	114.07	66.87	94	181.43	111.43	59.83	115.31	82.37	81.92	71.72
ERBB3	NM_001005915.1	CCTGCAGTGGATTCGAGAAGTGACAGGCTATGTCCTCGTGGCCATGAATGAATTCTCTACTCTACCATTGCCCAACCTCCGCGTGGTGCGAGGGACCCAG	86.11	42.69	69.37	58.4	64.22	72.34	77.7	54.04	20	20	20	20	20	29.68	57.06	48.9	59.24	76.02	58.42	56.77	52.87	90.11	62.1	23.93	111.4	55.24	70.92	96.15	93.33	40.48	99.32	117.13	70.22	59.83	77.5	61.45	44.37	66.47
ERG	NM_001136155.1	GCGGTGAAAGAATATGGCCTTCCAGACGTCAACATCTTGTTATTCCAGAACATCGATGGGAAGGAACTGTGCAAGATGACCAAGGACGACTTCCAGAGGC	55.56	31.21	20	20	24.83	20	20.98	20	20	20	20	20	20	20	25.13	20.55	28.88	24.84	28.55	24.02	20	32.77	31.81	20	20	38.14	25.2	35.94	35.55	20	23.06	48.23	30.53	45.33	20	39.22	20	40.23
ERLEC1	NM_001127397.2	CACTAAAAATATCGAAGGTCAGATGACACCATACTATCCTGTGGGAATGGGAAATGGTACACCTTGTAGTTTGAAACAGAACCGGCCCAGATCAAGTACT	100	14.77	821.94	774.17	792.08	742.71	728.78	935.93	813.87	734.31	848.87	853.86	796.25	829.84	645.95	799.36	684.99	788.81	692.46	813.64	711.92	569.33	642.16	768.62	661.71	551.05	763.37	700.27	641.46	882.53	714.73	473.1	569.38	614.62	631.36	590.98	631.47	603.52
ESAM	NM_138961.2	CGCTGTCCAATACCAGTGGGATCGGCAGCTTCCATCCTTCCAGACTTTCTTTGCACCAGCATTAGATGTCATCCGTGGGTCTTTAAGCCTCACCAACCTT	2.78	1.76	20	20	20	20	20	20	20	20	20	22.12	20	20	20	20	20	20	20	20	20	20	20	20	20	20	20	20	20	20	20	20	20	20	20	20	20	20
F2	NM_000506.2	CCAGTGAGTACCAGACTTTCTTCAATCCGAGGACCTTTGGCTCGGGAGAGGCAGACTGTGGGCTGCGACCTCTGTTCGAGAAGAAGTCGCTGGAGGACAA	75	37.57	28.1	24.22	40.25	41.54	34.96	20	20	20	20	20	20	20	40.75	29.05	35.55	33.87	39.83	29.11	24.59	51.88	31.81	20	46.79	32.88	39.19	56.33	56.29	25.52	43.45	71.19	45.79	36.26	52.93	52.3	39.25	20
FA2H	NM_024306.4	ACAAACCATTACTACTTGAAACTTAAAAAACTCGCCAAGTGTAAAGGCTAAAGAGAAGCAGTTTGACGGACCTTGTGATTTGTACTGTTTGCTGCGGAGC	86.11	43.05	63.23	57.69	58.23	60.16	75.36	52.89	20	29.53	20	20	20	20	52.3	39.68	51.84	79.03	61.74	53.13	54.1	91.48	53.01	23.18	89.12	55.24	68.12	107.81	84.44	43.99	86.02	124.02	97.7	70.71	75.61	69.3	69.97	73.47
FAM126A	XM_006715799.2	AGCCACAGGAAAGCACCCTGGAGTCCTTTGTATACCACTATGGAAATTTTTAAGGCAAGCTCTCAAGACTTGAAGAGTTGGAATTCTCGGCATTTAAATG	100	18.24	188.8	200.84	193.53	212.72	201.23	177.07	176.74	161.75	111.78	153.74	97.39	143.65	194.26	170.79	201.42	177.63	169.3	185.58	201.65	129.7	165.08	113.65	193.83	132.83	177.31	160.26	192.59	161.9	211.05	192.91	132.8	135.98	132.32	143.82	139.95	157.44
FAS	NM_000043.4	TGTTCGAAAGAATGGTGTCAATGAAGCCAAAATAGATGAGATCAAGAATGACAATGTCCAAGACACAGCAGAACAGAAAGTTCAACTGCTTCGTAATTGG	100	37.69	214.27	262.09	230.35	265	198.12	177.07	72	79.59	72.19	88.48	47.09	74.79	194.26	149.53	201.42	185.91	148.05	196.5	203.49	174.76	128.74	59.07	109.17	106.53	189.44	174.83	195.55	161.02	219.03	181.43	134.33	110.59	151.22	101.98	136.54	108.46
FASLG	NM_000639.1	TCCATGCCTCTGGAATGGGAAGACACCTATGGAATTGTCCTGCTTTCTGGAGTGAAGTATAAGAAGGGTGGCCTTGTGATCAATGAAACTGGGCTGTACT	83.33	34.6	26.34	34.19	43.67	27.22	36.52	28.74	20	20	20	20	20	23.74	33.96	25.51	34.06	40.64	26.56	32.75	26.44	54.61	49.98	20	55.7	31.56	36.4	32.05	47.41	25.52	56.75	62.01	35.11	41.7	56.71	40.53	46.08	45.48
FGF12	NM_004113.4	GAGAACCATCGCTACATGAAATTGGAGAAAAACAAGGGCGTTCAAGGAAAAGTTCTGGAACACCAACCATGAATGGAGGCAAAGTTGTGAATCAAGATTC	100	15.62	103.62	106.12	90.77	117.46	117.32	96.58	117.83	110.4	100.14	86.27	124.15	119.91	120.9	99.21	128.11	99.35	108.88	138.28	119.27	111.96	109.05	136.83	158.19	138.09	136.25	171.91	149.63	130.22	127.69	130.91	114.49	134.16	130.43	105.91	114.35	145.19
FGF14	NM_004115.3	TACACTCTTCAACCTCATACCAGTGGGACTACGTGTTGTTGCCATCCAGGGAGTGAAAACAGGGTTGTATATAGCCATGAATGGAGAAGGTTACCTCTAC	100	37.67	260.81	269.93	283.44	277.17	269.6	302.39	717.86	634.18	700.98	670.26	741.67	736.05	281.88	289.13	293.99	307.09	314.03	331.86	285.87	461.48	657.31	745.44	759.74	532.64	304.23	341.88	395.54	415.31	369.78	381.24	476.27	562.04	517.94	537.38	537.61	559.79
FGF2	NM_002006.4	GTCCGGGAGAAGAGCGACCCTCACATCAAGCTACAACTTCAAGCAGAAGAGAGAGGAGTTGTGTCTATCAAAGGAGTGTGTGCTAACCGTTACCTGGCTA	100	35.08	264.32	484.3	297.14	404.66	247.07	327.69	209.47	251.62	267.82	314.12	232.24	219.63	304.98	322.44	322.13	284.51	312.04	292.56	339.36	131.07	131.76	245.99	153.73	144.67	280.9	247.67	376.29	391.55	348.5	105.64	158.76	201.25	128.54	189.59	174.08	139.95
FLT1	NM_002019.4	AAGAAATGGCAAACAATTCTGCAGTACTTTAACCTTGAACACAGCTCAAGCAAACCACACTGGCTTCTACAGCTGCAAATATCTAGCTGTACCTACTTCA	94.44	42.69	88.69	66.24	98.48	97.4	113.43	60.94	45.82	25.68	20	25.44	20	30.87	90.34	77.95	116.26	100.11	104.23	99.7	103.28	152.91	110.56	58.32	122.54	118.36	97.05	142.77	137.77	75.67	148.98	181.43	138.91	108.78	155	133.36	95.57	101.46
FLT4	NM_002020.1	CCAACAACGGCATCCAGCGATTTCGGGAGAGCACCGAGGTCATTGTGCATGAAAATCCCTTCATCAGCGTCGAGTGGCTCAAAGGACCCATCCTGGAGGC	22.22	20.91	20	20	20	20.77	20	20	20	20	20	20	20	20	20	20	20	20	20	21.11	20	34.13	20	20.94	20	20	20	20	35.55	21.12	25.72	20	20	38.07	20	20	20	20
FMR1	NM_002024.4	GAACAACAGATGGATCCCTTCAGATCAGAGTTGACTGCAATAATGAAAGGAGTGTCCACACTAAAACATTACAGAATACCTCCAGTGAAGGTAGTCGGCT	100	21.3	377.6	450.83	359.65	410.39	370.61	396.68	488.76	427.49	454.13	535.32	465.55	509.3	383.09	377	375.45	415.48	401.67	406.09	377.48	256.68	239.3	459.83	323.06	282.76	330.36	326.34	340.73	408.27	380.42	236.55	276.3	310.03	251.41	270.65	317.44	265.9
FN1	NM_212482.1	GGGAATGGACATGCATTGCCTACTCGCAGCTTCGAGATCAGTGCATTGTTGATGACATCACTTACAATGTGAACGACACATTCCACAAGCGTCATGAAGA	100	85.33	3098.97	2518.38	3077.56	2295.46	3037.1	3031.99	488.76	421.07	505.36	476.7	500.87	447.57	1366.62	1588.8	1405.52	2684.07	1386.92	1767.74	1481.01	177.49	234.75	520.39	238.39	223.58	1470.74	1272.34	1204.41	1728.99	1362.06	195.21	227.45	237.51	185.25	224.89	290.14	248.41
FOS	NM_005252.2	ACTCAAGTCCTTACCTCTTCCGGAGATGTAGCAAAACGCATGGAGTGTGTATTGTTCCCAGTGACACTTCAGAGAGCTGGTAGTTAGTAGCATGTTGAGC	100	26.76	197.58	231.47	220.93	246.38	191.91	125.33	178.92	386.41	178.16	342.87	237.59	312.23	167.77	158.74	150.33	180.64	125.48	194.31	167.22	251.22	204.46	284.87	198.29	185.44	176.38	181.62	199.99	165.42	250.95	208.99	174.02	208.5	202.26	168.67	211.63	176.68
FRMPD4	NM_014728.3	GAGATGCTCCTAGCTATGACTTCCAGCTTTCAAGTGCTCTGTTGCCTAACAGAAGCTTGCATGCGATTAGTTAAAGTCGTGAACTCAGAAACACAGCGGC	100	66.89	65.86	50.57	71.93	60.88	66.04	41.39	65.46	125.81	103.63	88.48	124.15	136.53	96.45	71.57	94.05	54.95	90.96	79.33	75.62	226.64	371.06	154.02	354.25	236.73	85.86	86.44	99.26	72.15	96.66	179.13	151.12	335.41	306.23	205.28	273.07	251.9
FUS	NM_004960.3	TGGTGGCAGTGGTGGTGGTGGCCGAGGAGGATTTCCCAGTGGAGGTGGTGGCGGTGGAGGACAGCAGCGAGCTGGTGACTGGAAGTGTCCTAATCCCACC	100	20.37	2004.8	2583.9	1917.27	2414.35	1579.54	2323.72	2000.86	2327.45	2052.88	2485.28	2073.04	2409.98	2690.45	2201.78	2983.58	2505.68	2393.41	2419.81	2850.14	1526.42	1862.87	2440.45	1920.52	1659.72	2082.93	1494.76	2514	2031.67	2418.2	1136.82	1517.33	1919.99	1587.85	1664.43	2377.42	1632.13
FXN	NM_001161706.1	CAGAGGAAACGCTGGACTCTTTAGCAGAGTTTTTTGAAGACCTTGCAGACAAGCCATACACGTTTGAGGACTATGATGTCTCCTTTGGGAGTGGTGTCTT	100	24.23	297.69	399.55	339.95	379.59	355.84	334.59	181.1	220.81	130.42	215.68	164.82	254.06	314.49	340.86	360.64	316.88	327.97	307.12	384.85	307.19	271.1	166.73	260.67	257.77	358.35	366.16	385.17	310.6	436.29	300.85	267.14	266.51	234.4	298.11	300.38	227.41
FYN	NM_002037.3	GTCTTTGGAGGTGTGAACTCTTCGTCTCATACGGGGACCTTGCGTACGAGAGGAGGAACAGGAGTGACACTCTTTGTGGCCCTTTATGACTATGAAGCAC	100	23.76	684.07	625.32	649.08	535.01	640.98	794.5	1025.52	712.48	932.71	746.58	911.84	702.81	573.27	698.73	579.83	732.36	627.4	724.85	569.29	415.05	483.14	861.34	574.82	482.66	635.52	544.87	561.47	888.69	479.74	493.77	490	447.82	502.82	499.46	530.78	524.8
GAA	NM_000152.3	GTCCTGGACATCTGTGTCTCGCTGTTGATGGGAGAGCAGTTTCTCGTCAGCTGGTGTTAGCCGGGCGGAGTGTGTTAGTCTCTCCAGAGGGAGGCTGGTT	100	24.16	80.79	104.69	94.19	102.42	105.67	97.73	91.64	68.04	85	69.68	64.21	64.11	82.19	85.75	100.71	109.14	94.94	100.43	94.68	116.05	81.78	71.78	95.8	78.91	135.32	177.74	155.55	111.75	116.17	130.91	108.38	101.53	109.64	100.68	112.64	80.47
GABRA1	NM_000806.5	AAAGTCCAGGTCTGTCTGACTGTCTTTGGGCCTGGATCCTCCTTCTGAGCACACTGACTGGAAGAAGCTATGGACAGCCGTCATTACAAGATGAACTTAA	100	39.47	32.49	37.03	25.69	34.38	20.98	31.04	87.28	77.03	47.74	79.63	63.14	92.6	24.45	29.76	42.21	33.87	38.51	29.11	35.04	61.44	48.46	65.8	53.47	47.35	30.8	49.53	68.15	44.87	47	48.23	59.53	92.46	62.38	58.84	42.67	82.22
GABRA4	NM_000809.2	AGTTGGATCTGCTTCTACTCGTCACGTGTTTGGATCAAGACTGCAGAGGATAAAGACCACAGTTAATACCATAGGGGCTACTGGGAAGTTGTCAGCTACT	97.22	34.58	100.11	97.57	119.88	108.86	121.2	79.34	20	42.36	24.45	84.06	50.3	64.11	101.89	97.79	117	109.89	134.11	106.98	100.21	132.44	134.79	62.06	124.77	135.46	117.58	150.54	152.59	64.23	170.26	160.76	125.17	87.03	139.88	116.37	97.28	103.21
GABRB2	NM_000813.2	TGAACTAAAACATGGCCTCCCACTGGAAGCAAGGACTAGATTCCTCCTCAAACCAGTTGTACAGCCTGATGTAGGACTTGGAAAACACATCAATCCAGGA	100	23.78	143.14	176.63	157.56	152.55	185.69	169.02	248.74	231.08	197.95	273.19	279.33	263.55	150.11	142.44	186.61	194.94	156.68	149.19	129.72	172.03	166.6	328.23	196.06	169.65	164.25	199.11	242.96	179.5	247.41	241.14	201.5	174.05	185.25	190.89	168.96	141.7
GABRB3	NM_000814.5	TGGCTGACCAGCTATGGGTGCCCGACACATATTTCTTAAATGACAAAAAGTCATTTGTGCATGGAGTGACAGTGAAAAACCGCATGATCCGTCTTCACCC	100	18.64	589.23	742.12	571.16	751.31	566.4	662.28	829.14	942.28	909.42	1046.32	972.84	943.81	760.06	709.36	759.78	605.91	743.58	754.69	828.73	580.26	714.86	1035.55	913.47	661.52	644.85	640.06	740.72	839.42	801.63	544.29	598.39	761.47	604.9	621.05	677.56	642.01
GABRG2	NM_000816.3	GTTCGCCAAATATATGGAGCACAGGAAGCTCAGTCTACTCGACTCCTGTATTTTCACAGAAAATGACGGTGTGGATTCTGCTCCTGCTGTCGCTCTACCC	100	36.39	83.42	80.48	94.19	90.96	80.8	72.44	96.01	178.44	147.88	138.26	140.2	167.39	100.53	70.16	86.64	71.5	84.98	79.33	82.38	181.59	196.89	151.78	196.06	197.27	68.12	98.1	111.11	73.03	117.05	169.95	152.65	190.37	185.25	171.28	180.91	164.44
GABRP	NM_014211.2	CATTGTGGAGTCCAAGAAGTCCTTCCTCCATGAAGTCACTGTGGGAAACAGGCTCATCCGCCTCTTCTCCAATGGCACGGTCCTGTATGCCCTCAGAATC	100	65.56	86.06	64.81	107.04	92.39	101	63.24	61.09	155.33	74.52	101.76	111.3	170.95	92.38	78.66	107.38	82.8	87.64	82.97	70.7	278.52	387.72	132.34	403.26	277.5	116.65	124.32	120	73.03	117.05	248.03	244.24	413.37	336.47	288.95	288.43	274.65
GABRR1	NM_002042.3	AGGTGCTGCAGGAAATACGACACTGTAGCGACTGATGTTAGTTGTTACCCAGATCCCCTGGAAAAGCACACTACCAGTGTTGTGGGCACATTTAGTTCCA	97.22	42.87	129.97	96.86	102.76	91.68	134.41	77.04	45.82	30.81	20	22.12	21.4	43.93	104.6	89.29	113.3	89.57	98.92	117.17	103.9	144.72	113.59	37.38	158.19	120.99	105.45	151.52	183.7	83.59	133.01	169.95	112.96	87.03	139.88	137.29	63.15	99.71
GABRR3	XM_116036.7	AGAAAGATGACAGTACCAAAGCGCGGCCTCAGAAATATGAGCAACTTCTCCATATAGAGGACAACGATTTCGCAATGAGACCTGGATTTGGAGGGTCTCC	86.11	39.33	44.79	47.72	42.82	58.01	53.61	48.29	20	20	20	20	20	29.68	59.77	38.27	54.8	55.7	67.72	73.5	57.17	94.21	62.1	23.93	93.58	68.39	61.59	78.67	77.03	49.27	70.94	96.46	58.01	87.03	66.16	60.14	58.03	78.72
GAD1	NM_000817.2	CAAAGGACCAACAGCCTGGAAGAGAAGAGTCGCCTTGTGAGTGCCTTCAAGGAGAGGCAATCCTCCAAGAACCTGCTTTCCTGTGAAAACAGCGACCGGG	100	36.4	208.12	231.47	211.51	257.12	188.02	201.21	298.93	480.12	364.47	424.72	461.27	472.5	256.07	262.91	276.22	263.44	320.01	279.46	276.65	442.36	608.84	504.69	721.86	541.84	243.57	285.55	337.77	261.33	332.54	330.71	412.15	589.23	465.01	487.69	474.46	544.04
GAD2	NM_000818.2	TGTATGCCATGATGATCGCACGCTTTAAGATGTTCCCAGAAGTCAAGGAGAAAGGAATGGCTGCTCTTCCCAGGCTCATTGCCTTCACGTCTGAACATAG	100	30.04	139.62	137.46	156.7	142.53	162.38	139.12	144.01	103.98	101.31	120.56	100.6	119.91	191.54	257.24	219.2	138.49	267.56	237.25	177.67	143.36	142.37	143.56	173.78	140.72	240.77	270.01	275.55	198.86	272.24	199.8	210.66	117.85	151.22	226.19	172.38	185.43
GAL3ST1	NM_004861.1	CATGCTCACGCCCGAGATCCAGTACCTGATGGACCTCGGCGCCAACCTGTGGGTCACCAAGCTCTGGAAGTTCATTCGCGATTTCCTGCGGTGGTGACGT	100	44.55	97.47	89.03	113.03	104.57	105.67	103.48	65.46	43.65	30.28	25.44	24.62	29.68	64.53	71.57	88.86	109.14	94.94	75.69	75	163.84	68.15	32.9	115.85	81.54	133.45	172.88	162.96	78.31	142.77	199.8	125.17	99.72	117.2	113.75	87.04	110.21
GALC	NM_000153.3	CACTACGTGGTAGAATCTCCTGTCTGGGTATCAGCTCATACCACTCAGTTTACTCAACCTGGCTGGTATTACCTGAAGACAGTTGGCCATTTAGAGAAAG	100	18.46	138.75	163.1	146.43	153.27	111.88	133.38	139.65	146.35	174.66	169.22	184.08	188.76	151.47	160.16	168.84	140.75	138.76	154.29	164.76	137.9	112.08	174.21	129.22	135.46	145.58	116.55	109.63	158.38	136.56	105.64	96.17	141.42	115.31	83.68	133.12	90.97
GATA2	NM_032638.3	GAAGAAGGAAGGGATCCAGACTCGGAACCGGAAGATGTCCAACAAGTCCAAGAAGAGCAAGAAAGGGGCGGAGTGCTTCGAGGAGCTGTCAAAGTGCATG	97.22	48.89	31.61	32.05	39.39	33.66	39.62	36.79	20	65.47	40.75	50.88	54.58	66.48	48.23	32.6	37.77	40.64	38.51	27.66	33.81	83.28	95.42	49.35	126.99	115.73	58.79	59.25	78.52	49.27	56.75	80.38	74.8	114.22	124.76	66.68	98.99	111.96
GBA	NM_001005742.2	CAATTGGGTGCGTAACTTTGTCGACAGTCCCATCATTGTAGACATCACCAAGGACACGTTTTACAAACAGCCCATGTTCTACCACCTTGGCCACTTCAGC	100	25.34	198.46	195.15	208.94	195.53	207.45	217.31	146.19	132.23	123.43	121.66	124.15	117.53	190.86	192.75	207.35	227.31	194.53	211.05	206.57	162.47	139.34	132.34	124.77	128.88	203.44	244.76	228.14	264.85	242.09	211.29	148.07	125.1	172.02	115.06	131.42	115.46
GDNF	NM_000514.2	CACTGACTTGGGTCTGGGCTATGAAACCAAGGAGGAACTGATTTTTAGGTACTGCAGCGGCTCTTGCGATGCAGCTGAGACAACGTACGACAAAATATTG	86.11	40.3	48.3	32.76	43.67	49.42	53.61	44.84	20	20	20	20	20	24.93	44.15	60.24	65.91	45.91	61.08	43.67	43.03	81.92	51.49	25.42	73.52	67.07	41.99	51.48	56.29	32.56	62.07	105.64	71.75	54.39	75.61	71.91	49.49	45.48
GDPD2	NM_001171191.1	GATGGGCATTCCCTAAGCTGCTATGGAATCTGCTCCCTTTGGGGTTTTGACCTGAGATGTTTGGGAAGAGAGTGAGTAATGAGAAGTTTCTCCTCAAATG	100	40.41	267.83	247.85	257.75	256.4	329.43	305.84	124.37	102.7	101.31	86.27	126.29	98.54	226.86	216.14	225.86	344.73	260.25	254.72	212.72	140.63	78.76	136.83	124.77	86.8	269.7	250.58	244.44	205.89	234.1	156.17	178.6	112.41	141.77	111.14	129.71	125.95
GFAP	NM_002055.4	AAGCAGATGAAGCCACCCTGGCCCGTCTGGATCTGGAGAGGAAGATTGAGTCGCTGGAGGAGGAGATCCGGTTCTTGAGGAAGATCCACGAGGAGGAGGT	83.33	45.56	43.03	47.72	59.94	36.53	49.72	49.44	20	20	20	20	20	20	31.92	29.05	48.87	42.9	31.2	37.12	33.2	50.52	56.04	22.43	57.93	43.4	55.99	68.96	81.48	39.6	72.71	119.42	59.53	50.76	56.71	39.22	42.67	36.74
GFPT1	NM_001244710.1	GACTTCGAATCTGAAACAGACACAGAGACAATTGCCAAGCTCGTTAAGTATATGTATGACAATCGGGAAAGTCAAGATACCAGCTTTACTACCTTGGTGG	100	19.78	240.61	245	269.74	290.78	237.75	246.05	318.57	324.79	336.52	382.69	369.23	322.91	226.86	268.58	256.96	234.08	244.32	312.94	279.11	166.57	187.8	293.84	218.34	207.79	262.23	279.72	288.88	327.32	325.44	197.51	225.92	223	211.71	207.89	238.94	215.17
GGA1	NM_001001560.2	GGGGCACCTAGAGTTCTCGGTGTGTCTCCTTCATTCATTGGCCTCTGCTGGGGCCTCCTATGGGTGTCTTACGTCTGTCCATCCATCTGTCCGTGGTCAG	100	26.07	102.74	113.95	119.88	92.39	102.56	132.23	96.01	92.43	83.84	64.15	68.49	52.24	86.26	103.46	91.08	133.98	100.25	103.34	93.45	113.32	89.36	75.52	102.49	77.59	110.12	159.29	160	107.35	133.9	188.32	122.12	97.9	103.97	92.83	87.04	96.21
GGT1	NM_001032364.2	CATGAATGCCCACAGCATGGGCATCGGGGGTGGCCTCTTCCTCACCATCTACAACAGCACCACACGAAAAGCTGAGGTCATCAACGCCCGCGAGGTGGCC	52.78	32.78	20	20	20	20	20	20	20	20	24.45	20	24.62	23.74	20	20	20	27.1	20.58	20	22.13	34.13	20	32.15	20	34.19	23.33	25.25	29.63	29.92	20	45.93	48.85	48.95	20	30.07	37.55	34.99
GJB1	NM_000166.5	ACACCTTGCTCAGTGGCGTGAACCGGCATTCTACTGCCATTGGCCGAGTATGGCTCTCGGTCATCTTCATCTTCAGAATCATGGTGCTGGTGGTGGCTGC	97.22	55.01	40.39	49.85	51.38	39.39	52.06	34.49	20	62.9	44.25	45.35	48.16	66.48	42.79	34.02	55.54	45.91	48.47	47.3	45.49	88.75	137.82	58.32	126.99	138.09	60.66	68.96	75.55	56.31	77.15	144.69	111.43	177.68	134.21	145.13	145.07	113.71
GLRB	NM_000824.4	CCTGCCAACTCCACTAGCAATATCTTGAACAGGTTATTGGTCAGTTATGATCCCAGGATAAGACCAAACTTCAAAGGCATTCCTGTTGATGTAGTAGTCA	100	31.07	169.48	235.74	160.99	216.3	153.06	181.67	283.65	318.37	321.38	353.93	321.07	324.1	188.83	183.54	190.32	161.07	144.07	189.22	220.71	177.49	152.97	263.93	151.5	180.18	144.65	172.88	194.07	230.53	199.52	105.64	158.76	192.18	143.66	128.13	209.92	146.94
GLS	NM_014905.3	AGTCTGGAGGAAAGGTTGCAGATTATATTCCTCAACTGGCCAAATTCAGTCCCGATTTGTGGGGTGTGTCTGTTTGTACAGTAGATGGACAGAGGCATTC	100	18.78	419.75	414.51	450.42	418.27	372.94	364.48	582.58	516.07	597.35	580.67	553.31	506.93	372.9	507.39	368.04	412.47	430.22	539.27	413.13	352.25	358.94	545.06	360.93	376.13	505.8	382.67	423.69	452.26	426.53	289.37	393.84	402.49	328.91	400.09	332.8	335.87
GNAI1	NM_002069.4	GGAGCTGCTGAAGAAGGCTTTATGACTGCAGAACTTGCTGGAGTTATAAAGAGATTGTGGAAAGATAGTGGTGTACAAGCCTGTTTCAACAGATCCCGAG	100	30.99	782.43	722.18	681.62	711.2	630.88	765.76	1477.19	1138.69	1505.6	1284.11	1582.88	1298.78	717.27	814.24	705.72	735.37	681.84	830.38	716.22	658.08	811.79	1340.6	844.4	766.73	782.96	690.56	697.76	923.89	697.88	594.82	822.78	774.16	671.06	796.26	766.3	804.69
GNAI2	NM_002070.2	GCCAACAAATATGATGAGGCAGCCAGCTACATCCAGAGTAAGTTTGAGGACCTGAATAAGCGCAAAGACACCAAGGAGATCTACACGCACTTCACGTGCG	100	16.75	2003.05	2133.78	1942.96	1994.65	1722.5	2170.8	1800.12	1649.63	1865.41	1989.77	1953.18	1970.72	2242.83	2463.27	2271.94	2177.51	2141.79	2534.07	2349.09	1424.02	1659.93	1964.18	2000.72	1537.41	2413.28	1959.02	2432.53	2380.11	2136.21	1359.59	1463.91	1600.9	1544.37	1503.61	1887.6	1555.16
GNAI3	NM_006496.1	AGACCAGACACCTTTTGCTGTCTCATGGGGCAGCTACAAGCATGAACGGGACCAGGGAATGGCAGCAGCATGCAGAATCTTAGCACTCTTTAGCACAATA	100	21.09	733.25	703.66	642.23	678.97	586.6	709.42	770.23	586.68	732.42	651.46	766.29	609.03	606.56	702.98	635.37	586.34	585.57	751.05	617.24	338.6	405.89	592.17	414.4	385.34	655.11	551.67	598.5	699.51	573.73	401.9	473.21	386.17	448	485.08	443.74	481.07
GNAO1	NM_020988.2	CTCCGAACCAGGGTCAAAACCACTGGCATCGTAGAAACCCACTTCACATTCAAGAACCTCCACTTCAGGCTGTTTGACGTCGGAGGCCAGCGATCTGAAC	100	25.56	533.91	465.07	534.34	436.17	463.06	588.69	774.6	594.38	782.49	734.41	681.74	673.13	516.9	638.5	515.41	503.55	614.79	695.74	545.31	338.6	327.14	705.07	447.82	384.02	569.26	448.72	435.54	633.52	494.81	300.85	461	360.79	366.72	390.94	373.76	393.6
GNAQ	NM_002072.4	GTAGCGCTTAGTGAATATGATCAAGTTCTCGTGGAGTCAGACAATGAGAACCGAATGGAGGAAAGCAAGGCTCTCTTTAGAACAATTATCACATACCCCT	100	24.04	469.81	468.63	476.96	442.62	407.9	530.05	663.32	510.93	645.09	626.02	666.76	554.41	469.35	557	493.93	453.12	446.81	576.39	435.27	293.54	293.82	646	398.81	306.43	482.47	430.26	441.47	563.13	491.27	284.78	415.21	290.08	310.01	368.71	346.46	384.85
GNB5	NM_006578.3	GGAGGCCCTGGGGCAGTTTGTCATGAAGACCAGAAGGACCCTCAAAGGCCACGGGAACAAAGTCCTGTGCATGGACTGGTGCAAAGATAAGAGGAGGATC	100	34.62	48.3	57.69	64.22	53	52.83	60.94	109.1	116.82	75.69	107.29	80.27	99.72	70.64	58.82	56.28	57.2	55.77	61.86	62.71	120.15	146.91	119.63	153.73	109.16	72.79	71.87	96.29	77.43	87.79	96.46	114.49	157.73	136.1	82.37	104.11	104.96
GNG2	NM_053064.4	GTCACCAAGCAGGAGAGTTAAGGATTCACCATGAGCTGGGAAATGCTTTTGCCATGAGTATGAGCAAATTCCCTCTTTCCCTGAATCATGGACATTCTAG	100	37.03	1983.73	2130.93	1945.53	1971.73	1797.09	2522.64	4985.77	4247.95	4972.1	4669.71	4997.99	4615.77	2219.06	2397.37	2154.93	2185.79	2207.52	2515.15	2223.06	2331.95	2243.02	4333.6	2706.99	2268.64	2209.84	1925.99	2091.79	2818.3	2114.04	1945.22	2691.21	2239.09	2173.84	2468.53	2589.05	2365.1
GNGT1	NM_021955.4	TCAAGAAAGAAGTGACACTGGAAAGAATGCTAGTTTCCAAATGTTGTGAAGAAGTAAGAGATTACGTTGAAGAACGATCTGGCGAGGATCCACTGGTAAA	0	0	20	20	20	20	20	20	20	20	20	20	20	20	20	20	20	20	20	20	20	20	20	20	20	20	20	20	20	20	20	20	20	20	20	20	20	20
GNPTAB	NM_024312.3	AACAGATGAAACAAATGACAGTTTGGTGGCTCCACAGGAAAAACAGGTTCATAAAAGCATCTTGCCAAACAGCTTAGGAGTGTCTGAAAGATTGCAGAGG	100	17.72	345.99	296.28	319.4	295.8	306.9	310.44	466.94	351.75	471.59	399.28	445.22	416.7	303.62	347.95	311.02	310.11	312.04	416.28	303.7	296.27	257.47	410.48	323.06	290.65	357.42	371.02	345.18	418.83	381.31	316.93	291.56	242.95	272.2	295.49	267.95	274.65
GNPTG	NM_032520.3	TCACCCGTGTCTGGACCCGTGCATCTCTTCCGACTCTCGGGCAAGTGCTTCAGCCTGGTGGAGTCCACGTACAAGTATGAGTTCTGCCCGTTCCACAACG	100	24.51	146.65	186.6	116.46	176.9	124.31	125.33	128.74	121.96	101.31	118.35	92.04	100.91	112.75	133.23	145.88	124.19	124.82	151.37	172.14	129.7	99.96	89.72	118.08	98.64	128.78	172.88	140.74	189.18	182.67	117.13	94.64	85.21	92.62	91.52	102.4	76.97
GPD1L	NM_015141.3	AAAACTACACTGTTGCCTTGCTAGGATCCACCCTCCTATAATATGGAACAAATATCTGAATGAAATCCACCCTAGGAGACGGAGTCAAACTAAACTTGTG	100	17.15	193.19	235.74	178.97	218.44	203.56	177.07	148.37	193.85	140.9	206.83	130.57	194.7	217.35	168.66	233.27	191.18	190.54	199.41	229.93	199.34	196.89	156.27	167.1	139.41	177.31	185.51	225.18	198.86	219.92	213.58	146.54	163.17	172.02	111.14	197.98	131.2
GPR37	NM_005302.2	GCTCCGGCAGAAAGGTGCATTATTAAGATCTCTCCTGATTTACCAGACACCATCTATGTTCTAGCCCTCACCTACGACAGTGCGAGACTGTGGTGGTATT	100	13.42	157.19	152.41	161.84	151.12	159.27	140.27	148.37	106.55	89.66	112.82	120.94	130.59	153.51	130.39	174.02	146.02	130.13	161.56	145.7	151.55	128.74	137.57	147.05	117.05	157.71	172.88	165.92	124.94	176.47	149.28	151.12	143.23	137.99	156.9	143.36	132.95
GPR4	NM_005282.1	TTCCATCCCTCCTCCAACTTTTCCCTCTCAAGCTCTGCCCTTCCCAGCCCAGCCCAGCCTACCCAACCTCATCTCTTCCCTGTAGACCACATCCCACCAT	94.44	38.46	60.59	67.66	51.38	73.77	81.58	65.54	20	46.22	20	35.39	32.11	42.74	55.7	50.31	59.24	77.53	65.73	60.4	51.03	109.22	74.21	44.11	120.31	77.59	85.86	111.69	124.44	61.59	86.9	107.94	88.54	92.46	119.09	84.99	93.87	68.22
GPR84	NM_020370.1	GGCTCCATTAGAACTGTGACCCTAGTCACCAGAATTCAGGACTGTCTCCTCCAGGACCAAAGTGGCCAGGTAATAGGAGAATAGGTGAAATAACACATGT	80.56	45.69	51.81	42.73	67.65	53	59.83	40.24	20	20	20	20	20	20	57.06	55.27	52.58	57.96	59.75	50.94	42.42	68.27	53.01	20	75.75	57.87	62.53	107.81	114.07	52.79	117.05	89.57	80.9	68.89	68.05	77.14	39.25	75.22
GPRASP1	NM_001099410.1	TAACAGATCCATGCACATGGCCAATCAAGAGGCTAATACCATGTCTAGGTCCCAAACTAACCAGGAGCTCTATATTGCATCTAGTTCTGGTTCTGAGGAT	100	15.92	166.85	181.61	204.66	177.62	198.12	167.87	331.66	193.85	282.96	247.75	277.19	218.44	207.17	201.26	206.61	224.3	245.65	206.68	220.71	259.41	201.43	262.44	262.9	239.36	209.97	270.01	226.66	249.89	281.99	218.18	245.77	192.18	240.07	254.96	213.34	234.41
GRIA1	NM_000827.3	ATCGAGTTCTGCTACAAATCCCGTAGTGAATCCAAGCGGATGAAGGGTTTTTGTTTGATCCCACAGCAATCCATCAACGAAGCCATACGGACATCGACCC	100	26.95	583.97	591.13	609.69	583.71	544.64	636.98	709.14	519.92	765.03	609.43	702.07	582.91	502.63	617.24	522.07	687.95	558.35	671.73	541.62	251.22	281.7	748.44	432.23	347.2	568.33	465.23	479.99	721.51	515.21	268.7	486.95	335.41	372.39	392.25	319.15	379.61
GRIA2	NM_001083620.1	TGACCTATGATGCCGTTCAAGTGATGACTGAAGCCTTCCGCAACCTAAGGAAGCAAAGAATTGAAATCTCCCGAAGGGGGAATGCAGGAGACTGTCTGGC	100	38.15	392.53	406.67	458.12	436.89	435.87	447.27	968.79	869.1	992.09	953.41	1072.37	911.76	411.62	427.32	409.51	438.06	464.74	483.96	411.91	461.48	454.36	1031.81	487.93	506.33	425.54	465.23	485.91	591.29	499.25	392.72	578.54	397.05	438.55	551.76	436.91	496.81
GRIA3	NM_000828.4	TGCAGGAGCACAGCGCTTTCCGCTTTGCCGTGCAGTTATACAACACCAACCAGAACACCACCGAGAAGCCCTTCCATTTGAATTACCACGTAGATCACTT	100	20.32	380.24	432.31	355.37	410.39	402.46	442.67	678.59	510.93	642.76	590.63	724.55	605.46	370.86	372.75	392.48	449.35	457.44	421.37	397.77	462.84	422.55	748.44	463.42	447.15	398.48	481.74	500.73	530.58	441.61	452.43	531.22	536.66	442.33	474.62	551.26	507.31
GRIA4	NM_000829.3	GTTATTTTCTGGATTTTGGGGACTCGCCATGGGAGCCTTTCCGAGCAGCGTGCAAATAGGTGGTCTCTTCATCCGAAACACAGATCAGGAATACACTGCT	100	34.6	371.45	482.17	399.04	491.32	315.44	349.54	1012.43	1032.14	960.65	1239.87	1083.08	1077.96	658.18	670.38	670.92	344.73	610.8	665.9	737.13	636.23	652.76	921.15	597.1	643.11	588.86	438.04	614.8	690.72	620.73	486.88	538.85	687.14	533.06	483.77	824.33	656
GRIK2	NM_021956.4	AGTGTAATCGACATAAACCCTGGCGCTTCGGGACCCGCTTTATGAGTCTAATTAAAGAGGCACATTGGGAAGGCCTCACAGGCAGAATAACTTTCAACAA	100	34.21	164.21	206.54	186.67	221.31	167.82	185.12	397.12	363.3	404.06	411.45	440.94	419.08	222.79	252.99	222.16	191.18	270.21	247.44	225.01	169.3	163.57	483.75	193.83	165.71	209.97	254.47	245.92	314.12	298.84	169.95	288.51	241.13	189.03	278.49	259.42	232.66
GRIN1	NM_000832.5	TTCAAGAGAGTGCTGATGTCTTCCAAGTATGCGGATGGGGTGACTGGTCGCGTGGAGTTCAATGAGGATGGGGACCGGAAGTTCGCCAACTACAGCATCA	100	47.72	45.66	47.72	50.52	40.11	47.39	47.14	89.46	80.88	64.04	84.06	112.37	111.6	40.07	28.35	39.99	63.23	37.18	26.93	28.89	98.3	152.97	92.71	147.05	110.47	45.73	58.28	69.63	42.23	88.68	91.86	71.75	148.67	117.2	84.99	128	113.71
GRIN2A	NM_000833.3	GAATGACAGCTATCTTCGGTCGTCCTTGAGGTCAACGGCATCGTACTGTTCCAGGGACAGTCGGGGCCACAATGATGTGTATATTTCGGAGCATGTTATG	100	56.02	103.62	88.31	130.16	98.12	120.43	119.58	72	172.02	122.26	142.68	153.04	225.56	112.75	89.29	116.26	109.89	112.2	79.33	110.05	217.08	319.57	167.48	436.68	260.4	95.19	103.92	109.63	87.99	105.52	179.13	193.86	400.68	311.9	264.11	300.38	318.38
GRIN2B	NM_000834.3	GCTTGTGAAAGGAAAGAGGCTCTGGCTAAATTCATGCTGCTTAGATGACATCTGTCTAGGAATCATGTGCCAAGCAGAGGTTGGGAGGCCATTTGTGTTT	100	19.2	327.55	329.75	361.36	328.74	331.76	300.09	460.39	331.21	423.85	393.75	403.48	337.16	311.77	310.39	325.83	352.26	379.1	347.87	316.61	189.78	207.49	401.51	278.5	238.04	290.23	323.43	346.66	329.08	346.72	282.48	286.98	221.19	226.84	283.72	257.71	244.91
GRIN2C	NM_000835.3	TTCATGATCCAAGAGCAATACATCGACACTGTGTCGGGCCTCAGTGACAAGAAGTTTCAGCGGCCTCAAGATCAGTACCCACCTTTCCGCTTCGGCACGG	66.67	32.75	23.71	20.65	35.11	25.78	20	20	20	20	20	20	20	26.12	20	23.39	22.96	27.1	23.24	22.56	20	28.67	31.81	23.18	20	40.77	27.06	34.97	37.04	22	37.24	52.82	20	20	39.7	33.99	51.2	34.99
GRIN2D	NM_000836.2	CATCTTCGAGTACCTCAGTCCTGTTGGTTACAACCGCAGCCTGGCCACGGGCAAGCGCCCTGGCGGTTCAACCTTCACCATTGGGAAATCCATCTGGCTG	100	26.36	50.05	55.55	47.1	50.13	53.61	49.44	76.37	65.47	59.39	55.3	70.64	86.66	47.55	57.4	64.43	47.42	54.44	59.68	45.49	69.63	86.33	75.52	109.17	85.48	44.79	65.07	74.07	77.43	70.05	80.38	83.96	101.53	86.95	105.91	92.16	92.71
GRIN3B	NM_138690.1	GACTACGAGGTCTCCATCGACGCCGACTGCAAACTGCTGACCGTGGGAAAGCCCTTCGCCATTGAGGGCTATGGGATCGGACTGCCCCAGAACTCGCCGC	0	0	20	20	20	20	20	20	20	20	20	20	20	20	20	20	20	20	20	20	20	20	20	20	20	20	20	20	20	20	20	20	20	20	20	20	20	20
GRM1	NM_000838.3	TAAAGGGCCAGATTAAGGTTATACGGAAAGGAGAAGTGAGCTGCTGCTGGATTTGCACGGCCTGCAAAGAGAATGAATATGTGCAAGATGAGTTCACCTG	97.22	39.89	123.82	84.04	115.6	83.08	119.65	78.19	20	106.55	83.84	77.42	100.6	94.97	97.13	89.29	107.38	99.35	127.47	93.15	92.83	182.95	258.98	112.15	231.71	168.34	98.92	135.98	118.52	73.03	120.6	135.5	154.18	206.68	207.93	183.05	179.2	155.69
GRM2	NM_001130063.1	CCCTTTCGCCCAGCTGACACCCACAATGAGGTCCGCTTTGACCGCTTTGGTGATGGTATTGGCCGCTACAACATCTTCACCTATCTGCGTGCAGGCAGTG	100	71.13	74.64	64.1	73.64	80.22	85.46	67.84	106.92	242.63	140.9	168.12	217.26	220.82	69.28	77.24	85.9	68.49	80.33	64.04	61.48	324.94	460.42	189.91	396.58	326.16	99.85	113.64	106.66	73.91	114.39	245.74	286.98	531.22	398.85	339.95	331.1	304.38
GRM5	NM_000842.1	TGTGCCCAGCTAGTGATTGCTTTCATTCTCATATGCATCCAGTTGGGCATCATCGTTGCCCTCTTTATAATGGAGCCTCCTGACATAATGCATGACTACC	100	21.68	118.55	103.27	134.44	113.16	148.4	95.43	102.55	82.16	91.99	89.59	124.15	119.91	125.66	111.26	135.52	113.66	162	123.72	116.19	147.45	109.05	124.12	160.41	114.42	115.72	192.31	192.59	139.9	173.81	176.84	160.28	128.72	137.99	172.59	114.35	145.19
GRM8	NM_000845.1	CCCTGCACAATATGCACAAAGATCTCTGCCCTGGATACATTGGCCTTTGTCCACGAATGAGTACCATTGATGGGAAAGAGCTACTTGGTTATATTCGGGC	100	21.76	174.75	186.6	238.91	194.81	234.64	169.02	318.57	295.26	314.39	351.72	352.11	328.85	190.19	179.29	205.13	208.49	210.46	192.86	200.42	236.2	248.38	376.83	276.27	248.56	201.57	244.76	244.44	263.97	247.41	259.52	261.03	219.38	236.29	223.58	218.46	234.41
GRN	NM_002087.2	CGATCCTGCTTCCAAAGATCAGGTAACAACTCCGTGGGTGCCATCCAGTGCCCTGATAGTCAGTTCGAATGCCCGGACTTCTCCACGTGCTGTGTTATGG	100	32.57	364.43	364.65	369.92	330.89	350.4	386.33	216.01	165.6	182.81	169.22	175.52	173.33	267.62	324.56	308.8	363.55	333.29	320.22	312.31	234.83	149.94	175.71	207.2	145.98	336.89	340.91	325.92	415.31	340.52	238.85	224.39	154.11	179.58	189.59	177.5	153.94
GSK3B	NM_002093.2	ACTGATTATACCTCTAGTATAGATGTATGGTCTGCTGGCTGTGTGTTGGCTGAGCTGTTACTAGGACAACCAATATTTCCAGGGGATAGTGGTGTGGATC	100	18.41	230.07	276.34	280.01	280.76	238.52	244.91	442.94	345.33	428.51	384.9	389.57	325.29	296.15	311.1	288.81	308.6	304.07	328.95	293.87	248.49	277.16	386.55	291.87	280.13	310.76	246.7	277.03	388.03	281.1	190.62	308.35	284.64	240.07	300.72	308.91	269.4
GSN	NM_000177.4	GATGGGAAAATCTTTGTCTGGAAAGGCAAGCAGGCAAACACGGAGGAGAGGAAGGCTGCCCTCAAAACAGCCTCTGACTTCATCACCAAGATGGACTACC	100	39.4	261.69	325.48	226.92	327.31	291.36	331.14	113.46	115.54	78.02	82.95	116.66	103.28	184.07	162.28	218.46	304.08	169.3	174.66	176.44	152.91	113.59	118.88	140.36	119.68	161.45	196.19	241.47	176.86	182.67	220.47	195.39	146.86	130.43	156.9	139.95	101.46
GSR	NM_000637.2	ATGCAGGGACTTGGGTGTGATGAAATGCTGCAGGGTTTTGCTGTTGCAGTGAAGATGGGAGCAACGAAGGCAGACTTTGACAACACAGTCGCCATTCACC	100	26.95	493.52	415.93	488.09	428.3	372.94	373.68	338.2	310.67	408.71	357.25	355.32	331.22	363.39	473.38	417.66	382.36	347.89	515.26	398.38	240.29	221.12	308.05	260.67	217	485.27	393.36	481.47	497.14	464.66	264.11	230.5	228.44	247.63	237.96	245.76	218.67
GSS	NM_000178.2	CAACCAGGCCACGGGACCTTCTATCCTCTGTATTTGTCATTCCTCTCCTAGCCCTCCTGAGGGGTATCCTCCTAAAGACCTCCAAAGTTTTTATGGAAGG	100	15.58	315.25	351.12	292	324.44	287.47	286.3	268.38	243.91	221.24	325.18	240.8	264.74	310.41	250.15	313.98	298.82	237.68	253.26	317.84	305.83	255.96	235.52	287.41	228.84	264.1	332.17	382.21	289.48	302.39	305.45	257.98	215.75	241.96	189.59	242.35	211.67
GSTP1	NM_000852.2	TTTTGAGACCCTGCTGTCCCAGAACCAGGGAGGCAAGACCTTCATTGTGGGAGACCAGATCTCCTTCGCTGACTACAACCTGCTGGACTTGCTGCTGATC	100	35.3	3689.08	3937.81	3378.98	3614.01	2619.88	3616.09	2079.41	2224.75	2292.75	2345.91	2175.79	2176.11	3612.84	3636.8	3596.74	3195.14	2770.52	3712.32	3672.72	1419.92	1625.09	2027.73	1532.85	1417.73	3601.26	2262.05	2900.66	2889.57	2564.51	1295.28	1450.17	1638.97	1440.41	1195.04	2066.8	1343.49
GTF2A1	NM_015859.2	TGACTCCTGTTCAGCAGATATTAACAAATTCAGGCCAGCTTCTTCAGGTGGTCAGAGCAGCCAATGGTGCCCAATATATCTTTCAGCCTCAGCAGTCAGT	100	28.93	483.86	661.64	476.11	598.04	468.5	539.25	704.77	983.36	846.54	922.44	848.7	1017.42	658.18	552.04	642.04	526.88	501.26	581.48	638.76	644.43	1052.6	908.44	1047.15	856.16	505.8	429.29	485.91	611.53	551.57	353.68	700.66	1100.51	703.19	763.57	928.44	736.47
GTF2B	NM_001514.5	ACTACAGAGCCGGTGATATGATCTGTCCTGAATGTGGCTTGGTTGTAGGTGACCGGGTTATTGATGTGGGATCTGAATGGCGAACTTTCAGCAATGACAA	100	24.8	186.17	217.94	196.09	203.4	177.92	229.96	351.3	320.94	399.4	369.42	361.74	330.04	184.75	210.47	216.23	225.05	176.6	224.15	207.18	225.28	263.53	317.02	267.36	245.93	189.44	191.34	217.77	271.01	197.75	156.17	227.45	277.39	234.4	248.42	290.14	248.41
GTF2H1	NM_005316.3	TGCGTCAAAAGAAGCAGGATGGAGCTCTGTACCTCATGGCAGAAAGAATTGCTTGGGCACCTGAAGGCAAAGATAGATTTACAATCAGCCATATGTATGC	100	20.33	292.42	361.8	333.96	369.57	285.14	316.19	294.56	453.17	414.54	474.49	427.02	486.75	323.32	318.89	354.71	337.95	329.3	342.78	349.2	432.8	496.77	424.69	541.4	451.1	310.76	309.83	361.47	331.72	356.48	282.48	413.68	574.73	514.16	458.93	494.94	409.34
GTF2H3	NM_001516.4	TGTGACATCACGGGAGGACTGTACCTGAAGGTGCCTCAGATGCCTTCTCTTCTGCAGTATTTGCTGTGGGTGTTTCTTCCCGATCAAGATCAGAGATCTC	100	21.21	115.92	170.22	125.02	193.38	119.65	147.17	141.83	178.44	101.31	182.5	146.62	153.15	156.9	130.39	194.76	157.31	119.5	111.35	148.16	133.8	139.34	121.13	113.63	115.73	129.72	95.18	112.59	120.55	122.37	105.64	105.33	112.41	105.86	84.99	121.17	96.21
GTF2IRD1	NM_005685.2	GCGGATCCTGGAGGAGCGCCATAGTATCCACTTCATCATTAAGAGGATGTTTGATGAGCGAATTTTCACAGGGAACAAGTTTACCAAAGACACCACGAAG	100	18.44	216.9	159.54	172.97	159	168.6	243.76	242.2	160.47	243.36	202.41	242.94	243.37	170.49	204.8	184.39	206.24	213.12	216.87	193.66	135.17	154.48	236.27	249.53	159.13	167.98	162.2	160	230.53	184.45	135.5	196.92	186.74	177.69	139.9	148.48	174.93
GUCY1B3	NM_000857.2	GTCTTATGTCTCCAGAAAATTCAGATCCACAATTCCACTTGGAGCACAGAGGCCCAGTGTCCATGAAGGGCAAAAAAGAACCAATGCAAGTTTGGTTTCT	100	14.92	223.05	202.27	241.48	222.03	238.52	218.46	226.92	279.86	288.78	246.65	334.98	288.49	226.86	208.34	245.86	229.57	235.69	223.42	225.01	271.7	307.45	266.18	307.46	255.14	223.97	204.93	242.96	190.06	264.25	222.77	300.72	300.96	300.56	296.8	300.38	307.88
GUSB	NM_000181.3	CCGATTTCATGACTGAACAGTCACCGACGAGAGTGCTGGGGAATAAAAAGGGGATCTTCACTCGGCAGAGACAACCAAAAAGTGCAGCGTTCCTTTTGCG	100	13.91	277.49	299.84	256.04	278.61	269.6	308.14	277.11	224.66	202.61	241.12	205.48	243.37	244.52	275.67	288.07	285.27	264.9	270.73	278.5	238.93	221.12	236.27	240.62	219.63	246.37	268.07	303.7	302.68	281.99	280.18	218.29	179.49	187.14	213.12	233.82	195.93
HAP1	NM_003949.2	TAGACACCTCTGATCCCCTTCAGTGGGAACCGTAGTGTCAGTGCTCATTTATGTGGCATTTGCTTAGGATTCCAGATCTCCATCCACTTTTCTCCTGGGG	100	29.46	134.36	148.85	165.27	169.74	146.84	112.68	106.92	101.42	82.67	110.6	83.48	115.16	152.15	148.82	153.29	127.2	123.49	130.27	122.34	177.49	121.16	74.77	113.63	110.47	169.84	223.39	225.18	187.42	188.88	264.11	155.7	135.98	107.75	117.67	138.24	106.71
HCN1	NM_021072.2	TTTGCTAATGCGGATCCTAATTTTGTGACTGCCATGCTGAGCAAGTTGAGATTTGAGGTGTTTCAACCTGGAGATTATATCATACGAGAAGGAGCCGTGG	100	28.63	76.4	80.48	81.35	83.8	78.47	68.99	78.55	61.62	38.43	61.94	38.53	72.42	80.15	72.28	95.53	79.78	100.25	82.24	81.77	133.8	109.05	61.31	133.68	127.57	83.99	112.67	142.22	90.63	131.24	94.16	106.85	126.91	107.75	108.52	112.64	125.95
HDAC1	NM_004964.2	CAAGCCGGTCATGTCCAAAGTAATGGAGATGTTCCAGCCTAGTGCGGTGGTCTTACAGTGTGGCTCAGACTCCCTATCTGGGGATCGGTTAGGTTGCTTC	100	56.44	288.91	280.61	303.13	288.63	374.49	323.09	307.66	623.91	471.59	568.51	660.33	696.88	328.07	349.37	393.22	376.34	341.92	366.79	321.53	688.12	1369.14	712.55	1318.96	877.21	349.02	287.49	317.03	265.73	312.14	372.05	612.12	1198.41	913.01	851.17	981.35	916.65
HDAC2	NM_001527.1	AAGCCTATTATCTCAAAGGTGATGGAGATGTATCAACCTAGTGCTGTGGTATTACAGTGTGGTGCAGACTCATTATCTGGTGATAGACTGGGTTGTTTCA	100	20.53	4303.78	4773.23	4086.29	4631.75	3661.77	4725.63	5666.55	4837.19	5943.23	5485.97	5760	4854.39	4531.85	4937.18	4625.33	4171.37	4088.39	5027.39	4701.25	2991.4	3103.27	4740.34	3297.41	2972.24	4905.89	3324.6	4115.44	4901	4150.93	2709.98	3584.2	3439.31	2982.89	3314.47	3973.17	3199.53
HDAC6	NM_001321225.1	CCCGGAAGGCCCTGAGCGGCTCCATGCCATCAAGGAGCAACTGATCCAGGAGGGCCTCCTAGATCGCTGCGTGTCCTTTCAGGCCCGGTTTGCTGAAAAG	100	11.35	181.78	165.95	147.28	160.43	166.27	136.82	165.83	143.78	150.21	150.42	161.61	138.9	139.92	173.62	172.54	161.07	169.3	192.13	157.38	172.03	133.28	165.24	155.96	130.2	186.64	199.11	192.59	202.38	169.37	195.21	174.02	175.86	160.68	176.51	158.72	150.44
HDAC7	NM_001098416.2	AGGCCTGCAGCAGCAGCGCTCGGTGGAGCCCATGAGGCTCTCCATGGACACGCCGATGCCCGAGTTGCAGGTGGGACCCCAGGAACAAGAGCTGCGGCAG	100	19.71	64.1	68.37	47.95	70.91	60.6	67.84	54.55	44.93	50.07	70.79	53.51	49.86	60.45	70.87	69.61	70.75	69.05	59.68	50.41	76.46	48.46	53.09	80.21	56.55	73.72	83.53	65.18	73.91	86.9	75.79	74.8	108.78	69.94	67.99	68.27	55.98
HEXB	NM_000521.3	CAGATTACGAGGAATTCGAGTCCTGCCAGAATTTGATACCCCTGGGCATACACTATCTTGGGGAAAAGGTCAGAAAGACCTCCTGACTCCATGTTACAGT	100	38	376.72	356.11	327.97	336.62	312.33	355.28	242.2	209.25	218.91	183.6	220.47	163.83	228.22	301.89	255.48	304.08	241	350.05	258.21	76.46	112.08	224.31	180.47	118.36	291.16	196.19	177.77	310.6	261.59	133.2	123.65	125.1	136.1	117.67	148.48	111.96
HGF	NM_000601.4	TCATTGGTAAAGGACGCAGCTACAAGGGAACAGTATCTATCACTAAGAGTGGCATCAAATGTCAGCCCTGGAGTTCCATGATACCACACGAACACAGCTT	97.22	39.26	109.77	96.15	121.6	95.26	130.53	86.23	48	30.81	20	33.18	35.32	47.49	107.32	84.33	118.48	129.46	126.81	105.53	106.97	162.47	142.37	50.84	184.92	144.67	117.58	171.91	134.81	92.39	140.11	153.87	143.49	103.34	149.33	129.44	88.75	145.19
HIF1A	NM_001530.2	ATGGATGATGACTTCCAGTTACGTTCCTTCGATCAGTTGTCACCATTAGAAAGCAGTTCCGCAAGCCCTGAAAGCGCAAGTCCTCAAAGCACAGTTACAG	100	21.97	1484.06	2121.67	1495.11	1905.13	1494.08	1746.53	1863.39	1745.91	1906.17	1999.72	2009.9	1868.63	1588.05	1636.28	1755.05	1643.86	1517.05	1619.27	1601.51	1026.71	1126.81	1760.8	1254.35	1088.94	1408.21	1213.09	1611.81	1661.24	1606.81	939.31	1187.61	1020.73	1013.2	1052.52	1240.76	1112.58
HLA-DRA	NM_019111.3	GGCCAACATAGCTGTGGACAAAGCCAACCTGGAAATCATGACAAAGCGCTCCAACTATACTCCGATCACCAATGTACCTCCAGAGGTAACTGTGCTCACG	86.11	40.4	70.25	54.84	77.07	61.59	83.91	52.89	20	20	20	20	20	27.31	59.77	58.11	76.27	66.99	67.72	64.04	54.1	103.76	49.98	26.17	86.89	85.48	75.59	81.59	82.96	44.87	99.32	105.64	85.48	99.72	90.73	90.22	80.21	85.72
HMGB1	NM_002128.4	TGGTGTTCTAACAGTATCCCCTAGAAGTTGGATGTCTAAAACTCAAGTAAATGGAAGTGGGAGGCAATTTAGATAAGTGTAAAGCCTTGTAACTGAAGAT	100	27.43	473.32	922.31	494.09	875.93	484.82	607.09	748.41	896.06	769.69	996.54	760.94	897.51	614.71	579.68	659.07	628.49	620.76	585.12	665.2	423.25	425.58	758.9	516.89	369.56	512.33	506.02	718.5	590.41	728.03	401.9	465.58	525.78	383.73	423.62	636.6	444.33
HMOX1	NM_002133.2	CAAGGACCAGAGCCCCTCACGGGCACCAGGGCTTCGCCAGCGGGCCAGCAACAAAGTGCAAGATTCTGCCCCCGTGGAGACTCCCAGAGGGAAGCCCCCA	91.67	45.24	97.47	143.87	134.44	108.15	84.69	83.93	69.82	20	20	36.5	20	26.12	84.9	81.49	77.76	76.02	66.39	85.15	68.24	91.48	86.33	26.92	77.98	80.22	117.58	154.43	151.11	119.67	110.85	174.54	114.49	59.83	88.84	115.06	54.61	89.22
HNRNPM	NM_005968.3	TTAGTATGGCTGGTGTGGTGGTCCGAGCAGACATTCTTGAAGATAAAGATGGAAAAAGTCGTGGAATAGGCACTGTTACTTTTGAACAGTCCATTGAAGC	100	30.97	3871.74	2581.76	3796.86	2511.04	2667.27	3823.05	2952.19	1912.8	3426.91	2135.77	2566.42	2129.81	2610.3	4234.2	2760.69	3359.98	3169.53	4306.18	2655.87	1358.48	1812.89	2552.61	2109.9	1659.72	4149.05	2240.68	2339.19	2961.72	2242.62	1421.59	2396.59	1677.05	1827.92	2146.89	1848.34	1962.75
HOMER1	NM_004272.3	CTGAGTGTCGAGGAGGACATGAGTGAAATGACCAGCGAACTCATTTTTTATAGGACTCGGTGAAGCCGGATTCTGCATTTCCCTACTTGTAGACTCATTT	100	12.67	201.1	224.35	196.95	230.62	230.75	179.37	272.74	260.6	229.39	291.99	247.22	242.19	230.94	231.02	241.41	186.67	228.39	232.88	261.9	241.66	169.63	261.69	222.8	185.44	218.37	251.55	260.73	280.69	257.16	234.25	239.66	197.62	213.6	188.28	250.88	220.42
HPGDS	NM_014485.2	CAGATGTTCAATGAGCTGCTCACGTATAATGCGCCTCATCTTATGCAAGACTTGGACACATATTTAGGGGGGAGAGAATGGCTTATTGGTAACTCTGTAA	83.33	39.66	97.47	71.22	93.34	78.78	105.67	66.69	20	20	20	20	20	20	86.94	78.66	94.05	89.57	82.99	100.43	79.92	107.86	90.87	31.4	104.71	99.95	70.92	113.64	112.59	76.55	105.52	96.46	100.75	76.15	77.5	74.53	69.97	62.98
HRAS	NM_005343.2	AGTACATGCGCACCGGGGAGGGCTTCCTGTGTGTGTTTGCCATCAACAACACCAAGTCTTTTGAGGACATCCACCAGTACAGGGAGCAGATCAAACGGGT	100	19.67	91.33	109.68	95.91	103.13	71.48	79.34	159.28	89.86	133.91	121.66	117.73	89.04	103.24	104.17	100.71	98.6	85.65	125.9	120.5	101.03	68.15	114.4	118.08	78.91	110.12	109.75	121.48	148.7	105.52	96.46	74.8	114.22	98.3	73.22	102.4	97.96
HSPA6	NM_002155.3	GACAGAGTGGCTGCCAAAAACTCGCTGGAGGCCCATGTCTTCCATGTGAAAGGTTCTTTGCAAGAGGAAAGCCTTAGGGACAAGATTCCCGAAGAGGACA	91.67	43.17	47.42	40.6	61.65	58.73	65.26	54.04	43.64	30.81	20	22.12	20	20	55.02	56.69	69.61	48.17	47.14	45.85	59.02	88.75	89.36	26.17	60.16	52.61	70.92	83.53	106.66	50.15	71.83	144.69	82.43	61.64	73.72	73.22	54.61	76.97
HSPB1	NM_001540.3	AGCCGCGCGCTCAGCCGGCAACTCAGCAGCGGGGTCTCGGAGATCCGGCACACTGCGGACCGCTGGCGCGTGTCCCTGGATGTCAACCACTTCGCCCCGG	100	24.99	177.39	207.25	178.97	209.13	171.71	181.67	80.73	130.94	88.5	75.21	86.69	84.29	133.81	165.82	168.84	153.55	125.48	153.56	141.4	188.41	145.39	91.97	158.19	151.24	199.71	184.54	161.48	175.98	207.5	181.43	155.7	212.12	155	142.52	182.62	160.94
HTR1A	NM_000524.2	TGCTCATGCTGGTTCTCTATGGGCGCATATTCCGAGCTGCGCGCTTCCGCATCCGCAAGACGGTCAAAAAGGTGGAGAAGACCGGAGCGGACACCCGCCA	80.56	48.81	20	27.06	20	20	20.2	23	20	33.38	23.29	24.33	34.25	30.87	21.74	20	25.92	27.1	28.55	23.29	20	50.52	51.49	26.92	86.89	57.87	28.93	31.08	32.59	22	20.4	20	39.69	72.52	47.26	48.38	46.08	57.73
HTR5A	NM_024012.2	TGTGGACGGGATGAATCCTCACCATTCTCCAGGGTCATCTTCAGAACTGCACTGGCCTCTTTTCCACCTCCTCAGTAGGAATATGACTCCTCATAGAGTT	83.33	44.14	57.96	54.13	71.07	65.18	86.24	41.39	20	20	20	20	20	20	70.64	57.4	77.01	70.75	63.74	66.23	69.47	99.67	68.15	26.92	113.63	69.7	73.72	88.38	96.29	48.39	101.09	124.02	117.54	65.27	83.17	77.14	49.49	87.47
HTRA2	NM_013247.4	GATCCTGGACCGGCACCCTTTCTTGGGCCGCGAGGTCCCTATCTCGAACGGCTCAGGATTCGTGGTGGCTGCCGATGGGCTCATTGTCACCAACGCCCAT	100	24.46	76.4	90.45	94.19	98.84	94.79	81.64	74.19	109.12	76.85	78.53	56.72	79.54	93.73	97.09	106.64	98.6	81.66	86.6	95.91	148.82	98.44	79.25	95.8	94.69	97.99	130.15	125.92	105.59	124.15	186.02	125.17	101.53	68.05	94.14	81.92	113.71
HTT	NM_002111.7	CTGGATCAGCAGTGAGCATCTGCCAGCACTCAAGAAGGACACAATATTTCTATAGTTGGCTACTAAATGTGCTCTTAGGCTTACTCGTTCCTGTCGAGGA	100	13.36	306.47	383.88	345.09	344.5	304.56	354.13	390.57	377.42	397.07	411.45	327.49	354.97	347.09	360.7	365.08	339.46	355.86	352.24	368.87	256.68	296.85	373.1	303.01	268.29	335.02	310.8	349.62	391.55	413.23	275.59	293.09	300.96	302.45	244.5	324.27	253.65
ICAM1	NM_000201.2	AAATACTGAAACTTGCTGCCTATTGGGTATGCTGAGGCCCCACAGACTTACAGAAGAAGTGGCCCTCCATAGACATGTGTAGCATCAAAACACAAAGGCC	80.56	43.28	34.25	40.6	41.96	52.28	43.51	33.34	20	20	20	20	20	20	38.72	32.6	54.8	48.92	41.83	34.2	41.19	81.92	37.86	20	57.93	40.77	58.79	77.7	57.78	57.19	62.07	105.64	68.69	47.14	62.38	37.92	39.25	59.48
ICAM2	NM_000873.3	ACCTCTCTAGATAAGATTCTGCTGGACGAACAGGCTCAGTGGAAACATTACTTGGTCTCAAACATCTCCCATGACACGGTCCTCCAATGCCACTTCACCT	100	45.92	86.94	98.29	136.15	85.95	105.67	102.33	78.55	47.5	23.29	29.86	27.83	45.11	86.26	83.62	88.12	96.34	98.92	85.15	76.23	174.76	136.31	31.4	131.45	93.38	135.32	180.65	183.7	91.51	138.33	252.63	131.28	108.78	143.66	132.06	112.64	113.71
IDE	NM_004969.3	AAACTGATCGCACAGAAGAGTGGTATGGAACCCAGTACAAACAAGAAGCTATACCGGATGAAGTCATCAAGAAATGGCAAAATGCTGACCTGAATGGGAA	100	31.8	185.29	197.99	196.95	166.88	126.64	185.12	130.92	106.55	139.73	131.62	142.34	140.09	158.94	192.04	185.87	160.32	159.34	193.59	169.07	69.63	107.53	131.59	75.75	86.8	177.31	126.26	183.7	191.82	155.18	105.64	80.9	99.72	71.83	62.76	78.51	73.47
IDH1	NM_005896.3	TATGATTTAGGCATAGAGAATCGTGATGCCACCAACGACCAAGTCACCAAGGATGCTGCAGAAGCTATAAAGAAGCATAATGTTGGCGTCAAATGTGCCA	100	20.7	1331.27	1744.2	1316.14	1655.17	1151.44	1394.69	1571.01	1700.98	1604.58	1805.06	1619.26	1755.84	1869.25	1671.71	1909.82	1387.95	1469.24	1641.83	1798.24	984.39	1022.31	1456.5	1002.59	1095.52	1563.13	1272.34	1912.54	1693.79	1838.26	955.38	1143.34	1294.5	1005.64	1119.21	1454.1	1124.82
IGF1	NM_000618.3	CGTGGATGAGTGCTGCTTCCGGAGCTGTGATCTAAGGAGGCTGGAGATGTATTGCGCACCCCTCAAGCCTGCCAAGTCAGCTCGCTCTGTCCGTGCCCAG	91.67	46.02	59.71	59.11	63.37	55.86	72.26	60.94	20	33.38	25.62	20	20	24.93	69.28	51.73	64.43	51.18	82.33	58.22	67.01	120.15	66.64	28.41	111.4	90.75	69.06	109.75	117.03	60.71	81.58	153.87	117.54	68.89	94.51	91.52	66.56	71.72
IGF1R	NM_000875.4	AGACCTTGCTGCCCGGAATTGCATGGTAGCCGAAGATTTCACAGTCAAAATCGGAGATTTTGGTATGACGCGAGATATCTATGAGACAGACTATTACCGG	100	24.72	230.95	245.71	197.81	223.46	247.85	289.75	377.48	231.08	378.44	294.21	307.16	263.55	269.66	339.44	292.51	271.72	308.06	352.97	249.6	185.68	152.97	263.93	213.89	140.72	288.36	236.01	189.62	354.6	227.9	174.54	270.19	163.17	187.14	228.81	203.1	197.67
IKBKB	NM_001556.1	GTGATCTATACGCAGCTCAGTAAAACTGTGGTTTGCAAGCAGAAGGCGCTGGAACTGTTGCCCAAGGTGGAAGAGGTGGTGAGCTTAATGAATGAGGATG	100	16.52	89.57	73.36	78.78	83.8	87.8	72.44	78.55	62.9	51.23	66.36	62.07	66.48	79.47	75.83	78.5	89.57	72.37	82.97	78.08	77.82	57.55	71.78	91.35	68.39	83.99	97.13	88.89	93.27	93.11	84.97	76.32	83.4	103.97	70.6	61.44	47.23
IL10	NM_000572.2	AAGGATCAGCTGGACAACTTGTTGTTAAAGGAGTCCTTGCTGGAGGACTTTAAGGGTTACCTGGGTTGCCAAGCCTTGTCTGAGATGATCCAGTTTTACC	72.22	38.18	28.1	20	23.98	20.77	36.52	20	20	20	20	20	20	20	41.43	30.47	38.51	24.84	30.54	20.38	27.05	49.15	45.44	20	57.93	36.82	24.26	20.4	38.52	24.64	31.04	57.41	47.32	20	47.26	40.53	47.79	45.48
IL10RA	NM_001558.2	TGCCCAGCCCTCCGTCTGTGTGGTTTGAAGCAGAATTTTTCCACCACATCCTCCACTGGACACCCATCCCAAATCAGTCTGAAAGTACCTGCTATGAAGT	100	38.42	84.3	78.34	74.5	86.66	90.9	88.53	52.37	73.17	37.26	38.71	32.11	41.55	77.43	84.33	91.08	86.56	94.28	64.77	68.24	136.53	89.36	53.09	91.35	101.27	97.99	152.49	148.14	84.47	150.75	176.84	135.86	139.6	107.75	149.05	98.99	101.46
IL13RA1	NM_001560.2	TCTGCACTGGAAGAAGTACGACATCTATGAGAAGCAAACCAAGGAGGAAACCGACTCTGTAGTGCTGATAGAAAACCTGAAGAAAGCCTCTCAGTGATGG	100	34.25	139.62	150.28	124.16	146.82	152.28	129.93	45.82	51.35	47.74	60.83	44.95	61.73	123.62	117.64	158.47	148.28	128.14	106.25	119.27	106.49	83.3	45.61	106.94	74.96	117.58	127.23	158.51	95.91	148.98	142.39	91.59	92.46	102.08	94.14	63.15	87.47
IL15RA	NM_002189.2	ACAACAGCAGCTATTGTCCCGGGCTCCCAGCTGATGCCTTCAAAATCACCTTCCACAGGAACCACAGAGATAAGCAGTCATGAGTCCTCCCACGGCACCC	91.67	45.56	65.86	71.22	61.65	63.03	95.56	55.19	45.82	29.53	20	20	20	27.31	61.13	63.07	63.69	71.5	65.06	57.49	53.49	124.24	75.73	26.92	75.75	57.87	93.32	138.89	136.29	65.11	101.09	142.39	106.85	77.96	96.41	75.83	68.27	101.46
IL1B	NM_000576.2	GGGACCAAAGGCGGCCAGGATATAACTGACTTCACCATGCAATTTGTGTCTTCCTAAAGAGAGCTGTACCCAGAGAGTCCTGTGCTGAATGTGGACTCAA	88.89	41.6	68.5	75.49	83.06	78.78	94.01	62.09	48	26.96	20	20	20	20	68.6	63.07	105.15	87.31	86.97	64.04	62.09	118.78	66.64	23.18	93.58	78.91	81.19	116.55	111.11	58.95	90.45	140.09	94.64	58.02	100.19	100.68	64.85	97.96
IL1R1	NM_001320984.1	TCTACAGAACAAGCCTCCAGGATTCATCAACACAAAGAGAAACTTTGGTTTGTTCCTGCTAAGGTGGAGGATTCAGGACATTACTATTGCGTGGTAAGGA	72.22	40.99	29.86	20.65	31.68	27.22	20.2	20	20	29.53	20	22.12	20	20	25.13	25.51	30.36	23.33	20	24.02	28.28	40.96	49.98	20	75.75	34.19	29.86	32.05	47.41	28.16	31.92	20	33.58	58.02	37.81	31.38	20	20
IL4R	NM_000418.3	GCTATGTCAGCATCACCAAGATTAAGAAAGAATGGTGGGATCAGATTCCCAACCCAGCCCGCAGCCGCCTCGTGGCTATAATAATCCAGGATGCTCAGGG	80.56	43.24	56.2	58.4	60.8	51.57	60.6	51.74	20	20	20	20	20	20	48.9	53.15	55.54	63.23	49.13	54.58	46.72	86.01	59.07	20	93.58	67.07	83.99	79.64	82.96	37.84	83.36	114.83	97.7	47.14	64.27	60.14	56.32	47.23
IL6	NM_000600.3	GGCACTGGCAGAAAACAACCTGAACCTTCCAAAGATGGCTGAAAAAGATGGATGCTTCCAATCTGGATTCAATGAGGAGACTTGCCTGGTGAAAATCATC	80.56	37.25	51.81	42.02	50.52	38.68	53.61	27.59	20	20	20	20	20	20	50.94	46.06	41.47	49.68	35.19	56.04	52.87	62.8	39.38	21.68	60.16	52.61	51.33	60.22	65.18	34.32	58.53	78.08	68.69	20	60.49	37.92	47.79	40.23
IL6R	NM_000565.3	CCCGGAGGGAGACAGCTCTTTCTACATAGTGTCCATGTGCGTCGCCAGTAGTGTCGGGAGCAAGTTCAGCAAAACTCAAACCTTTCAGGGTTGTGGAATC	94.44	41.77	81.67	76.21	94.19	86.66	83.91	74.74	20	20	24.45	23.23	27.83	30.87	74.04	80.79	77.01	91.83	74.36	72.05	65.17	141.99	77.24	29.16	102.49	89.43	90.52	135	128.89	70.39	104.64	142.39	85.48	96.09	102.08	96.75	80.21	73.47
INA	NM_032727.3	GATTCTGGACAGTCAGCTCTTCATCTGCCCAACTGTGTAGCATCTGCATTGCCCAGTCTTTCATGTGTGCCAAGGCTGATGCAGGATTTGTTCTCTGTCC	100	32.85	1910.84	2017.69	1834.21	1877.19	1554.68	1993.73	4370.46	3567.56	4469.07	4134.38	4803.21	3979.44	2242.83	2563.19	2294.15	1890.74	2296.48	2764.04	2387.82	1880.03	1981.01	4007.61	2446.32	2001.66	2413.28	2289.24	2429.56	3122.74	2565.4	1979.67	2599.62	2124.87	2249.45	2050.14	2455.93	2414.08
INHBB	NM_002193.2	CTTGGGCCTCTGACATGACTTATGTGTGTGTGTGTTTTTGGGGTGGGGAGGGAGGGAGAGAAGAGGGGGCTAAATTTGATGCTTTAACTGATCTCCAACA	94.44	40.13	67.62	77.63	79.64	79.5	84.69	79.34	20	30.81	27.95	24.33	29.97	35.62	66.56	62.36	63.69	74.52	63.74	56.77	42.42	66.9	59.07	37.38	55.7	49.98	76.52	128.21	109.63	55.43	85.13	103.35	67.17	56.2	96.41	62.76	69.97	20
INPP4A	NM_001134224.1	AGGAATCCGATCCAAATACGCTTCATTGCGAAAGGACACTTTGCTGAAATCGGTGTTCGGTGGTGCCATCTGCCGCATGTACCGGTTTCCAACCACTGAT	100	24.05	299.45	290.58	274.87	294.36	268.05	279.4	449.48	385.13	476.25	403.71	409.9	376.34	283.92	249.45	276.96	273.22	292.12	276.55	311.08	222.55	178.71	425.43	233.94	220.95	257.57	269.04	259.25	360.76	337.86	172.24	293.09	230.25	238.18	273.26	290.14	276.39
INPP5F	NR_003252.1	CAGAACAGACACCTTCTCGGCCATCGCAATTAGATGTCTCTCTTTCTGCAACAGGCCCACAGTTTTTGTCAGTTGAGCCAGCGCATTCAGTTGCATCTCA	100	14.49	320.52	321.21	336.53	352.38	337.97	287.45	497.49	387.69	441.32	475.6	468.76	387.02	327.39	304.72	402.11	343.22	337.93	305.66	337.52	361.81	304.42	363.38	380.98	357.72	305.16	424.44	365.92	427.63	443.38	342.19	355.67	333.6	313.79	405.32	346.46	362.11
INS	NM_000207.2	GGGTCCCTGCAGAAGCGTGGCATTGTGGAACAATGCTGTACCAGCATCTGCTCCCTCTACCAGCTGGAGAACTACTGCAACTAGACGCAGCCCGCAGGCA	100	85.69	35.13	37.75	52.23	40.82	37.29	40.24	61.09	148.92	76.85	97.33	122.01	174.52	35.32	28.35	48.13	43.66	39.17	41.48	40.58	189.78	381.66	157.01	409.95	261.72	47.59	95.18	62.22	43.11	67.39	163.06	181.65	358.98	283.54	196.12	269.66	264.15
INSR	NM_000208.2	CACCCGGGGTTCTGTCCGCATCGAGAAGAACAATGAGCTCTGTTACTTGGCCACTATCGACTGGTCCCGTATCCTGGATTCCGTGGAGGATAATTACATC	100	32.87	180.02	183.04	218.36	196.96	233.09	218.46	307.66	270.87	373.78	316.33	337.12	351.41	184.75	228.89	214.75	248.39	225.07	219.78	186.28	375.46	524.03	387.3	463.42	394.55	190.37	298.17	275.55	242.85	247.41	254.92	352.62	504.02	489.59	390.94	392.54	383.1
IPCEF1	NM_015553.2	ATCCATCTATAAACGAGAAACTCCACAAAATCCGAACATTGAATAGCACATTAAAGTGTAAAGAACATGATCTGGCCATGATTAACCAGTTGCTGGATGA	41.67	37.92	22.83	24.22	20	20	20	20	20	43.65	34.93	42.03	48.16	55.8	23.09	20	20	24.84	20.58	20	20	31.4	33.32	42.62	20	20	20	21.37	20	20	20	20	36.64	20	20	20	20	20
IRF8	NM_002163.2	AGTTTAAAGAAGGGGACAAAGCTGAACCAGCCACTTGGAAGACGAGGTTACGCTGTGCTTTGAATAAGAGCCCAGATTTTGAGGAAGTGACGGACCGGTC	86.11	47.47	29.86	28.49	31.68	29.36	25.64	20	20	30.81	20	20	20	26.12	28.53	28.35	37.03	28.6	33.2	23.29	31.35	65.53	75.73	25.42	71.3	44.72	27.06	36.91	29.63	29.92	46.11	59.71	39.69	87.03	73.72	37.92	46.08	62.98
ISLR2	NM_001130136.1	GGATCATGCCCGGAGCCGTGCGCCTGCGTGGACAAGTACGCTCACCAGTTCGCGGACTGCGCTTACAAAGAGTTGCGTGAGGTGCCGGAAGGACTGCCTG	100	17.46	122.94	126.06	116.46	131.07	106.44	147.17	165.83	172.02	158.36	181.39	173.38	186.39	128.38	116.93	127.37	142.26	125.48	144.82	125.42	118.78	104.5	176.45	111.4	118.36	136.25	126.26	139.26	154.86	164.94	96.46	141.96	146.86	111.53	124.21	141.66	103.21
ITGA5	NM_002205.2	AGAAGACTTTGTTGCTGGTGTGCCCAAAGGGAACCTCACTTACGGCTATGTCACCATCCTTAATGGCTCAGACATTCGATCCCTCTACAACTTCTCAGGG	66.67	41.34	50.05	66.24	46.24	53.72	55.94	63.24	20	32.09	23.29	20	20	30.87	48.23	45.35	48.87	38.39	34.52	33.48	55.33	20	20	23.18	20	20	41.99	50.51	48.89	56.31	52.32	20	20	39.89	20	20	37.55	20
ITGA7	NM_002206.1	TGATAGTGGGTGCCCCCTACTTCTTTGAGCGCCAAGAAGAGCTGGGGGGTGCTGTGTATGTGTACTTGAACCAGGGGGGTCACTGGGCTGGGATCTCCCC	100	30.73	104.5	128.2	77.07	97.4	94.79	102.33	63.28	42.36	51.23	46.45	49.23	52.24	75.39	79.37	88.86	106.88	78.34	77.14	100.21	79.19	63.61	37.38	86.89	53.92	94.25	131.12	120	89.75	125.03	101.05	83.96	83.4	71.83	57.53	54.61	68.22
ITGAL	NM_002209.2	TTCTGGACACATTTGAGAAGCTGAAAGATCTATTCACTGAGCTGCAGAAGAAGATCTATGTCATTGAGGGCACAAGCAAACAGGACCTGACTTCCTTCAA	5.56	19.78	20	20	20	20	20	20	20	20	20	20	20	20	20	20	20	20	20	20	20	20	20	20.19	44.56	20	20	20	20	20	20	20	20	20	20	20	20	20
ITGAM	NM_000632.3	GCCCTCCGAGGGTGTCCTCAAGAGGATAGTGACATTGCCTTCTTGATTGATGGCTCTGGTAGCATCATCCCACATGACTTTCGGCGGATGAAGGAGTTTG	88.89	43.9	77.28	59.11	73.64	63.74	86.24	57.49	20	32.09	20	20	20	26.12	77.43	63.78	85.16	67.74	86.97	74.23	69.47	118.78	93.9	29.91	86.89	82.85	76.52	108.78	122.96	62.47	100.2	151.58	87.01	72.52	122.87	107.21	51.2	80.47
ITGAX	NM_000887.3	CCCCTCAGCCTGTTGGCTTCTGTTCACCAGCTGCAAGGGTTTACATACACGGCCACCGCCATCCAAAATGTCGTGCACCGATTGTTCCATGCCTCATATG	80.56	43.11	39.52	37.75	47.95	42.26	52.83	41.39	20	20	20	20	20	20	46.19	38.98	48.13	39.89	39.83	37.12	31.35	94.21	49.98	20	69.07	60.5	43.86	63.13	47.41	35.2	58.53	101.05	65.64	70.71	71.83	57.53	52.91	69.97
ITPR1	NM_001099952.1	ATGAAGCCCTGGAGTTTTATGCCAAGCACACGGCGCAGATAGAGATTGTCAGATTAGACCGAACAATGGAACAGATAGTCTTTCCCGTGCCCAGCATATG	77.78	36.6	45.66	66.95	56.52	65.18	52.06	58.64	20	43.65	27.95	43.14	32.11	37.99	36.68	40.39	34.8	50.43	23.9	30.57	49.8	38.23	46.95	28.41	51.24	20	30.8	31.08	45.92	47.51	33.7	20	36.64	20	20	20	20	20
ITPR2	NM_002223.2	GTTTTGTTGGAAATCGTGGCACGTTCACCCGTGGGTACCGAGCAGTCATCCTGGATATGGCCTTTCTCTATCACGTGGCGTATGTCCTGGTTTGCATGCT	100	34.33	136.11	126.06	170.4	148.97	165.49	120.73	93.82	105.27	85	51.98	95.25	111.6	140.6	132.52	151.81	134.73	154.69	135.36	134.02	191.14	257.47	144.3	229.48	228.84	120.38	131.12	151.11	87.99	142.77	153.87	155.7	241.13	232.51	268.03	233.82	232.66
ITPR3	NM_002224.2	TCCTGGAAATCCTTCAGTTCATCCTCAATGTCCGCCTGGATTACCGCATATCCTACCTGCTGTCTGTCTTCAAGAAGGAGTTTGTGGAGGTGTTTCCCAT	94.44	43.44	64.98	80.48	98.48	88.81	85.46	66.69	61.09	25.68	20	20	25.69	23.74	59.77	67.32	78.5	86.56	80.33	58.95	69.47	95.57	68.15	26.92	66.84	64.44	99.85	123.35	111.11	68.63	104.64	165.35	122.12	77.96	73.72	108.52	47.79	68.22
JAM3	NM_032801.3	AATTATTGGGGGGGTTCTGGTTGTCCTTGCTGTACTGGCCCTGATCACGTTGGGCATCTGCTGTGCATACAGACGTGGCTACTTCATCAACAATAAACAG	100	22.21	484.74	575.47	500.94	570.82	470.83	577.19	432.03	403.1	471.59	418.08	403.48	352.59	570.56	588.89	670.18	543.44	598.19	578.57	612.32	379.56	296.85	421.7	363.16	280.13	552.46	404.04	481.47	493.62	494.81	326.12	418.26	328.16	344.03	346.48	413.02	365.61
JUN	NM_002228.3	ACACAGCCAGCCAGCCAGGTCGGCAGTATAGTCCGAACTGCAAATCTTATTTTCTTTTCACCTTCTCTCTAACTGCCCAGAGCTAGCGCCTGTGGCTCCC	100	18.12	210.75	199.42	213.22	171.89	207.45	240.31	301.11	265.74	275.97	243.33	267.56	269.49	207.85	229.6	228.82	185.16	189.88	200.86	216.4	305.83	218.09	305.06	245.08	189.38	209.97	301.09	220.73	360.76	236.77	307.74	268.66	193.99	257.08	232.73	199.68	237.91
KATNA1	NM_001204076.1	GGAAACTATGACTCTGCGATGGTCTATTATCAGGGAGTTCTTGACCAAATGAACAAGTATCTGTACTCAGTCAAAGATACATACCTCCAGCAGAAATGGC	100	29.07	251.15	242.15	219.21	248.53	228.42	243.76	283.65	341.48	309.74	342.87	384.21	384.65	237.73	241.65	233.27	241.61	238.35	256.9	255.75	394.57	510.4	352.91	574.82	432.68	279.96	259.32	244.44	286.85	253.61	252.63	293.09	523.96	415.87	358.25	382.3	398.85
KCNA1	NM_000217.2	CTAGTTCAATAGGGTGGCAATAGAAGAGTTGGTCACACCAGGGCTGTTAGCCATCCCAGAATCTCTGAAGTGGTTAACTCACCTGAAGTGATCTGAATCA	94.44	38.36	57.08	76.92	66.79	63.74	75.36	68.99	20	32.09	20	23.23	21.4	29.68	73.36	62.36	72.57	81.29	65.06	64.77	57.17	90.11	93.9	29.16	84.66	71.02	86.79	100.04	88.89	58.07	79.81	121.72	76.32	67.08	103.97	96.75	54.61	101.46
KCNB1	NM_004975.2	GAGTACCTGCTGAGGTTCCTCTCCTCGCCCAAGAAGTGGAAGTTCTTCAAGGGCCCACTCAATGCCATTGACTTGTTGGCCATTCTGCCATACTATGTCA	100	25.9	128.21	115.38	143.86	130.35	137.52	110.38	122.19	97.57	108.29	109.5	92.04	91.41	129.73	112.68	139.96	140.75	136.77	119.35	111.89	196.6	172.66	103.93	200.52	140.72	145.58	188.42	191.11	141.66	177.35	234.25	236.61	155.92	162.57	175.2	124.59	171.43
KCNJ10	NM_002241.4	AAGAGAAAGCCATGGATTCCAGAAGAGTTCCAATCCTGGCATTTGGGCATGGAGGGTGATGCTTTGGTTTTGATGCTTCTGAATGAAAATGAGGAGTGGG	88.89	38.43	45.66	44.87	44.53	47.27	67.59	31.04	20	20	20	22.12	22.47	20	48.23	55.27	58.5	55.7	57.76	51.67	41.81	62.8	42.41	20.94	73.52	57.87	55.06	75.76	80	42.23	76.26	91.86	64.11	52.58	47.26	60.14	37.55	66.47
KEAP1	NM_012289.3	CTCATTGAATTCGCCTACACGGCCTCCATCTCCATGGGCGAGAAGTGTGTCCTCCACGTCATGAACGGTGCTGTCATGTACCAGATCGACAGCGTTGTCC	100	43.32	57.08	62.67	55.66	58.73	56.72	51.74	45.82	70.61	61.71	45.35	74.92	84.29	42.79	35.43	55.54	54.95	43.82	56.04	52.87	133.8	142.37	78.51	142.59	123.62	66.26	81.59	81.48	62.47	86.02	114.83	90.06	157.73	128.54	118.98	148.48	122.45
KEL	NM_000420.2	GCGGCTTTGTTTGTTCGTGAGGCCTTTGGCCCGAGCACCCGAAGTGCTGCCATGAAATTATTCACTGCGATCCGGGATGCCCTCATCACTCGCCTCAGAA	50	39.96	21.08	20	23.12	24.35	21.75	20	20	20	20	20	20	20	21.74	20	22.22	23.33	20	21.83	20	39.59	34.83	20.19	62.38	20	20	20	20	23.76	27.49	20	32.06	52.58	45.37	20	20	36.74
KIAA1161	NM_020702.3	CAGAGCCATCATCATGTTCCCAATTTGTGAAGAGACTCCTAACACTGCACTAACCCATTTGTGTACATACATGGGCTCAGCCCTGGGCCAAATGTGCCTG	100	30.84	147.53	169.51	149.85	158.28	185.69	146.02	104.73	61.62	71.03	75.21	78.13	83.1	157.58	153.07	172.54	172.36	175.27	176.85	142.63	133.8	99.96	65.05	142.59	111.79	198.77	221.45	201.48	168.94	192.43	183.73	135.86	90.65	145.55	117.67	104.11	113.71
KIF3A	NM_007054.5	GTTGGTGCAACTAATATGAACGAACATAGTTCCCGTTCCCATGCCATCTTTACAATTACTATAGAATGCAGTGAAAAAGGCATTGATGGTAACATGCATG	100	27.54	676.17	758.5	695.32	749.16	664.29	793.35	1320.08	1021.87	1351.9	1301.81	1359.2	1080.34	669.05	788.02	727.94	673.65	765.49	846.39	769.09	638.97	586.12	1117.79	704.04	624.7	768.97	676.96	662.2	885.17	826.46	553.48	821.25	627.31	621.91	670.74	730.46	750.46
KLK6	NM_001012964.2	TGGGGAAGCATAACCTTCGGCAAAGGGAGAGTTCCCAGGAGCAGAGTTCTGTTGTCCGGGCTGTGATCCACCCTGACTATGATGCCGCCAGCCATGACCA	83.33	46.9	57.08	78.34	61.65	79.5	79.25	66.69	45.82	20	20	20	20	20	56.38	44.65	61.46	71.5	73.69	54.58	49.8	120.15	57.55	20	95.8	57.87	87.72	131.12	125.92	84.47	105.52	135.5	96.17	68.89	86.95	84.99	42.67	82.22
KRAS	NM_004985.3	AACCTGTCTCTTGGATATTCTCGACACAGCAGGTCAAGAGGAGTACAGTGCAATGAGGGACCAGTACATGAGGACTGGGGAGGGCTTTCTTTGTGTATTT	100	20.64	444.34	453.68	440.14	466.25	458.4	455.32	643.68	611.07	724.27	670.26	757.73	758.61	476.14	502.43	481.34	455.37	450.13	531.27	461.7	408.23	645.19	708.06	728.55	574.72	463.81	434.15	482.95	508.58	526.74	289.37	482.37	589.23	589.77	621.05	609.29	554.54
L1CAM	NM_024003.2	TTCAGGTTCCATATCTTGTTCAAAGCCTTGGGAGAAGAGAAGGGTGGGGCTTCCCTTTCGCCACAGTATGTCAGCTACAACCAGAGCTCCTACACGCAGT	100	24.46	225.68	230.76	232.06	201.97	218.32	247.2	386.21	283.71	423.85	352.83	423.81	335.97	287.32	362.83	298.43	263.44	344.57	373.34	276.65	203.43	209.01	391.79	265.13	201.22	329.42	284.58	300.73	386.27	339.63	195.21	296.14	195.81	217.38	247.11	208.22	260.65
LAMA2	NM_000426.3	GGCAAACTCAAGTATGCAATCTATTTCGAGGCTCGGGAAGAAACAGGTTTCTCTACATATAATCCTCAAGTGATCATTCGAGGTGGGACACCTACTCATG	100	37.38	122.94	100.42	143.86	115.31	151.51	128.78	50.19	29.53	34.93	25.44	27.83	42.74	108.68	118.34	118.48	119.68	117.51	133.91	125.42	121.51	96.93	44.86	111.4	115.73	109.19	126.26	143.7	85.35	111.73	169.95	83.96	68.89	109.64	90.22	88.75	92.71
LAMB2	NM_002292.3	ATGATCGCATCCAAGGGACTCTGCAACCACATGCCAGGTACTTGATATTTCCTAATCCTGTCTGCCTTGAGCCTGGTATCTCCTACAAGCTGCATCTGAA	100	31.1	121.18	111.82	113.89	99.55	109.55	120.73	45.82	46.22	67.54	48.67	59.93	46.3	84.22	82.91	105.9	117.42	73.69	79.33	86.07	58.71	75.73	45.61	98.03	53.92	85.86	72.84	81.48	87.99	73.6	64.3	67.17	96.09	64.27	45.76	54.61	47.23
LAMP1	NM_005561.3	TAAAAAATACAGATGTGTTAGTGGCACCCAGGTCCACATGAACAACGTGACCGTAACGCTCCATGATGCCACCATCCAGGCGTACCTTTCCAACAGCAGC	100	33.05	890.44	953.65	876.86	827.23	716.35	762.31	552.04	468.57	549.61	578.46	521.2	491.49	682.63	745.5	685.73	732.36	606.15	791.08	742.66	338.6	330.17	450.11	383.21	306.43	719.51	697.36	721.46	877.25	718.28	383.53	344.99	315.47	361.05	389.63	382.3	391.85
LCLAT1	NM_001002257.1	GGGATGCATTTGTTCCTGGAGAAAGAAGTGTCATTATCATGAACCATCGGACAAGAATGGACTGGATGTTCCTGTGGAATTGCCTGATGCGATATAGCTA	100	11.92	449.61	461.51	437.57	443.34	452.19	456.47	582.58	473.71	536.8	491.08	460.2	464.19	444.22	477.63	415.44	444.08	460.09	505.8	435.88	370	357.43	465.06	430	351.15	466.61	420.55	522.95	480.42	413.23	401.9	409.1	333.6	351.6	423.62	406.19	404.1
LDHC	NM_002301.2	TTGGATTATTGGAGAACATGGTGATTCTAGTGTGCCCTTATGGAGTGGGGTGAATGTTGCTGGTGTTGCTCTGAAGACTCTGGACCCTAAATTAGGAACG	0	0	20	20	20	20	20	20	20	20	20	20	20	20	20	20	20	20	20	20	20	20	20	20	20	20	20	20	20	20	20	20	20	20	20	20	20	20
LIF	NM_002309.3	GGGATGGAAGGCTGTCTTCTTTTGAGGATGATCAGAGAACTTGGGCATAGGAACAATCTGGCAGAAGTTTCCAGAAGGAGGTCACTTGGCATTCAGGCTC	100	34.69	74.64	94.01	103.61	100.99	79.25	64.39	58.91	51.35	23.29	36.5	31.04	35.62	76.75	56.69	82.2	71.5	82.99	64.04	71.93	113.32	81.78	38.88	80.21	51.29	86.79	111.69	134.81	78.31	93.11	128.61	102.28	70.71	69.94	64.07	66.56	69.97
LMNA	NM_005572.2	AAGTCCAATGAGGACCAGTCCATGGGCAATTGGCAGATCAAGCGCCAGAATGGAGATGATCCCTTGCTGACTTACCGGTTCCCACCAAAGTTCACCCTGA	100	33.35	285.4	532.02	305.7	492.75	284.36	342.64	261.83	172.02	245.69	216.78	191.57	208.94	317.88	267.16	352.49	295.05	260.25	309.3	328.29	204.8	165.08	231.04	227.25	157.82	295.83	309.83	431.1	362.52	460.23	245.74	198.44	219.38	194.7	214.43	203.1	166.19
LOX	NM_002317.4	CGCTACACAGGACATCATGCGTATGCCTCAGGCTGCACAATTTCACCGTATTAGAAGGCAAAGCAAAACTCCCAATGGATAAATCAGTGCCTGGTGTTCT	97.22	31.19	63.23	98.29	66.79	78.78	63.71	83.93	65.46	75.74	88.5	97.33	65.28	90.23	70.64	60.94	76.27	84.3	55.77	58.95	83	32.77	45.44	69.53	46.79	38.14	46.66	56.33	51.85	53.67	56.75	20	35.11	48.95	52.93	30.07	54.61	45.48
LPAR1	NM_001401.3	CCTAATGGCTAATCTGGCTGCTGCAGACTTCTTTGCTGGGTTGGCCTACTTCTATCTCATGTTCAACACAGGACCCAATACTCGGAGACTGACTGTTAGC	100	22.75	180.9	221.5	184.11	196.96	192.68	228.81	91.64	128.38	101.31	130.51	100.6	136.53	174.56	151.65	165.14	229.57	177.27	157.92	186.89	163.84	189.32	127.11	173.78	152.56	153.98	128.21	162.96	116.15	166.71	103.35	154.18	128.72	128.54	121.6	167.26	138.2
LPO	NM_001160102.1	CTGCTGGCCAAGAAATCCAAGCTGATGAAACAGAATAAAATGATGACTGGAGAGCTGCGCAACAAGCTTTTCCAGCCAACTCACAGGATCCATGGCTTTG	77.78	44.9	43.03	34.9	44.53	45.84	45.06	36.79	20	20	20	20	20	20	34.64	42.52	47.39	50.43	35.19	42.21	32.58	61.44	42.41	20	49.02	40.77	44.79	75.76	87.4	46.63	66.51	105.64	42.74	47.14	68.05	47.07	20	64.73
LRP1	NM_002332.2	GAGAGCTGCCGCAGCCTGGACCCCTTCAAGCCGTTCATCATTTTCTCCAACCGCCATGAAATCCGGCGCATCGATCTTCACAAAGGAGACTACAGCGTCC	100	15.53	166.85	221.5	201.23	199.11	228.42	211.56	170.19	148.92	176.99	173.65	150.9	148.4	171.17	185.67	182.17	209.25	156.02	181.21	171.52	152.91	130.25	164.49	180.47	135.46	171.71	248.64	198.51	211.17	203.07	176.84	161.81	145.04	143.66	159.51	160.43	160.94
LRRC25	NM_145256.2	TGCCTCACAACCAGTCTCTGCGGGCCAGCAACGTGATTCTCCTTGACCTGTCTGGGAACGGCCTGCGAGAGCTTCCAGTGACCTTCTTTGCCCACCTGCA	86.11	49.83	64.98	61.96	59.94	72.34	73.03	63.24	20	20	20	20	20	24.93	55.02	51.02	67.39	63.98	55.1	50.94	70.7	102.4	60.58	24.67	64.61	43.4	74.66	115.58	122.96	62.47	76.26	169.95	105.33	61.64	83.17	94.14	54.61	69.97
LRRC4	NM_022143.4	GAGCTGGCGTAGCTCTCAGTCTAATGCTTTCACATTGCACCAGATTCCTGCAGTTGGGCTTAACCCACTCTGCAAGGCATGTGTCTATTCAGGGTTTCCC	100	51.9	106.26	110.39	109.61	116.03	116.54	91.98	139.65	243.91	156.03	184.71	209.77	203.01	150.11	102.05	102.19	103.12	134.77	116.44	119.27	293.54	375.6	198.88	436.68	291.96	129.72	155.4	173.33	112.63	148.98	181.43	296.14	473.2	345.92	286.34	346.46	293.89
LRRK2	NM_198578.3	ACAGTGAAATGTCCAACTCTGAAACAGTTTAACCTGTCATATAACCAGCTGTCTTTTGTACCTGAGAACCTCACTGATGTGGTAGAGAAACTGGAGCAGC	83.33	36.49	46.54	32.05	45.38	38.68	46.62	26.45	20	20	20	20	20	32.05	34.64	41.1	51.1	56.45	39.83	44.39	45.49	83.28	42.41	20	77.98	57.87	51.33	65.07	62.22	29.92	48.77	62.01	50.37	45.33	47.26	47.07	44.37	55.98
LSM2	NM_021177.3	ACTAACTGACATCAGTGTCACAGACCCTGAGAAATACCCTCACATGTTATCAGTGAAGAACTGCTTCATTCGGGGCTCAGTGGTCCGATACGTGCAGCTG	100	20.1	643.68	644.55	641.37	567.96	532.99	719.77	549.85	451.88	541.46	501.04	513.71	496.24	559.01	656.21	580.57	585.59	477.35	656.44	596.34	350.88	410.44	445.62	394.35	373.5	616.85	438.04	525.91	578.09	446.04	321.52	418.26	398.87	357.27	444.54	469.34	402.35
LSM7	NM_016199.2	TGGAATCCTGAAGGGCTTCGACCCACTCCTCAACCTTGTGCTGGACGGCACCATTGAGTACATGCGAGACCCTGACGACCAGTACAAGCTCACGGAGGAC	100	16.55	1408.54	1590.37	1364.95	1466.09	949.43	1498.17	1736.84	1683	1663.96	1801.74	1544.35	1754.66	1434.54	1622.1	1481.05	1308.92	1197.7	1738.63	1594.75	1157.78	1370.65	1523.04	1376.89	1128.4	1634.05	1134.42	1522.92	1626.04	1349.65	888.78	1192.19	1484.87	1298.63	1056.45	1619.65	1154.56
LSR	NM_205835.3	TCGGAGACCGACTCGCAGGCGTCCCGAGAGCGCAGGCTCAAGAAGAACTTGGCCCTGAGTCGGGAAAGTTTAGTCGTCTGATCTGACGTTTTCTACGTAG	97.22	26.01	52.69	79.77	53.95	75.2	56.72	60.94	20	46.22	40.75	45.35	46.02	36.8	40.07	37.56	48.13	79.03	40.5	54.58	46.72	60.07	46.95	33.65	60.16	42.08	51.33	53.42	74.07	65.99	71.83	71.19	62.59	63.46	47.26	41.84	49.49	45.48
LTBR	NM_001270987.1	GAACCCGGGGAGCAGAGCCAGGTGGCCCACGGTACCAATGGCATTCATGTCACCGGCGGGTCTATGACTATCACTGGCAACATCTACATCTACAATGGAC	86.11	38.86	26.34	26.35	35.11	27.93	31.08	24.15	20	28.24	20	20	22.47	20	23.09	36.85	33.32	34.62	41.16	24.02	20.29	47.79	45.44	20	75.75	59.18	40.13	51.48	50.37	29.04	33.7	66.6	50.37	47.14	39.7	47.07	47.79	45.48
LYPLA1	NM_006330.3	ACTAAAAACATTGGTGAATCCAGCCAATGTGACCTTTAAAACCTATGAAGGTATGATGCACAGTTCGTGTCAACAGGAAATGATGGATGTCAAGCAATTC	100	17.34	820.19	1124.58	879.43	1079.33	843.77	868.09	811.69	865.25	837.22	915.8	732.04	869.02	1027.68	967.31	1098.94	927.31	905.58	1046.52	1128.74	704.5	713.34	728.25	659.48	699.66	905.21	819.74	933.31	915.09	952.38	668.31	720.5	705.27	570.87	683.81	781.66	619.26
MAG	NM_001199216.1	CCCACGCCCTCATTACGGCTCCTCTCTAACCTCCTTTACCCTCATCTGTCTGGAGGGGAGCTCTGTCTGTCCGTGTTATTTATTGCTACTTCCTGCCTGG	91.67	46.91	50.93	70.51	77.92	68.04	77.7	59.79	20	32.09	23.29	20	27.83	20	65.21	61.65	65.91	62.47	55.1	58.22	53.49	87.38	68.15	25.42	77.98	67.07	86.79	119.46	109.63	54.55	86.9	179.13	83.96	81.59	103.97	83.68	61.44	76.97
MAGEE1	NM_020932.2	TTGGAGAGCAAGGCAAGGAAGCTGGTGCAGTTATTTCTGCTTATGGATTCAACTAAGCTGCCTATACCAAAGAAAGGAATTCTGTACTACATTGGCCGAG	100	13.89	164.21	190.16	190.96	200.54	166.27	172.47	205.1	231.08	195.62	203.51	188.36	244.56	186.11	167.95	210.31	173.12	158.01	178.3	165.99	219.82	249.9	189.91	238.39	203.85	197.84	183.57	222.22	171.58	203.96	176.84	212.18	237.51	260.86	224.89	247.47	230.91
MAL	NM_002371.2	GCCTTCGCGTCCGGGTTGGGAGCTTGCTGTGTCTAACCTCCAACTGCTGTGCTGTCTGCTAGGGTCACCTCCTGTTTGTGAAAGGGGACCTTCTTGTTCG	88.89	44.29	63.23	58.4	59.09	69.47	64.49	62.09	20	30.81	20	29.86	20	20	56.38	53.15	68.87	70.75	66.39	50.22	47.95	141.99	59.07	29.16	71.3	77.59	73.72	111.69	87.4	44.87	83.36	130.91	94.64	79.77	88.84	69.3	68.27	80.47
MAN2B1	NM_001173498.1	ACTCGGTCATCTCTGCCTTGCTGGCAGATCCCACCCGTCGCTTCATTTACGTGGAGATTGCCTTCTTCTCCCGTTGGTGGCACCAGCAGACAAATGCCAC	100	23.59	151.04	160.25	155.85	159	170.15	196.61	111.28	88.58	95.48	106.18	86.69	112.78	131.77	119.76	171.8	179.14	135.44	143.37	130.33	122.88	102.99	95.7	113.63	111.79	154.91	181.62	186.66	161.02	168.48	192.91	119.07	105.16	136.1	132.06	112.64	92.71
MAP2	NM_031845.2	TACTCTGTATGCTGGGATTCCGAGGTTCCAACACACTGTTACAAATCTGTGGGGGGTTTCTTTCTTCTGATAATTCTAGAGCCTGTTACCATAGAAAGGC	100	29.08	6096.95	6075.15	6018.98	5734.71	5824.02	6721.67	11802.2	7513.82	11565.1	8937.92	11035.2	8337.59	5901.86	7134	6006.42	6567.92	6542.88	7613.86	5885.33	4450.91	4361.85	10294.2	5797.2	4671.42	6429.82	6358.79	6429.45	8328.19	6380.25	4315.31	6357.84	4512.62	4795.68	5895.45	4905.02	5737.82
MAP2K1	NM_002755.2	ACGGAATGGACAGCCGACCTCCCATGGCAATTTTTGAGTTGTTGGATTACATAGTCAACGAGCCTCCTCCAAAACTGCCCAGTGGAGTGTTCAGTCTGGA	100	31.84	360.04	433.02	377.63	380.31	351.18	441.52	244.38	228.51	197.95	196.88	197.99	188.76	260.83	282.75	282.14	378.6	290.13	315.12	260.05	211.62	145.39	199.63	191.61	167.02	293.03	277.78	291.84	263.09	299.73	179.13	167.91	157.73	181.47	188.28	167.26	185.43
MAP2K2	NM_030662.3	GGTCACGGGATGGATAGCCGGCCTGCCATGGCCATCTTTGAACTCCTGGACTATATTGTGAACGAGCCACCTCCTAAGCTGCCCAACGGTGTGTTCACCC	100	22.89	687.59	648.11	679.91	595.17	576.5	718.62	532.4	476.27	468.1	432.46	432.37	477.25	525.73	656.21	567.98	605.16	545.07	703.02	611.1	352.25	325.62	498.71	403.26	306.43	652.31	604.12	668.13	797.18	588.81	477.69	464.05	413.37	396.96	428.85	431.79	407.6
MAPK1	NM_138957.2	ACTGCCAGAGAACCCTGAGGGAGATAAAAATCTTACTGCGCTTCAGACATGAGAACATCATTGGAATCAATGACATTATTCGAGCACCAACCATCGAGCA	100	14.88	1047.63	1052.65	915.39	1022.04	1004.6	1201.53	1280.81	1119.43	1278.54	1170.19	1276.79	1152.76	905.42	1031.8	1007.12	1010.85	986.58	1109.84	986.11	750.92	951.13	1176.86	1044.92	819.34	986.4	923.66	1039.97	1115.7	1058.79	698.17	799.88	833.99	844.96	796.26	906.25	858.92
MAPK10	NM_138981.2	ATGGATGCCAACTTATGTCAAGTGATTCAGATGGAATTAGACCATGAGCGAATGTCTTACCTGCTGTACCAAATGTTGTGTGGCATTAAGCACCTCCATT	100	28.01	468.05	403.82	423.87	381.03	440.53	482.91	964.43	717.62	950.17	760.96	1006.02	816.78	476.82	598.81	539.1	423.76	535.78	635.34	528.71	445.09	460.42	898.72	479.02	515.54	596.32	589.55	549.61	731.19	570.19	574.15	624.34	485.89	540.62	464.16	532.49	603.52
MAPK3	NM_001040056.1	AACGTGCTCCACCGAGATCTAAAGCCCTCCAACCTGCTCATCAACACCACCTGCGACCTTAAGATTTGTGATTTCGGCCTGGCCCGGATTGCCGATCCTG	100	18.48	403.95	494.99	398.18	444.77	347.3	469.11	314.2	414.65	393.58	409.24	416.32	436.88	431.31	413.85	455.42	413.98	375.78	451.21	518.26	290.81	321.08	446.37	378.76	269.61	409.68	382.67	466.65	467.22	422.98	259.52	247.29	339.04	289.22	278.49	349.87	292.14
MAPK8	NM_002750.2	TCTCTGTAGATGAAGCTCTCCAACACCCGTACATCAATGTCTGGTATGATCCTTCTGAAGCAGAAGCTCCACCACCAAAGATCCCTGACAAGCAGTTAGA	100	32.13	1015.13	1106.06	964.2	1103.68	939.33	1303.86	2382.7	1975.7	2367.28	2258.54	2309.57	2049.08	1080.66	1237.31	1116.72	1013.86	1202.35	1299.79	1173.01	1085.42	1140.44	1981.37	1158.55	1058.7	1140.38	1160.65	1189.6	1706.99	1278.71	978.35	1300.57	1196.6	1062.35	1239.49	1353.4	1205.29
MAPK9	XM_005265940.1	GAGCGACAGTAAATGTGACAGTCAGTTTTATAGTGTGCAAGTGGCAGACTCAACCTTCACTGTCCTAAAACGTTACCAGCAGCTGAAACCAATTGGCTCT	100	18.33	871.12	1000.66	862.3	965.45	876.4	1055.51	1300.45	1208.01	1263.4	1353.79	1289.63	1346.27	928.51	1008.41	890.85	989.03	959.36	1070.54	976.89	804.17	798.16	1318.92	906.79	757.53	955.61	946	1081.45	1202.81	1083.62	663.72	891.47	828.55	812.83	772.72	943.8	918.4
MAPKAPK2	NM_004759.3	ACGGTGGAGAACTCTTTAGCCGAATCCAGGATCGAGGAGACCAGGCATTCACAGAAAGAGAAGCATCCGAAATCATGAAGAGCATCGGTGAGGCCATCCA	100	16.82	195.83	202.27	168.69	184.07	154.61	181.67	154.92	170.74	168.84	182.5	176.59	161.46	163.02	210.47	196.98	202.47	194.53	213.96	190.58	120.15	154.48	183.93	176.01	127.57	216.5	166.08	189.62	224.37	175.58	117.13	135.86	184.93	132.32	147.75	180.91	106.71
MAPT	NM_001123066.2	ACTGCCAACAGTTTCGGCTGCATTTCTTCACGCACCTCGGTTCCTCTTCCTGAAGTTCTTGTGCCCTGCTCTTCAGCACCATGGGCCTTCTTATACGGAA	100	26.69	350.38	366.08	406.75	390.34	371.38	381.73	796.41	620.05	744.07	570.72	771.64	642.27	370.18	454.25	366.56	404.94	449.47	481.78	386.7	382.29	392.26	664.69	516.89	348.52	436.74	432.21	522.95	521.78	432.74	413.39	453.37	319.09	453.67	410.55	349.87	437.33
MARCO	NM_006770.3	CTCCAAGTGGTTCCTCTTGAGGGGAGCATTTCTGCTGGCTCCAGGACTTTGGCCATCTATAAAGCTTGGCAATGAGAAATAAGAAAATTCTCAAGGAGGA	91.67	48.13	78.15	67.66	89.06	75.2	107.22	52.89	20	41.08	20	26.54	20	27.31	101.89	60.94	92.57	64.73	90.29	77.87	89.76	140.63	96.93	24.67	138.13	93.38	69.06	116.55	136.29	58.95	125.92	195.21	114.49	67.08	117.2	109.83	81.92	108.46
MBP	NM_002385.2	GTACCTGGCCACAGCAAGTACCATGGACCATGCCAGGCATGGCTTCCTCCCAAGGCACAGAGACACGGGCATCCTTGACTCCATCGGGCGCTTCTTTGGC	100	66.16	61.47	54.84	62.51	56.58	64.49	58.64	87.28	130.94	82.67	100.65	88.83	110.41	59.77	50.31	69.61	62.47	63.74	60.4	51.64	255.31	268.07	117.39	318.6	213.05	79.32	96.15	94.81	51.03	77.15	176.84	224.39	335.41	217.38	177.82	211.63	225.66
MEAF6	NR_073091.1	ATTTGGAGCGACAGATCTATGCTTTTGAGGGAAGCTACCTGGAAGACACTCAGATGTATGGCAATATTATTCGTGGCTGGGATCGGTATCTGACCAACCA	100	19.02	1355.85	1617.43	1271.61	1511.92	1147.56	1388.94	2037.95	2137.45	2113.43	2268.49	2095.52	2075.2	1452.2	1415.18	1498.09	1227.63	1315.22	1527.58	1544.34	1400.81	1460.01	1888.66	1448.19	1326.99	1319.56	1277.2	1438.48	1751.87	1567.79	1336.62	1482.22	1444.98	1345.89	1433	1788.61	1383.72
MECP2	NM_001110792.1	CGCAGAAAAGTACAAACACCGAGGGGAGGGAGAGCGCAAAGACATTGTTTCATCCTCCATGCCAAGGCCAAACAGAGAGGAGCCTGTGGACAGCCGGACG	100	14.22	201.1	217.94	202.09	237.07	211.33	221.91	237.83	231.08	197.95	213.47	203.34	219.63	185.43	194.88	220.68	206.99	196.52	197.95	221.94	270.33	308.96	210.85	260.67	255.14	222.1	255.44	268.14	222.61	267.8	273.3	280.87	313.65	226.84	286.34	261.12	246.66
MFN2	NM_014874.3	CAGTGCTTCTCCCTCAACTATGACCTAAACTGTGACAAGCTGTGTGCTGACTTCCAGGAAGACATTGAGTTCCATTTCTCTCTCGGATGGACCATGCTGG	100	16.66	364.43	421.63	400.75	398.93	322.43	403.58	401.48	459.58	398.23	487.76	403.48	444.01	357.28	372.04	402.11	365.8	339.92	352.24	376.25	300.37	277.16	372.35	227.25	294.59	349.02	348.68	315.55	378.35	371.55	303.15	317.51	284.64	266.53	253.65	325.98	292.14
MGMT	NM_002412.3	TATTTCCACCAGCCCGAGGCTATCGAAGAGTTCCCCGTGCCGGCTCTTCACCATCCCGTTTTCCAGCAAGAGTCGTTCACCAGACAGGTGTTATGGAAGC	94.44	33.46	48.3	72.65	55.66	69.47	49.72	59.79	20	34.66	27.95	26.54	21.4	49.86	45.51	52.44	59.24	60.21	51.12	59.68	57.79	39.59	39.38	26.17	53.47	28.93	55.06	50.51	85.92	72.15	74.49	48.23	51.9	67.08	49.15	33.99	51.2	20
MMP12	NM_002426.3	ATGTTGACATCAACACATTTCGCCTCTCTGCTGATGACATACGTGGCATTCAGTCCCTGTATGGAGACCCAAAAGAGAACCAACGCTTGCCAAATCCTGA	75	47.05	21.95	20	23.12	29.36	21.75	20	20	25.68	20	22.12	20	20	31.92	25.51	31.84	20.32	33.2	33.48	25.82	61.44	31.81	25.42	20	51.29	20	23.31	57.78	20	25.72	62.01	44.27	74.33	62.38	27.46	34.13	41.98
MMP14	NM_004995.2	GACAAGATTGATGCTGCTCTCTTCTGGATGCCCAATGGAAAGACCTACTTCTTCCGTGGAAACAAGTACTACCGTTTCAACGAAGAGCTCAGGGCAGTGG	5.56	3.1	23.71	20	20	20	20	20	20	20	20	20	20	20	20	20	20	20	20.58	20	20	20	20	20	20	20	20	20	20	20	20	20	20	20	20	20	20	20
MMP16	NM_022564.2	CCGGAGGACTTTTTTTTGAAAGGAAACGAGGGAGGGAGGGAGAGGGAGAGAGGGAGAAAACGAAGGGGAGCTCGTCCATCCATTGAAGCACAGTTCACTA	100	16.56	206.36	235.03	202.94	234.92	215.99	277.1	329.48	299.12	289.94	352.83	327.49	332.41	232.98	248.74	279.92	240.86	237.02	249.62	242.22	253.95	209.01	337.95	220.57	222.26	237.04	301.09	302.21	354.6	269.58	245.74	299.19	286.46	217.38	291.57	230.4	248.41
MMP19	NM_002429.5	AGAGGTGGCGCCCGTGGACTACCTGTCACAATATGGGTACCTACAGAAGCCTCTAGAAGGATCTAATAACTTCAAGCCAGAAGATATCACCGAGGCTCTG	83.33	43.45	44.79	42.73	54.8	47.99	47.39	42.54	20	30.81	20	20	20	20	46.87	41.1	62.2	48.17	51.79	32.02	33.2	81.92	46.95	20	89.12	52.61	67.19	73.82	81.48	43.99	66.51	103.35	88.54	65.27	86.95	69.3	46.08	66.47
MMP2	NM_004530.2	CCCGGAGGGGCCTGGCAGCCGTGCCTTCAGCTCTACAGCTAATCAGCATTCTCACTCCTACCTGGTAATTTAAGATTCCAGAGAGTGGCTCCTCCCGGTG	100	22.85	158.07	163.1	123.31	151.12	128.2	157.52	106.92	88.58	58.22	84.06	69.57	83.1	120.9	92.83	124.41	154.3	94.28	116.44	138.33	98.3	121.16	74.77	115.85	105.21	113.85	107.81	127.4	105.59	112.62	140.09	116.01	103.34	105.86	81.06	116.05	96.21
MMP24	NM_006690.3	CCCTGCTTGTCACTGAGGAGCCCTAGACAAGGCCAATGGGTTCATCAATGCCCACTGGCTCTCTGCCAAAGCCAAAAAGGTGTCAGGCAGTCTCCAGCGT	100	21.9	108.01	100.42	124.16	95.26	126.64	100.03	109.1	96.28	117.61	76.32	96.32	111.6	109.36	107.01	119.22	100.11	97.6	90.97	93.45	135.17	86.33	87.48	115.85	102.58	127.85	172.88	170.37	129.34	150.75	174.54	123.65	88.84	107.75	103.29	73.39	118.95
MMP9	NM_004994.2	CACTACTGTGCCTTTGAGTCCGGTGGACGATGCCTGCAACGTGAACATCTTCGACGCCATCGCGGAGATTGGGAACCAGCTGTATTTGTTCAAGGATGGG	83.33	45.95	51.81	50.57	56.52	53.72	50.5	54.04	20	20	20	20	20	24.93	36	37.56	39.25	56.45	39.17	31.29	25.82	80.55	40.89	22.43	62.38	44.72	69.06	82.56	74.07	53.67	68.28	117.13	65.64	52.58	60.49	47.07	20	41.98
MMRN2	NM_024756.2	GCCAAGGATGGGCTGGAGGTCATTCAGTTGGTCTGTCTCTTCCCTGGAAACCTTCTGCAAAGATGGTGTGGTGTACGTGGCTTCCCTGTAACCACATGGG	88.89	45.27	89.57	53.42	100.19	85.23	109.55	63.24	58.91	20	20	20	20	37.99	101.21	97.09	108.86	92.58	89.63	100.43	68.24	140.63	86.33	27.66	98.03	96.01	111.05	163.17	149.63	85.35	130.35	190.62	134.33	103.34	96.41	88.91	76.8	94.46
MNAT1	XM_005267688.1	CAACACCAAAAAGAAAATGGAGATATACCAAAAGGAAAACAAAGATGTTATTCAGAAAAATAAATTAAAGCTGACTCGAGAACAGGAAGAACTGGAAGAA	100	22.45	189.68	212.24	157.56	206.27	148.4	197.76	322.93	274.72	296.93	285.36	315.72	284.92	176.6	231.02	205.13	191.18	194.53	236.52	207.18	181.59	162.05	266.92	267.36	159.13	236.1	231.16	274.07	315.88	209.28	174.54	196.92	206.68	170.13	163.44	215.04	201.17
MOG	NM_001008228.2	AAGATCCTTTCTACTGGGTGAGCCCTGGAGTGCTGGTTCTCCTCGCGGTGCTGCCTGTGCTCCTCCTGCAGATCACTGTTGGCCTCATCTTCCTCTGCCT	88.89	45.66	98.35	94.01	123.31	108.15	120.43	75.89	20	35.95	20	20	20	39.18	104.6	96.38	112.56	117.42	117.51	89.51	86.68	131.07	80.27	36.64	113.63	130.2	108.25	131.12	155.55	84.47	155.18	227.36	112.96	85.21	134.21	146.44	88.75	103.21
MPZ	NM_000530.6	GAAGGGGGCAGAGATGCCATTTCGATCTTCCACTATGCCAAGGGACAACCCTACATTGACGAGGTGGGGACCTTCAAAGAGCGCATCCAGTGGGTAGGGG	83.33	41.25	20	29.2	27.4	27.93	38.85	34.49	20	25.68	20	20	20	20	28.53	25.51	37.03	34.62	34.52	28.38	28.28	46.42	31.81	22.43	51.24	44.72	28.93	51.48	59.26	33.44	55.87	84.97	68.69	39.89	56.71	40.53	35.84	45.48
MSN	NM_002444.2	GCATTGGCCATTCTATTGTGGCAAGGCTGAGTAGAAGATCCTACCCCAATTCCTTGTAGGAGTATAGGCCGGTCTAAAGTGAGCTCTATGGGCAGATCTA	100	49.65	463.66	518.49	478.68	480.58	356.62	448.42	159.28	166.89	171.17	148.21	131.64	136.53	367.47	402.51	391	420	289.47	377.71	363.34	173.39	84.81	129.35	115.85	136.78	351.82	286.52	352.58	353.72	407.02	146.98	157.23	157.73	128.54	159.51	197.98	145.19
MTA1	NM_004689.2	CTATTCTCTAGTCTACGACCCACAGCAGAAGACCCTGCTGGCAGATAAAGGAGAGATTCGAGTAGGAAACCGGTACCAGGCAGACATCACCGACTTGTTA	100	14.88	551.47	593.27	512.07	527.85	496.47	622.04	543.31	562.28	568.24	600.58	600.4	609.03	514.18	574.01	545.03	576.56	541.09	613.5	529.94	395.94	451.33	592.92	543.63	435.31	528.2	469.12	583.69	652	496.59	323.82	421.31	464.13	396.96	413.17	484.7	402.35
MTA2	NM_004739.3	TCTGAGCAGCAGCGCCATCAACTGAAGCACCGGGAACTTTTTCTTTCTCGGCAATTTGAATCATTACCAGCCACCCACATACGGGGGAAATGCAGTGTGA	100	12.29	1088.02	1276.28	1004.45	1221.86	961.09	1233.72	1005.88	1101.46	1135.32	1103.83	1149.43	1063.72	1079.3	1087.78	1130.04	1129.78	1088.82	1217.55	1137.96	862.88	887.52	1276.3	1064.97	870.63	1120.79	836.25	1031.08	1106.91	1108.45	723.43	958.64	1013.48	843.07	919.16	1078.63	991.87
MTHFR	NM_005957.3	GAGGCGGCGATTGGAATCTGGTGACAAGTGGTTCTCCCTGGAATTCTTCCCTCCTCGAACTGCTGAGGGAGCTGTCAATCTCATCTCAAGGTTTGACCGG	100	40.54	116.79	125.35	101.9	124.62	104.89	103.48	137.46	206.68	132.74	176.97	155.18	231.5	115.47	111.97	142.18	130.97	124.15	102.61	121.73	286.72	310.48	186.92	300.78	281.44	121.32	173.85	183.7	131.98	180.9	250.33	271.72	362.61	285.43	252.34	288.43	248.41
MTOR	NM_004958.3	TCACTCTTGCCCTCCGAACGCTTGGCAGCTTTGAATTTGAAGGCCACTCTCTGACCCAATTTGTTCGCCACTGTGCGGATCATTTCCTGAACAGTGAGCA	100	19.53	122.06	143.87	119.03	143.96	127.42	151.77	135.28	111.69	124.59	128.3	108.09	129.4	128.38	119.05	128.85	106.88	141.41	120.08	131.56	96.94	90.87	164.49	133.68	90.75	118.52	99.07	97.78	137.26	107.3	64.3	73.27	99.72	86.95	87.6	105.81	89.22
MUTYH	NM_001293196.1	CCTCCCAGCCACGCACCTCCGGCACCTTGGGGAGGTTGTCCACACCTTCTCTCACATCAAGCTGACATATCAAGTATATGGGCTGGCCTTGGAAGGGCAG	100	19.03	79.03	84.75	63.37	63.03	65.26	91.98	72	82.16	110.62	97.33	100.6	122.28	57.73	83.62	65.17	71.5	72.37	66.23	75	99.67	99.96	91.22	102.49	76.28	75.59	66.05	77.03	74.79	79.81	105.64	76.32	81.59	73.72	60.14	87.04	73.47
MYC	NM_002467.3	TCGGACACCGAGGAGAATGTCAAGAGGCGAACACACAACGTCTTGGAGCGCCAGAGGAGGAACGAGCTAAAACGGAGCTTTTTTGCCCTGCGTGACCAGA	100	22.59	133.48	207.25	124.16	174.04	114.99	121.88	93.82	107.84	90.83	134.94	105.95	129.4	108.68	113.38	134.04	161.07	108.88	122.26	121.11	147.45	193.86	120.38	207.2	157.82	125.05	137.92	183.7	117.03	182.67	105.64	122.12	181.3	160.68	130.75	136.54	136.45
MYCT1	NM_025107.2	ATAACACAACAAGTTTAGGGAGTCCATGGCCAGAAAACTTTTGGGAGGACCTTATCATGTCCTTCACTGTATCCATGGCAATCGGGCTGGTACTTGGAGG	11.11	29.68	20	20	20	20	20	20	20	20	20	20	20	20	20	20	20	20	20	20	20	20	20	20	20	20	20	20	20	20	21.28	20	20	41.7	47.26	20	20	40.23
MYD88	NM_002468.3	ACGTTTTTCTAGGTACAGCTCCCAGGAACAGCTAGGTGGGAAAGTCCCATCACTGAGGGAGCCTAACCATGTCCCTGAACAAAAATTGGGCACTCATCTA	100	39.99	129.09	125.35	149	127.49	139.07	110.38	45.82	39.8	27.95	30.97	27.83	46.3	134.49	122.6	162.18	125.7	147.39	124.45	121.11	174.76	151.45	44.86	106.94	119.68	139.98	178.71	201.48	100.31	181.79	172.24	149.6	148.67	172.02	188.28	119.47	99.71
MYH10	NM_005964.1	ACAGTGAACACTTAGCATCCTGTTTTTGGTTGGTAGTTAAGCAAACTGACATTACGGAAAGTGCCTTAGACACTACAGTACTAAGACAATGTTGAATATA	100	29.6	1727.31	2662.24	1631.26	2494.57	1525.15	2006.38	1433.55	1249.09	1418.27	1252.04	1377.39	1310.65	1836.65	1762.42	2036.45	1914.07	1653.81	1774.29	1978.37	916.12	970.81	1466.96	1142.95	879.84	1529.53	1091.69	1577.73	1398.15	1668	872.71	1102.13	1241.92	984.84	938.77	1112.76	1096.83
MYRF	NM_001127392.1	CTTAAGTGCCACCTTCAAGTTTCTTAGTGGTGCCTGGTGCATTCCGAGGCTACATCCAGGCTCATGGAAGGAGTGTAGTATTCATTTAGCCATGTCTGCC	94.44	45.92	70.25	69.08	103.61	79.5	98.67	66.69	45.82	48.78	20	24.33	20	28.49	78.79	80.79	107.38	98.6	81	73.5	75.62	158.38	65.12	38.13	98.03	68.39	114.78	132.09	133.33	67.75	113.51	199.8	103.8	72.52	143.66	112.44	81.92	87.47
NAGLU	NM_000263.3	GGAGCTGACCGAGGCCACGCCCAACAGGTACCGCTATTACCAGAATGTGTGCACGCAAAGCTACTCTTTCGTGTGGTGGGACTGGGCCCGCTGGGAGCGA	100	28.05	73.76	120.36	81.35	100.27	90.13	75.89	50.19	80.88	76.85	95.12	88.83	104.47	78.79	71.57	91.08	88.06	88.3	77.87	85.45	137.9	160.54	88.97	182.69	124.94	82.12	116.55	94.81	86.23	101.09	119.42	94.64	148.67	141.77	125.52	146.78	103.21
NAPSA	NM_004851.1	CAAGCTGACTATTGGTGGAATCAAGGGTGCATCAGTGATTTTCGGGGAGGCTCTCTGGGAGCCCAGCCTGGTCTTCGCTTTTGCCCATTTTGATGGGATA	86.11	50.82	74.64	95.44	88.2	72.34	108	83.93	20	20	20	20	20	27.31	76.07	68.03	89.6	89.57	92.95	72.78	58.4	128.34	68.15	24.67	57.93	74.96	103.59	166.08	167.4	65.11	138.33	158.47	122.12	56.2	107.75	120.29	68.27	96.21
NCAM1	NM_000615.5	GGTATTTGCCTATCCCAGTGCCACGATCTCATGGTTTCGGGATGGCCAGCTGCTGCCAAGCTCCAATTACAGCAATATCAAGATCTACAACACCCCCTCT	100	22.95	1828.3	1666.57	1757.14	1644.42	1906.64	2099.51	3183.48	2092.52	2820.24	2450.99	2835.05	2449.16	1984.72	2223.04	1999.42	2215.15	2355.57	2454.02	1946.41	1477.27	1456.98	3007.95	1953.94	1603.17	2024.13	1855.09	1789.58	2569.29	1789.48	1329.73	1979.86	1425.04	1516.02	1568.98	1648.66	1752.83
NCF1	NM_000265.4	TGAGCCTGCCCACCAAGATCTCCCGCTGTCCCCACCTCCTCGACTTCTTCAAGGTGCGCCCTGATGACCTCAAGCTCCCCACGGACAACCAGACAAAAAA	94.44	54.25	137.87	181.61	161.84	164.01	188.8	141.42	52.37	41.08	20	25.44	20	39.18	150.79	140.31	176.99	185.16	158.68	155.01	128.49	273.06	119.65	49.35	202.75	163.08	189.44	336.05	315.55	179.5	248.29	411.09	247.29	150.48	279.76	243.19	146.78	171.43
NCL	NM_005381.2	GAACAGAGATCGATGGGCGATCTATTTCCCTGTACTATACTGGAGAGAAAGGTCAAAATCAAGACTATAGAGGTGGAAAGAATAGCACTTGGAGTGGTGA	100	31.33	2333.23	3479.86	2206.7	3534.51	1877.11	2914.71	2199.41	2287.65	2304.4	2725.29	1958.53	2354.19	2769.24	2246.43	2902.13	2559.88	2190.26	2379.79	2730.25	1357.12	1428.2	2012.03	1174.14	1334.88	2179.98	1364.61	2091.79	2088.87	2222.22	943.9	1363.16	1568.27	1221.13	1187.2	1865.41	1198.29
NEFH	NM_021076.3	CCAAAATTCCCTCTGTGTCCACTCACATAAAGGTGAAAAGCGAAGAGAAGATCAAAGTGGTGGAGAAGTCTGAGAAAGAAACTGTGATTGTGGAGGAACA	69.44	36.09	21.08	27.78	23.98	35.09	27.19	29.89	20	20	20	20	20	20	38.72	31.18	37.77	23.33	31.2	35.66	35.04	40.96	30.29	20	20	20	36.4	43.71	57.78	33.44	34.58	62.01	39.69	20	51.04	48.38	34.13	20
NEFL	NM_006158.3	TTTATGCAGAGTATCTGTTTGCTTGCAGAGTGGCTTTCTGGCTTGCTGCCAGCCTGTGCATGGACCACGCTTATGAGTTCAGGATCTACGGCAATGTGAA	100	25.67	1019.53	1280.55	995.03	1218.28	807.25	931.33	1763.02	1752.33	1817.67	1977.6	1998.13	1872.19	1545.94	1560.45	1597.32	876.88	1287.99	1636.74	1595.98	989.85	1181.33	1716.69	1142.95	991.62	1472.61	1035.36	1377.74	1377.91	1362.95	895.67	1097.55	1189.34	979.17	1064.29	1298.79	1035.61
NEGR1	NM_173808.2	ATGGACAATATTTGGACATTTATGGAATTACAAGGGACCAGGCTGGGGAATATGAATGCAGTGCGGAAAATGATGTGTCATTCCCAGATGTGAGGAAAGT	100	29.49	403.95	459.38	396.47	461.24	379.93	436.92	870.6	792.08	872.15	819.58	964.28	793.04	482.26	446.45	495.41	398.17	491.96	475.96	540.39	464.21	521	874.05	590.41	453.73	404.08	536.13	533.32	642.32	578.17	450.13	448.79	480.45	465.01	474.62	493.23	461.82
NELFA	NM_005663.3	TGGTCGCCGACATCTTGAAGTCCTTTCCGGACACAGGCTCGCTTAACCTGGAGCTGGAGGAGCAGAATCCCAACGTTCAGGATATTTTGGGAGAACTTAG	100	12.63	144.02	226.48	178.97	181.92	170.93	189.72	165.83	178.44	174.66	180.28	162.68	176.89	182.03	197.71	183.65	182.9	193.86	195.04	186.28	163.84	154.48	179.45	149.27	127.57	193.17	195.22	207.4	217.33	194.2	174.54	183.18	166.8	141.77	135.98	167.26	138.2
NELL2	NM_006159.1	CAGATTGACGTCTTAACAGAGTTAGAACTTGGGGAGTCCACGACCGGAGTGCGTCAGGTCCCGGGGCTGCATAATGGGACGAAAGCCTTTCTCTTTCAAG	100	22.65	1977.58	2306.14	1978.92	2199.49	2051.15	2489.29	1841.57	1898.67	1903.84	1865.89	2090.17	1893.56	1955.51	2296.03	2096.43	2346.87	2210.17	2257.52	2240.27	1175.53	1217.68	2101	1423.68	1209.94	2056.8	1264.57	1429.59	1762.43	1512.81	1019.69	1471.54	1597.28	1132.29	1588.59	1672.56	1250.77
NEO1	NM_002499.2	TCAGAACATTGTGGTCAGAGGTTACGCCATTGGTTATGGCATTGGCAGCCCTCATGCCCAGACCATCAAAGTGGACTATAAACAGCGCTATTACACCATT	100	19.78	778.91	950.8	826.34	868.05	877.95	1055.51	1084.43	911.47	1158.6	982.16	1143.01	1119.51	742.4	747.63	763.48	970.96	840.52	758.33	754.95	707.23	796.64	1288.27	1004.82	793.04	697.11	619.66	694.8	859.66	743.99	466.21	780.04	853.93	669.17	780.57	890.89	783.7
NES	NM_006617.1	CAGAGAATCACAAATCACTGAGGTCTTTAGAAGAACAGGACCAAGAGACATTGAGAACTCTTGAAAAAGAGACTCAACAGCGACGGAGGTCTCTAGGGGA	100	60.58	3646.93	3641.53	3620.46	3436.39	3149.76	4194.43	1165.17	1196.46	1340.25	1197.84	1275.72	1178.87	3740.54	4489.31	3904.8	4041.16	3997.43	4264.69	3892.2	808.26	752.72	1349.58	1004.82	762.79	4131.32	1832.75	2836.96	2498.9	3063.76	608.6	1051.75	977.22	629.47	1019.84	1194.68	797.7
NF1	NM_000267.2	TACCAGATCCCACAGACTGATATGGCTGAATGTGCAGAAAAGCTATTTGACTTGGTGGATGGTTTTGCTGAAAGCACCAAACGTAAAGCAGCAGTTTGGC	100	21.17	229.2	295.57	269.74	296.51	260.28	301.24	342.57	336.34	370.29	409.24	360.67	370.4	290.71	303.3	273.25	276.99	320.01	345.69	306.16	228.01	210.52	390.29	209.43	224.89	291.16	241.84	293.33	363.4	308.59	172.24	227.45	219.38	179.58	231.42	254.3	241.41
NFE2L2	NM_006164.3	TCCCGGTCACATCGAGAGCCCAGTCTTCATTGCTACTAATCAGGCTCAGTCACCTGAAACTTCTGTTGCTCAGGTAGCCCCTGTTGATTTAGACGGTATG	100	29.32	260.81	291.29	306.56	295.8	236.19	258.7	144.01	152.77	156.03	149.32	148.76	155.52	237.73	244.48	249.56	248.39	238.35	274.37	231.77	147.45	156	149.54	140.36	123.62	222.1	180.65	237.03	244.61	276.67	146.98	158.76	135.98	124.76	145.13	158.72	127.7
NFKBIA	NM_020529.1	GGATGAGGAGAGCTATGACACAGAGTCAGAGTTCACGGAGTTCACAGAGGACGAGCTGCCCTATGATGACTGTGTGTTTGGAGGCCAGCGTCTGACGTTA	100	21.55	180.9	199.42	160.99	210.57	145.29	186.27	233.47	205.4	230.56	217.89	226.89	235.06	196.3	167.24	196.24	184.41	153.36	159.38	183.21	137.9	131.76	228.04	118.08	115.73	175.44	149.57	158.51	191.82	177.35	158.47	126.7	117.85	111.53	124.21	189.44	136.45
NFKBIB	NM_002503.3	CACCCCACTCCACGTGGCCGTTATCCACAAAGATGTGGAGATGGTCCGGCTGCTCCGAGATGCTGGAGCTGACCTTGACAAACCGGAGCCCACGTGCGGC	100	33.18	90.45	112.53	94.19	95.97	90.13	108.08	48	57.77	33.77	46.45	33.18	53.42	87.62	91.42	98.49	79.78	79.67	70.59	59.63	122.88	62.1	56.82	75.75	82.85	109.19	105.87	103.7	92.39	116.17	169.95	123.65	81.59	109.64	88.91	81.92	55.98
NGF	NM_002506.2	GAGGTGATGGTGTTGGGAGAGGTGAACATTAACAACAGTGTATTCAAACAGTACTTTTTTGAGACCAAGTGCCGGGACCCAAATCCCGTTGACAGCGGGT	100	43.72	54.44	59.11	70.22	70.91	62.16	47.14	58.91	84.73	38.43	67.47	71.71	78.35	52.98	60.24	68.87	63.98	73.03	50.94	52.87	136.53	122.68	66.54	133.68	103.9	65.32	76.73	93.33	45.75	97.54	142.39	143.49	179.49	164.46	150.36	121.17	143.45
NGFR	NM_002507.3	TGAAGAAAAGTGGGCCAGTGTGGGAATGCGGCAAGAAGGAATTGACTTCGACTGTGACCTGTGGGGATTTCTCCCAGCTCTAGACAACCCTGCAAAGGAC	97.22	36.87	83.42	89.74	83.06	80.93	73.03	77.04	58.91	47.5	20	40.92	29.97	40.36	90.34	83.62	105.9	88.82	85.65	85.15	91.6	114.69	80.27	38.88	113.63	72.33	102.65	126.26	157.03	109.99	137.45	163.06	128.23	81.59	100.19	101.98	92.16	97.96
NINJ2	NM_016533.4	TGCCAGCCATACCTTCCTGGTAGCATCTGCTGGACCTAAGTAAGGCATGTCTGTCTAAGGCCAAGTCTGCCCGGCTTAAGGATGCTGGTTCTGACTCTAC	83.33	38.58	64.98	49.14	60.8	45.12	79.25	43.69	20	20	20	20	20	20	43.47	46.06	53.32	61.72	39.83	42.94	35.04	79.19	56.04	20.19	51.24	46.03	55.99	70.9	56.29	36.08	79.81	78.08	59.53	54.39	73.72	49.68	51.2	36.74
NKX6-2	NM_177400.2	GCAGTGCCCCGCTGGCCGCGCTGCACAACATGGCCGAGATGAAGACGTCGCTGTTCCCCTACGCGCTGCAGGGTCCGGCCGGCTTCAAGGCGCCCGCGCT	100	72.32	36.88	64.1	47.1	65.18	55.16	55.19	146.19	191.28	90.83	91.8	126.29	134.15	44.15	27.64	42.21	69.25	39.83	37.84	41.19	253.95	290.79	113.65	325.28	213.05	55.99	103.92	96.29	62.47	77.15	208.99	244.24	378.92	251.41	215.73	230.4	215.17
NLGN4X	NM_020742.2	ATTGCAGTTGCTGGAATCCAGTTTCAGGATTAAGGGAGGGCTGCCTCCTTGCAATGGGCTGCCAAGAAAACGGCTGTGCTTGTTCTTAACCTCAGGCTCT	100	15.8	376.72	396.7	352.8	396.07	358.95	402.43	421.12	414.65	413.37	478.92	378.86	401.27	319.92	340.86	320.65	365.05	317.35	312.94	323.38	337.23	310.48	462.07	289.64	255.14	314.49	279.72	293.33	345.8	353.82	257.22	325.14	322.72	298.67	288.95	365.23	272.9
NLRP3	NM_001079821.2	AGTGGGGTTCAGATAATGCACGTGTTTCGAATCCCACTGTGATATGCCAGGAAGACAGCATTGAAGAGGAGTGGATGGGTTTACTGGAGTACCTTTCGAG	77.78	39.32	35.13	37.03	37.68	37.96	50.5	43.69	20	20	20	20	20	20	40.07	40.39	55.54	49.68	36.52	40.03	32.58	43.69	36.35	21.68	53.47	53.92	53.19	64.1	85.92	29.04	64.73	20	50.37	20	56.71	50.99	42.67	57.73
NMB	NM_021077.3	CTGGTACAAATACTGCAGAAATGACACCAATAATGGGGCAGACACAACAGCGTGGCTTAGATTGTGCCCACCCAGGGAAGGTGCTGAATGGGACCCTGTT	100	19.35	118.55	139.59	114.75	136.08	121.2	123.03	98.19	74.46	73.36	80.74	89.9	96.16	117.51	124.72	118.48	136.24	129.46	119.35	132.18	143.36	137.82	89.72	151.5	131.52	133.45	141.8	139.26	95.03	135.67	167.65	102.28	139.6	134.21	100.68	116.05	83.97
NME5	NM_003551.2	GAACTTTTGGGACCAAATAATAGCTTAGTAGCGAAGGAGACACATCCAGACAGTCTGAGGGCAATTTATGGCACAGATGACCTAAGGAATGCACTTCATG	100	27.37	153.68	112.53	149.85	91.68	163.16	169.02	141.83	100.13	147.88	99.54	146.62	104.47	99.85	140.31	89.6	162.58	126.14	163.75	111.89	72.36	75.73	139.82	113.63	81.54	149.31	101.98	99.26	167.18	112.62	78.08	82.43	76.15	90.73	78.45	80.21	92.71
NMNAT2	NM_015039.3	GTAAGTCCAGGATGAACTAGGAGAAAGCAATTTGTTGCCCTGATGATAACTGATGATTTTCACCCTCTCTAGCTGAGGTAACTCAGACAGTGCATGAGGT	100	22.33	496.15	461.51	529.2	465.54	531.43	547.3	933.88	679.11	809.28	665.84	827.29	629.21	442.18	532.91	468.75	542.68	517.85	582.21	478.92	468.3	380.15	738.72	543.63	451.1	478.74	510.88	493.32	651.12	523.19	477.69	549.54	358.98	470.68	513.84	484.7	561.54
NOL3	NM_003946.4	GTGGGACAAGGACCTGACCCTCCTGCCCGCATACACAACCCATTTCCCCTGGTGAGCCACTTGGCAGCATATGTAGGTACCAGCTCAACCCCACGCAAGT	100	31.42	113.28	113.24	126.73	108.15	130.53	109.23	50.19	50.07	36.1	64.15	61	66.48	98.49	102.75	113.3	129.46	106.23	88.79	94.06	120.15	95.42	55.33	98.03	76.28	134.38	173.85	155.55	117.91	160.5	158.47	125.17	110.59	100.19	121.6	81.92	99.71
NOS1	NM_000620.4	CAGCCAATGTGCAGTTCACAGAGATATGCATACAGCAGGGCTGGAAACCGCCTAGAGGCCGCTTCGATGTCCTGCCGCTCCTGCTTCAGGCCAACGGCAA	91.67	44.08	88.69	91.88	95.05	95.26	108	111.53	56.73	34.66	20	20	20	30.87	86.26	84.33	97.75	103.87	106.23	76.42	68.86	151.55	83.3	31.4	95.8	90.75	111.99	157.34	151.11	69.51	125.92	199.8	111.43	87.03	117.2	118.98	81.92	122.45
NOS2	NM_000625.4	CCCCAGCGGAGTGATGGCAAGCACGACTTCCGGGTGTGGAATGCTCAGCTCATCCGCTATGCTGGCTACCAGATGCCAGATGGCAGCATCAGAGGGGACC	91.67	43.84	69.37	52.7	64.22	65.18	75.36	47.14	48	33.38	20	20	22.47	20	59.77	50.31	74.05	58.71	69.71	58.95	60.86	129.7	59.07	20.94	73.52	57.87	83.99	90.33	121.48	66.87	88.68	144.69	93.12	87.03	88.84	65.37	78.51	66.47
NOS3	NM_000603.4	CCGGACCACCTCGTCCCTGTGGAAAGACAAGGCAGCAGTGGAAATCAACGTGGCCGTGCTGCACAGTTACCAGCTAGCCAAAGTCACCATCGTGGACCAC	83.33	45.94	24.59	27.78	29.97	27.22	35.74	28.74	20	33.38	20	20	20	23.74	25.81	29.76	20	29.35	25.89	29.84	23.36	79.19	46.95	20	51.24	49.98	32.66	37.88	53.33	20.24	39.9	71.19	68.69	74.33	52.93	32.69	34.13	38.49
NOSTRIN	NM_052946.3	ATTTTCCTGCCGCTTATGTGGAGGAGTTACCTTCAAATGCTGGCAACACAGCTACAAAGGCATAAAACAAGACTCTGAACATACTACCTTCACACTCGGT	97.22	41.85	94.84	79.77	116.46	88.09	101.78	64.39	52.37	30.81	20	29.86	33.18	27.31	95.77	74.41	97.01	100.11	106.23	77.87	74.39	143.36	75.73	30.66	135.91	86.8	97.99	145.69	161.48	75.67	127.69	160.76	117.54	116.03	128.54	124.21	110.93	124.2
NOTCH1	NM_017617.3	AGGCAAAGCTGGCTCACCTTCCGCACGCGGATTAATTTGCATCTGAAATAGGAAACAAGTGAAAGCATATGGGTTAGATGTTGCCATGTGTTTTAGATGG	100	21.88	134.36	139.59	154.99	143.96	145.29	174.77	100.37	100.13	94.32	97.33	75.99	81.92	124.3	142.44	147.36	157.31	133.45	139	134.64	84.65	86.33	91.22	106.94	98.64	136.25	111.69	91.85	120.55	128.58	112.53	119.07	97.9	88.84	100.68	107.52	83.97
NOTCH3	NM_000435.2	CTTTGGAGTCTGCCGTGATGGCATCAACCGCTACGACTGTGTCTGCCAACCTGGCTTCACAGGGCCCCTTTGTAACGTGGAGATCAATGAGTGTGCTTCC	100	53.55	224.8	298.42	268.88	282.9	249.4	295.5	89.46	82.16	93.15	113.92	101.67	94.97	239.09	251.57	285.1	267.2	239.01	225.61	234.85	66.9	71.18	95.7	86.89	73.65	212.77	116.55	167.4	148.7	201.29	52.82	67.17	108.78	62.38	66.68	83.63	85.72
NOTCH4	NM_004557.3	ACCCCTAAGTTGGAACCAAGAATTGCAGGCATATGGGATGTAAGATGTTCTTTCCTATATATGGTTTCCAAAGGGTGCCCCTATGATCCATTGTCCCCAC	100	16.13	190.56	222.92	188.39	213.43	195.79	216.16	222.56	214.39	189.8	212.36	160.54	197.07	252	239.52	233.27	242.36	209.8	225.61	225.63	264.87	201.43	183.18	229.48	228.84	244.5	272.92	328.88	271.01	310.37	293.96	264.08	210.31	230.62	185.66	228.7	194.18
NOVA1	NM_006489.2	GGGAACGGTTGAAGCACTGAATGCAGTTCATGGATTCATTGCAGAAAAAATTCGAGAAATGCCCCAAAATGTGGCCAAGACAGAACCAGTCAGCATTCTA	100	29.5	1369.9	1468.58	1372.66	1391.6	1431.92	1580.96	3063.47	2263.26	2912.23	2671.09	3277.06	2802.94	1420.28	1551.24	1464.76	1513.65	1690.99	1835.42	1597.21	1501.84	1614.49	3068.51	2105.44	1696.54	1472.61	1601.6	1582.18	2071.27	1769.09	1281.5	1863.85	1760.45	1621.87	1846.17	1677.68	1829.8
NPAS4	NM_178864.3	ACACCCAGGCAGCTTATGTCCTGGGCACTCCGACCATGCTGCCCTCATTCCCTGAAAACATTCTTTCCCAGGAAGAGTGCTCCAGCACTAACCCACTCTT	100	31.9	79.03	94.72	89.91	103.13	84.69	68.99	67.64	75.74	29.11	76.32	41.74	97.35	71.32	60.94	90.34	100.86	73.69	68.41	64.55	120.15	107.53	53.09	115.85	86.8	90.52	124.32	151.11	71.27	138.33	169.95	117.54	103.34	100.19	100.68	73.39	104.96
NPC1	NM_000271.3	GACCTCTGCTGACTTTATTGACGCTCTGAAGAAAGCCCGACTTATAGCCAGTAATGTCACCGAAACCATGGGCATTAACGGCAGTGCCTACCGAGTATTT	100	22.78	253.78	272.06	278.3	258.55	257.95	278.25	178.92	150.2	157.2	161.48	140.2	156.71	258.79	242.36	272.51	222.04	242.99	245.26	256.98	240.29	156	154.02	204.97	159.13	235.17	279.72	306.66	239.33	288.2	275.59	207.6	148.67	219.27	162.13	180.91	192.43
NPC2	NM_006432.3	TGTGGATGGAGTTATAAAGGAAGTGAATGTGAGCCCATGCCCCACCCAACCCTGCCAGCTGAGCAAAGGACAGTCTTACAGCGTCAATGTCACCTTCACC	100	33.84	1114.36	1080.42	1024.14	897.41	901.26	1037.11	512.76	512.22	504.2	496.61	473.04	517.61	744.44	839.75	796.07	880.64	685.16	902.43	842.25	436.9	386.21	509.92	434.46	369.56	818.43	614.8	739.24	819.18	762.61	463.91	448.79	507.65	406.41	472	467.63	446.08
NPTN	NM_012428.2	TGGACCTCTTTGGTTCTCTCCCCTTTCAAGTGAGCAACACCACAATGACTGTCTAAAGCATGCCTTATTTAGCCTCTCCTGTAAGGGTGATCTAGCCAGG	100	19.2	1003.72	970.74	1048.12	938.95	1000.71	1162.44	1106.25	892.21	1117.85	950.09	1093.78	909.38	687.38	936.84	740.53	1069.56	840.52	999.22	754.95	674.46	730	1049.75	886.74	599.71	823.09	853.73	797.02	1158.82	876.12	502.95	793.78	754.22	665.38	740.04	754.36	661.25
NPY	NM_000905.2	AGAGATATGGAAAACGATCCAGCCCAGAGACACTGATTTCAGACCTCTTGATGAGAGAAAGCACAGAAAATGTTCCCAGAACTCGGCTTGAAGACCCTGC	100	20.07	108.01	168.08	113.03	171.89	99.45	123.03	87.28	114.25	80.35	118.35	66.35	99.72	108	97.09	116.26	99.35	93.61	106.98	111.28	131.07	107.53	108.41	129.22	109.16	97.05	126.26	140.74	93.27	139.22	119.42	125.17	105.16	105.86	87.6	131.42	73.47
NQO1	NM_000903.2	CCGAATTCAAATCCTGGAAGGATGGAAGAAACGCCTGGAGAATATTTGGGATGAGACACCACTGTATTTTGCTCCAAGCAGCCTCTTTGACCTAAACTTC	100	70.68	1017.77	427.33	1005.3	391.77	331.76	316.19	213.83	150.2	183.98	146	145.55	135.34	369.5	637.08	380.63	239.35	227.06	570.57	349.2	188.41	110.56	113.65	176.01	130.2	582.32	515.74	559.98	542.89	653.54	213.58	172.49	155.92	183.36	159.51	174.08	145.19
NR4A2	NM_006186.3	TTCAGAAGTGCCTGGCTGTTGGGATGGTCAAAGAAGTGGTTCGCACAGACAGTTTAAAAGGCCGGAGAGGTCGTTTGCCCTCGAAACCGAAGAGCCCACA	88.89	27.57	23.71	36.32	23.12	35.81	22.53	26.45	20	34.66	24.45	39.82	37.46	30.87	31.92	31.18	24.44	32.37	31.2	31.29	28.28	42.32	46.95	30.66	55.7	36.82	24.26	47.59	42.96	42.23	31.04	20	33.58	20	37.81	47.07	42.67	20
NRG1	NM_013959.2	ATCTTGTAAAATGTGCGGAGAAGGAGAAAACTTTCTGTGTGAATGGAGGGGAGTGCTTCATGGTGAAAGACCTTTCAAACCCCTCGAGATACTTGTGCAA	100	27.6	279.25	644.55	303.13	681.83	274.26	278.25	270.56	388.98	333.03	433.57	345.69	448.76	400.07	310.39	439.87	317.63	256.27	288.19	425.43	370	563.41	403	528.03	451.1	263.17	330.23	514.06	360.76	539.15	310.04	305.3	500.39	419.65	337.33	482.99	470.57
NRXN1	NM_001320156.1	CTCAGCAGAAGTGATCCGGGAGTCCAGCAGCACCACGGGTATGGTCGTTGGGATAGTAGCCGCTGCCGCCCTGTGCATCCTTATCCTCCTCTATGCCATG	100	21.95	309.11	227.91	311.7	244.94	299.13	258.7	285.84	198.98	272.48	172.54	219.4	206.57	269.66	301.89	248.82	270.97	326.65	332.59	249.6	196.6	205.98	240.76	247.31	205.16	289.3	340.91	367.4	376.59	353.82	248.03	256.45	150.48	190.92	273.26	192.86	199.42
NSF	NM_006178.2	CTGCGCTTACCTTCCCATGCAGGCTAAAGTGATTCCTTCTTGCTCAGTCCCTCTGGGTGGGAACCATCCAGTACTTGTGGACACTACACGTTTCAACCTC	100	13.46	299.45	346.85	303.13	297.94	307.67	279.4	344.75	394.11	340.01	343.98	378.86	334.79	307.69	308.97	378.41	316.88	296.11	352.97	379.94	260.77	251.41	352.91	256.22	239.36	320.09	299.15	306.66	325.56	360.91	264.11	290.03	284.64	238.18	258.88	305.5	267.65
NTF3	NM_002527.4	AAGGAGTTTGCCAGAAGACTCGCTCAATTCCCTCATTATTAAGCTGATCCAGGCAGATATTTTGAAAAACAAGCTCTCCAAGCAGATGGTGGACGTTAAG	97.22	46.37	62.35	64.1	77.07	74.49	76.92	62.09	20	62.9	33.77	46.45	67.42	77.17	72.68	80.79	77.01	74.52	79.01	72.05	68.24	137.9	187.8	66.54	160.41	159.13	84.92	119.46	117.03	60.71	101.98	153.87	112.96	190.37	187.14	162.13	124.59	145.19
NTNG1	NM_014917.2	TATCTCAGCCTGCTTGAGCATCCCTTGTGAGCTGTGAACATTGAGGATCACTCAGGGTTATCGGATGTACAACGGGAGAGCCATCGCTTTGCTAAATTAT	100	35.95	280.13	357.53	351.09	376.73	298.35	334.59	257.47	233.64	271.31	277.62	267.56	300.36	476.82	583.22	540.58	362.79	523.83	542.18	553.31	253.95	233.24	282.63	262.9	172.28	520.73	368.1	386.66	352.84	398.16	169.95	238.13	233.88	181.47	243.19	249.18	167.94
NTRK1	NM_001012331.1	GACGGAGAAACAAGTTTGGGATCAACCGCCCGGCTGTGCTGGCTCCAGAGGATGGGCTGGCCATGTCCCTGCATTTCATGACATTGGGTGGCAGCTCCCT	86.11	48.29	39.52	54.13	44.53	66.61	41.96	33.34	43.64	20	20	20	20	20	44.83	36.85	53.32	50.43	45.81	34.2	43.65	87.38	37.86	22.43	75.75	30.25	60.66	92.27	82.96	59.83	69.17	130.91	87.01	59.83	66.16	49.68	42.67	40.23
NTS	NM_006183.3	TGTTGCAAGAAGGAAACTTCCTACTGCTTTAGATGGCTTTAGCTTGGAAGCAATGTTGACAATATACCAGCTCCACAAAATCTGTCACAGCAGGGCTTTT	100	50.38	430.29	466.5	405.03	454.8	492.59	413.92	353.48	428.77	372.62	359.46	450.57	339.53	128.38	121.89	156.99	373.33	143.41	148.46	157.38	148.82	127.22	325.99	142.59	139.41	145.58	265.15	262.21	300.04	261.59	160.76	129.75	119.66	139.88	158.21	114.35	143.45
NWD1	NM_001007525.3	ATCTGGAACCTTCATGTGGATGAGGCACACAAAGTTGTGTATTCAGCATCTGGCTCAAAGATCAATGCTTGGAATCTGGAAACTGCAGAGCCGGTATTCC	2.78	13.25	20	20	20	20	20	20	20	20	20	20	20	20	20	20	20	20	20	20	20	20	20	20	20	20	20	20	20	20	20	20	20	36.26	20	20	20	20
OLFM3	NM_058170.3	TTCGTGAATACAAATCAATTGCAGACTTTGTCAGTGGGGCTGAATCAAGGACATACAACCTTCCTTTCAAGTGGGCAGGAACTAACCATGTTGTCTACAA	100	17.32	401.31	368.92	400.75	349.51	404.79	373.68	329.48	415.94	345.83	424.72	435.59	425.01	249.28	260.08	267.33	410.97	262.25	257.63	284.03	350.88	387.72	412.72	445.6	335.36	267.83	324.4	288.88	305.32	286.42	264.11	392.31	398.87	362.94	332.1	324.27	335.87
OLIG2	NM_005806.2	TAGTTGGAAGCCGGCGTTCGGTATCAGAAGCGCTGATGGTCATATCCAATCTCAATATCTGGGTCAATCCACACCCTCTTAGAACTGTGGCCGTTCCTCC	100	44.44	158.94	193.01	169.55	185.5	180.25	174.77	78.55	61.62	58.22	70.79	51.37	71.23	260.15	289.13	291.03	187.42	263.57	299.11	288.33	215.72	128.74	72.53	129.22	126.25	283.7	214.65	250.36	177.74	218.14	250.33	145.02	112.41	128.54	128.13	126.29	122.45
OPA1	NM_130837.1	CTGAGACCATATCCTTAAATGTAAAAGGCCCTGGACTACAGAGGATGGTGCTTGTTGACTTACCAGGTGTGATTAATACTGTGACATCAGGCATGGCTCC	100	25.48	616.46	829.01	602.84	800.73	527.55	572.59	818.23	790.79	869.83	979.95	798.39	812.03	645.95	639.2	665.73	608.17	600.18	617.14	705.77	464.21	443.76	752.92	465.65	466.88	590.72	438.04	616.28	593.93	603.88	328.41	425.89	491.33	413.98	415.78	578.57	411.09
OPTN	NM_001008211.1	TGAAGCTAAATAATCAAGCCATGAAAGGGAGATTTGAGGAGCTTTCGGCCTGGACAGAGAAACAGAAGGAAGAACGCCAGTTTTTTGAGATACAGAGCAA	100	18.41	178.26	155.26	159.27	152.55	156.94	139.12	268.38	181.01	246.86	190.24	236.52	210.13	166.41	206.22	180.69	170.86	176.6	215.42	192.43	150.18	168.11	226.55	184.92	153.87	204.37	217.56	251.84	262.21	234.99	199.8	180.13	145.04	172.02	197.43	141.66	199.42
OSMR	NM_003999.2	CCCTTTGGAATGTGCCACACACTTTGTAAGAATAAAGAGTTTGGTGGACGATGCCAAGTTCCCTGAGCCAAATTTCTGGAGCAACTGGAGTTCCTGGGAG	100	39.49	129.97	94.72	136.15	117.46	129.75	117.28	45.82	39.8	26.78	30.97	33.18	32.05	120.9	116.93	127.37	146.02	110.87	95.34	121.11	154.28	125.71	37.38	124.77	115.73	135.32	161.23	168.88	103.83	153.41	183.73	166.39	114.22	172.02	132.06	83.63	141.7
OXR1	NM_001198535.1	CTGGGCTTTTGAATAAATAAAATGCTCTCTGTCTTAGCAGGAGAATGGCCCAAACCTGACATGGACAAGCATTGTTTGGAAAGTTCAAGAAGCAATACAG	100	13.01	476.83	391.72	465.83	406.09	508.13	504.76	552.04	430.06	568.24	461.22	581.14	521.17	433.35	447.87	462.83	426.02	444.16	503.61	413.75	451.92	343.8	453.1	389.9	366.93	463.81	414.72	450.36	447.87	436.29	420.28	486.95	353.54	372.39	426.24	409.61	349.87
P2RX4	NM_001256796.1	TGCAGGATCTGTTTGCCCACTCGGCCCAGGAGGTCAGCAGTCTGTTCTTGGCTGGGTCAACTCTGCTTTTCCCGCAACCTGGGGTTGTCGGGGGAGCGCT	83.33	48.34	53.57	59.11	71.07	58.01	59.05	56.34	20	20	20	20	20	20	50.26	44.65	44.43	55.7	55.1	53.85	34.43	91.48	49.98	23.18	51.24	53.92	84.92	101.01	94.81	43.11	81.58	137.8	90.06	45.33	102.08	70.6	61.44	57.73
P2RX7	NM_002562.5	ACATCACTTGTACCTTCCACAAGACTCAGAATCCACAGTGTCCCATTTTCCGACTAGGAGACATCTTCCGAGAAACAGGCGATAATTTTTCAGATGTGGC	83.33	40.21	41.27	31.34	41.96	29.36	47.39	25.3	20	20	20	20	20	20	35.32	24.09	40.73	42.15	43.15	44.39	35.66	62.8	48.46	28.41	75.75	65.76	48.53	70.9	66.66	37.84	51.43	82.68	61.06	41.7	62.38	60.14	44.37	45.48
P2RY12	NM_022788.3	GTAACCAACAAGAAATGCAAGCCGTCGACAACCTCACCTCTGCGCCTGGTAACACCAGTCTGTGCACCAGAGACTACAAAATCACCCAGGTCCTCTTCCC	100	41.64	110.65	86.89	122.45	118.18	133.64	74.74	48	32.09	25.62	32.08	24.62	54.61	95.09	94.96	104.41	118.17	108.88	101.16	102.05	152.91	127.22	45.61	211.66	110.47	117.58	149.57	177.77	91.51	162.28	149.28	128.23	99.72	170.13	156.9	124.59	136.45
PAH	NM_000277.1	TTCAAGAGCTGGACAGATTTGCCAATCAGATTCTCAGCTATGGAGCGGAACTGGATGCTGACCACCCTGGTTTTAAAGATCCTGTGTACCGTGCAAGACG	47.22	42.41	20	20	20	20	20	20	20	20	20	20	20	20	20	22.68	20	21.08	20	24.74	20	43.69	34.83	22.43	62.38	31.56	28.93	20	35.55	25.52	23.94	45.93	45.79	58.02	41.59	20	39.25	20
PAK1	NM_002576.3	TGAACCACTTCCTGTCACTCCAACTCGGGACGTGGCTACATCTCCCATTTCACCTACTGAAAATAACACCACTCCACCAGATGCTTTGACCCGGAATACT	100	14.03	699.88	720.76	637.09	689.71	703.92	704.82	918.6	942.28	942.02	966.68	992.11	972.3	690.1	723.53	734.6	695.48	733.63	810	743.89	741.36	879.94	933.11	831.04	720.7	674.71	605.09	626.65	795.42	762.61	649.94	772.41	892.01	750.45	771.42	901.13	869.42
PALM	NM_001040134.1	GGTCACAATGATCTTCATGGGTTACCAGAACGTGGAGGATGAGGCCGAGACCAAGAAGGTGCTGGGCCTTCAAGATACCATCACGGCGGAGCTGGTGGTC	100	12.59	286.27	328.33	331.39	283.62	293.69	373.68	373.11	340.2	340.01	341.77	407.76	333.6	292.07	347.24	273.25	311.61	335.28	344.23	283.42	293.54	283.22	412.72	291.87	253.82	327.56	324.4	355.55	390.67	309.48	291.67	299.19	261.08	281.65	308.57	285.02	271.15
PARK7	NM_001123377.1	GGTCATTTGTCCTGATGCCAGCCTTGAAGATGCAAAAAAAGAGGGACCATATGATGTGGTGGTTCTACCAGGAGGTAATCTGGGCGCACAGAATTTATCT	100	22.43	3012.03	3571.73	2866.91	3434.24	2343.28	3209.06	3231.48	3208.11	3348.89	3539.33	2927.09	3048.69	3019.87	2928.15	3087.26	2826.33	2376.15	2943.07	3126.79	1844.53	2000.7	2623.64	2016.32	1759.67	2832.29	2299.93	2875.48	2937.96	2698.41	1653.55	1750.89	1914.55	1861.94	1736.34	2374	1759.83
PARP1	NM_001618.3	AAGGTTTGGGCAAAACTACCCCTGATCCTTCAGCTAACATTAGTCTGGATGGTGTAGACGTTCCTCTTGGGACCGGGATTTCATCTGGTGTGAATGACAC	100	30.19	822.82	967.18	768.11	895.98	690.71	814.05	486.58	569.99	555.43	572.93	520.13	550.85	855.83	804.32	908.63	807.63	715.04	824.56	827.5	404.13	401.35	542.82	427.77	357.72	787.63	510.88	577.76	572.81	629.6	323.82	456.42	446	359.16	424.93	498.35	416.34
PCNA	NM_002592.2	GGTGTTGGAGGCACTCAAGGACCTCATCAACGAGGCCTGCTGGGATATTAGCTCCAGCGGTGTAAACCTGCAGAGCATGGACTCGTCCCACGTCTCTTTG	100	20.8	170.36	235.03	190.1	213.43	190.35	249.5	120.01	231.08	151.38	149.32	148.76	172.14	213.28	189.92	231.04	234.08	189.88	188.49	215.79	277.16	240.81	208.6	285.18	232.78	167.04	136.95	176.29	139.02	176.47	204.4	242.71	279.21	234.4	218.35	274.78	218.67
PCSK2	NM_002594.2	GAGGTTACAGAGACATCAATGAGATCGACATCAACATGAACGATCCTCTTTTTACAAAGCAGTGGTATCTGATCAATACTGGGCAAGCTGATGGCACTCC	100	32.44	233.59	266.37	225.21	267.86	207.45	243.76	399.3	436.48	433.17	493.29	439.87	395.33	229.58	208.34	223.64	207.74	194.53	233.61	226.24	228.01	242.32	412.72	262.9	205.16	181.98	236.99	282.96	332.6	276.67	186.02	192.34	193.99	215.49	198.74	238.94	209.92
PDE1B	NM_000924.3	AGCTATCCATGATTATGAGCACACGGGCACTACCAACAGCTTCCACATCCAGACCAAGTCAGAATGTGCCATCGTGTACAATGATCGTTCAGTGCTGGAG	100	21.11	72.01	90.45	83.06	110.3	90.13	82.78	100.37	103.98	87.33	106.18	68.49	134.15	96.45	101.34	125.15	75.27	100.92	88.79	99.59	90.11	151.45	108.41	133.68	140.72	85.86	107.81	146.66	113.51	151.64	96.46	114.49	139.6	117.2	101.98	133.12	97.96
PDE4D	NM_006203.4	TAGCTGCAGGTCTTTGGTCCCAGGGCTGTGCCTTAACTTTAACCAATATTTTCTTCTGTTTTGCTGCATTTGAAAGGTAACAGTGGAGCTAGGGCTGGGC	100	23.73	128.21	126.06	137.87	139.66	120.43	110.38	290.2	187.43	222.41	202.41	235.45	210.13	143.32	154.49	142.92	143.01	157.35	179.03	134.02	158.38	115.1	228.04	187.15	153.87	136.25	145.69	161.48	161.9	136.56	140.09	132.8	150.48	136.1	163.44	167.26	162.69
PDGFRB	NM_002609.3	CGTGGGCTTCCTCCCTAATGATGCCGAGGAACTATTCATCTTTCTCACGGAAATAACTGAGATCACCATTCCATGCCGAGTAACAGACCCACAGCTGGTG	100	41.97	233.59	278.47	250.9	288.63	276.59	272.5	89.46	98.85	59.39	49.77	59.93	89.04	191.54	167.24	213.27	267.96	194.53	196.5	193.04	151.55	124.19	79.25	147.05	117.05	221.17	228.24	293.33	167.18	249.18	222.77	134.33	125.1	156.89	133.36	110.93	106.71
PDPK1	NM_002613.3	TCATTTCTCCACTGTAGTTGGGGTCCATTGATTGTGCAGGGGAACGTGCAGGAGGTTTTTCTAGGCACCGTGTTCAGTGCTGCTTCACTCTACCAGAGAT	100	13.79	431.17	475.76	498.37	477.71	481.71	450.72	565.13	399.25	473.92	399.28	432.37	325.29	425.88	452.12	449.5	505.05	433.54	471.59	387.31	427.34	336.23	452.35	383.21	330.1	447.94	458.43	481.47	483.94	532.94	530.51	393.84	310.03	385.62	432.78	373.76	381.36
PECAM1	NM_000442.3	ATCTGCACTGCAGGTATTGACAAAGTGGTCAAGAAAAGCAACACAGTCCAGATAGTCGTATGTGAAATGCTCTCCCAGCCCAGGATTTCTTATGATGCCC	33.33	36.75	20	20	20	20	20	20	20	26.96	20	23.23	20	20	20	22.68	20	20.32	20	20	20	42.32	42.41	20	20	38.14	20	20	20	20	21.28	20	41.22	48.95	43.48	20	42.67	20
PFN1	NM_005022.2	CTGGGCCGCCGTCCCCGGGAAAACGTTCGTCAACATCACGCCAGCTGAGGTGGGTGTCCTGGTTGGCAAAGACCGGTCAAGTTTTTACGTGAATGGGCTG	100	32.61	4554.06	5192.01	4359.46	4798.62	3376.63	4635.95	2803.82	2852.5	2828.39	2881.24	2479.73	2849.24	4741.73	4899.62	4942.28	4330.19	3895.85	5133.64	5236.73	2322.39	2276.34	2635.6	2265.85	2068.73	4820.96	3749.04	4790.98	4483.93	4775.21	2147.32	2372.17	2273.53	2179.51	2365.24	2669.26	2146.43
PGAM1	NM_002629.2	ATGGAAAAGCTCCCCTTATCCAACAGAGTTTAAAAGTAGTGACTTGGGTTTTTGCGAGTGCTTTGTTTACTAAGGACTTTGGGGAGGAACCATGCTAAGC	100	18.76	1649.15	2076.09	1644.96	2043.35	1478.54	1838.51	1381.18	1564.9	1401.97	1692.24	1411.64	1543.34	1855.67	1836.83	2011.27	1603.22	1677.71	1948.95	1950.71	1363.95	1160.13	1327.15	1225.39	1096.84	1804.83	1727.86	1999.94	1697.31	2063.49	1538.72	1263.94	1174.84	1253.27	1238.19	1332.92	1212.29
PGK1	NM_000291.2	GCAAGAAGTATGCTGAGGCTGTCACTCGGGCTAAGCAGATTGTGTGGAATGGTCCTGTGGGGGTATTTGAATGGGAAGCTTTTGCCCGGGGAACCAAAGC	100	15.93	1912.6	2068.97	1883.87	2051.23	1480.87	2006.38	2284.51	1994.96	2395.22	2157.89	1923.21	1977.85	1834.61	1868.01	2005.35	1714.61	1535.63	1938.03	1838.82	1368.04	1408.51	1719.68	1352.38	1305.94	1763.77	1489.9	1801.43	1858.33	1881.71	1389.44	1506.65	1461.3	1500.9	1507.53	1655.49	1488.68
PHF19	NM_001009936.1	AAACTGACGGAGGGCCAGTATGTGCTGTGCCGGTGGACAGATGGCCTGTACTACCTCGGGAAGATCAAGAGGGTCAGCAGCTCTAAGCAAAGCTGCCTCG	61.11	27.98	33.37	36.32	34.25	40.11	28.75	40.24	20	20	20	22.12	20	20	31.24	31.18	38.51	33.12	32.53	40.03	42.42	27.31	34.83	23.18	20	20	34.53	20	31.11	36.96	31.92	20	20	38.07	20	20	20	20
PHF2	NM_005392.3	ATGGTGCTTTCCGATCGTGGACGAAGAAGCAGGCTTTGGCAGAGCATGAGGACGAGCTCCCGGAGCACTTCAAACCTTCACAGCTAATCAAAGACCTGGC	100	14.13	396.92	441.57	453.84	451.21	367.5	424.27	628.4	483.98	390.08	473.39	495.52	444.01	415.69	425.9	416.92	411.72	410.3	443.21	452.48	380.92	319.57	497.21	396.58	314.32	379.82	345.77	413.32	450.51	412.34	374.35	416.73	389.8	332.69	350.41	378.88	381.36
PHF21A	NM_016621.3	CACGATGGGTTTGTTTCTGTTTTCTTGGGTGGGGAGCAGGGACGGGCGGAGGGAGGAGAGCAGGTTTCAGATCCTTACTTGCCGAGCCGTTTGTTTAGGT	100	16.67	314.38	275.63	292.86	281.47	323.21	372.53	384.02	327.36	404.06	364.99	416.32	408.39	244.52	302.59	246.6	349.25	279.51	291.83	248.37	264.87	340.77	419.45	467.88	347.2	303.29	307.89	281.47	329.08	303.27	305.45	366.36	387.99	393.18	398.78	353.28	372.61
PIK3CA	NM_006218.2	CCTCAGGCTTGAAGAGTGTCGAATTATGTCCTCTGCAAAAAGGCCACTGTGGTTGAATTGGGAGAACCCAGACATCATGTCAGAGTTACTGTTTCAGAAC	100	30.76	354.77	340.44	335.67	352.38	371.38	382.88	567.31	630.32	646.26	566.29	709.57	669.57	313.13	386.22	365.82	350.75	403	410.46	359.03	587.08	776.95	665.44	822.12	578.67	343.42	339.94	314.07	423.23	370.67	434.06	590.75	774.16	570.87	516.46	622.94	547.54
PIK3CB	NM_006219.1	CCGCCAGTGTTGTGAGGATGCATATCTGATTTTACGACGGCATGGGAATCTCTTCATCACTCTCTTTGCGCTGATGTTGACTGCAGGGCTTCCTGAACTC	100	56.47	101.86	93.3	108.75	88.09	124.31	100.03	96.01	192.56	146.72	133.83	176.59	230.31	91.02	80.79	82.94	100.11	86.31	90.97	94.68	256.68	389.23	176.45	412.18	277.5	100.79	114.61	128.89	66.87	99.32	186.02	201.5	368.04	253.3	228.81	312.32	262.4
PIK3R1	NM_181504.2	TCATGATGAGAAGACATGGAATGTTGGAAGCAGCAACCGAAACAAAGCTGAAAACCTGTTGCGAGGGAAGCGAGATGGCACTTTTCTTGTCCGGGAGAGC	100	26.51	216.02	214.38	209.8	224.17	240.85	217.31	381.84	337.63	394.74	418.08	433.44	383.46	185.43	208.34	194.76	230.32	211.79	225.61	219.48	263.5	274.13	417.96	352.02	293.28	187.58	239.9	253.33	262.21	211.05	227.36	254.92	241.13	274.09	285.03	291.84	316.63
PINK1	NM_032409.2	TGCTTCATCTAAGCCTCTGGGGTGAACATATTCTAGCCCTGAAGAATCTGAAGTTAGACAAGATGGTTGGCTGGCTCCTCCAACAATCGGCCGCCACTTT	100	12.83	218.66	216.51	249.19	219.16	281.26	221.91	200.74	220.81	218.91	193.56	223.68	188.76	189.51	233.86	206.61	247.63	240.34	244.53	218.86	253.95	169.63	264.68	191.61	219.63	269.7	208.82	201.48	248.13	248.29	266.41	232.03	172.24	234.4	223.58	162.14	229.16
PKN1	NM_213560.1	ATCCACAGCGACGTGTTCTCTGAGCCCCGTGCCATCTTTTATTCCGCCTGCGTGGTGCTGGGCCTACAGTTTCTTCACGAACACAAGATCGTCTACAGGG	100	16.87	327.55	311.95	297.99	277.17	266.49	321.94	340.39	299.12	347	336.24	323.21	347.84	275.77	343.7	311.76	309.35	275.52	338.41	309.24	234.83	224.15	292.35	274.04	203.85	299.56	276.81	297.77	352.84	275.78	227.36	187.76	252.01	211.71	173.9	245.76	248.41
PLA2G16	NM_007069.3	TGGGCTTGGCAGCCATGAGCCTTATTGGAGTCATGTTCTCAAGAAACAAGCGACAAAAGCAATAACTGAAAAAGACTGTCCTGTCAGCGATGACTTTATA	100	53.07	461.9	408.81	470.11	406.09	429.65	446.12	102.55	101.42	82.67	80.74	82.41	110.41	393.28	404.64	439.13	402.69	377.77	469.41	431.58	196.6	163.57	89.72	187.15	153.87	480.6	371.99	444.43	359.88	425.65	225.07	183.18	143.23	139.88	152.98	148.48	164.44
PLA2G2A	NM_000300.2	TTCCCTGGAAACCTTCCACCCAGTGCTGAATTTCCCTCTCTCATACCCTCCCTCCCTACCCTAACCAAGTTCCTTGGCCATGCAGAAAGCATCCCTCACC	94.44	48	143.14	104.69	144.72	123.19	136.74	101.18	20	39.8	20	26.54	21.4	27.31	90.34	105.59	128.11	137.74	126.14	93.15	97.75	176.13	107.53	33.65	122.54	123.62	139.98	204.93	198.51	110.87	180.9	241.14	160.28	116.03	175.8	168.67	95.57	150.44
PLA2G2E	NM_014589.1	GGCGTCTGGAGAAGCTGGGCTGTGAGCCCAAACTGGAAAAGTATCTTTTCTCTGTCAGCGAACGTGGCATTTTCTGCGCCGGCAGGACCACCTGCCAGCG	91.67	45.02	41.27	51.28	54.8	58.01	45.06	36.79	20	28.24	20	27.65	20	28.49	63.17	55.27	74.79	63.98	62.41	53.13	54.72	69.63	54.52	35.89	66.84	48.66	85.86	106.84	108.15	59.83	85.13	130.91	88.54	76.15	115.31	75.83	40.96	73.47
PLA2G2F	NM_022819.3	AAAAAGAAGGTGCTGGATAGATGCTTCTCTGGGTGGAGGGGCCCACGCTTCGGGGCCTCCTGTCCTTCAAGAACCTCCAGGTCTAGCCTGGGTATGAAGA	80.56	46.13	49.18	57.69	65.94	62.31	55.16	56.34	20	20	20	20	20	20	57.73	46.77	57.02	57.96	61.08	49.49	39.96	118.78	57.55	20	51.24	43.4	88.65	99.07	82.96	41.35	78.92	112.53	87.01	45.33	66.16	70.6	44.37	52.48
PLA2G4A	NM_024420.2	AACTGGATGCAGCTGTAGCAGATCCTGATGAATTTGAGCGAATATATGAGCCTCTGGATGTCAAAAGTAAAAAGATTCATGTAGTGGACAGTGGGCTCAC	94.44	42.74	69.37	64.1	52.23	63.74	72.26	71.29	20	26.96	20	23.23	24.62	34.43	59.09	60.94	83.68	76.02	71.7	77.87	68.86	117.42	101.47	35.14	142.59	63.13	69.06	79.64	62.22	62.47	76.26	124.02	85.48	90.65	122.87	64.07	52.91	71.72
PLA2G4B	NM_001114633.1	GCCACTGCCCCATCATTCCTGCTCCTGAGGACTCAGTCTCATGGCTGTGGCAGAGGTGTCCAGGACCTGCCTGCTCACGGTTCGTGTCCTGCAGGCCCAT	0	0	20	20	20	20	20	20	20	20	20	20	20	20	20	20	20	20	20	20	20	20	20	20	20	20	20	20	20	20	20	20	20	20	20	20	20	20
PLA2G4C	NM_001159322.1	GGGGAAGTGCTCTTGGTAACACTGAAGTCATTAGGGAATACATTTTTGACCAGTTAAGGAATCTGACCCTGAAAGGTTTATGGAGAAGGGCTGTTGCTAA	94.44	38.48	27.22	24.22	28.26	29.36	27.97	26.45	20	32.09	39.59	30.97	52.44	35.62	33.28	23.39	26.66	21.08	32.53	37.84	30.74	57.34	54.52	56.82	86.89	59.18	36.4	39.82	51.85	40.48	29.26	20	54.95	59.83	54.82	45.76	63.15	54.23
PLA2G4D	NM_178034.3	CGCTCACCGACACCAGTCATCCTGTGTGGAATGAGGCCTTCCGTTTCCTTATCCAAAGTCAGGTCAAGAATGTTCTGGAGCTTAGCATCTATGATGAGGA	0	0	20	20	20	20	20	20	20	20	20	20	20	20	20	20	20	20	20	20	20	20	20	20	20	20	20	20	20	20	20	20	20	20	20	20	20	20
PLA2G4E	NM_001206670.1	ACCACGGTAGTGATCCCAGGGTCATGGCTGTCCAATTCTTTCCGAGAAATCCTTACCCATCGGTCCTTCGTGTCTGAGTTTCACAACTTCCTGTCTGGGC	86.11	42.82	64.98	60.54	65.94	69.47	86.24	48.29	20	26.96	20	20	20	33.24	52.3	55.98	59.98	73.76	58.42	42.21	51.64	80.55	57.55	20	62.38	53.92	83.06	109.75	100.74	55.43	89.56	126.31	103.8	68.89	75.61	75.83	61.44	59.48
PLA2G4F	NM_213600.2	CCTATGTTGCTGACTCCATCATCCTAACCCTCCTTCTGCCTTCTGGTCTCCTCGTGCCTCCTCCCAGATCACCCTTCTCTTCCCAGCGCCCTAAAGCCTG	94.44	44.31	58.84	62.67	98.48	72.34	90.9	65.54	56.73	29.53	20	20	26.76	34.43	70.64	78.66	73.31	82.8	73.03	65.5	64.55	117.42	68.15	23.93	91.35	68.39	89.59	133.06	128.89	66.87	111.73	181.43	83.96	68.89	105.86	87.6	68.27	87.47
PLA2G6	NM_001004426.1	ACGCTGGATGCCATGACCGAGATCCATGAGTACAATCAGGACCTGATCCGCAAGGGTCAGGCCAACAAGGTGAAGAAACTCTCCATCGTTGTCTCCCTGG	100	15.88	60.59	74.78	70.22	54.43	61.38	59.79	82.91	68.04	74.52	74.1	66.35	60.55	72	65.9	77.76	70	58.42	69.14	74.39	60.07	63.61	71.78	100.26	59.18	63.46	76.73	82.96	92.39	79.81	55.12	48.85	74.33	83.17	58.84	58.03	75.22
PLCB1	NM_015192.3	GTGGCACTTAATTTCCAGACAATGGACCTGGCTATGCAAATAAATATGGGGATGTATGAATACAACGGGAAGAGTGGCTACAGATTGAAGCCAGAGTTCA	100	22.45	132.6	124.64	127.59	118.18	130.53	135.68	187.65	120.67	159.53	137.15	145.55	169.77	113.43	109.84	118.48	140	117.51	125.18	115.58	69.63	72.7	181.69	106.94	76.28	120.38	106.84	109.63	131.98	132.13	73.49	126.7	97.9	109.64	111.14	87.04	118.95
PLCB2	NM_004573.2	TCCTCCGTGTGGATCCTAAGGGCTACTACTTATACTGGACGTATCAAAGTAAGGAGATGGAGTTTCTGGATATCACCAGCATCCGGGATACTCGCTTTGG	27.78	27.58	20	20	20	20	20	20	20	20	20	20	20	20	20.38	20.55	24.44	20	20	20	20	27.31	48.46	23.93	20	42.08	21.46	20	20	20	21.28	20	20	20	20	30.07	20	20
PLCB3	NM_000932.1	ATGCAAACACAACTCAGTTCAAGAGGCTGAAAGAGATGAACGAGAGGGAGAAGAAGGAGCTGCAGAAGATCCTGGACAGAAAGCGCCATAACAGCATCTC	91.67	23.24	36.88	33.47	49.67	35.09	38.07	44.84	54.55	26.96	32.6	48.67	36.39	37.99	39.4	43.23	47.39	47.42	55.77	53.13	38.73	46.42	36.35	48.6	46.79	39.45	26.13	36.91	41.48	40.48	40.79	20	41.22	20	20	35.3	49.49	36.74
PLCB4	NM_182797.2	TAGATCGTTTAGAACTTTACCAAGAAATGGACCATCCTCTGGCTCACTACTTCATCAGTTCTTCCCATAACACTTATCTCACTGGCAGACAGTTCGGCGG	100	13.01	174.75	190.16	191.81	194.81	234.64	151.77	220.38	190	248.02	234.48	217.26	220.82	172.53	230.31	222.16	215.27	211.12	203.77	214.56	225.28	199.92	222.81	164.87	178.86	206.24	248.64	259.25	210.29	238.54	261.81	238.13	175.86	164.46	203.97	201.39	215.17
PLCL2	NM_015184.5	GATAACACACCCCTAGTGGTCCTAAATCTCAGCGAGCAGTACCCCACAATGGAGCTGCAGGGAATTGTGCCGGAGGTTCTGAAGAAGATCGTAACAACTT	100	20.81	157.19	182.33	174.69	205.55	151.51	171.32	244.38	263.17	262	326.28	294.31	302.73	190.86	167.24	194.02	161.07	178.59	174.66	178.29	180.22	168.11	254.21	231.71	155.19	162.38	196.19	228.14	202.38	204.84	218.18	198.44	217.56	202.26	218.35	223.58	216.92
PLEKHO2	NM_025201.4	ACTTCTGTGCCTCCTCAGATGGGGATTTATCTGGATCTCTGTGGTTCCTTCTCAGCCGAAACAGGTCCAGTATCCCAGTCATTTCTTCAAATGCTGATAG	100	35.06	96.6	94.01	119.88	87.38	98.67	81.64	45.82	53.92	37.26	30.97	39.6	34.43	91.02	103.46	97.75	93.33	112.2	89.51	81.15	101.03	60.58	46.36	75.75	69.7	104.52	133.06	124.44	106.47	117.94	169.95	109.91	87.03	98.3	71.91	66.56	83.97
PLLP	NM_015993.2	GTTTCAGCTGCACATGAAGTTGTACATGGTTCCCTGGCCACTGGTGTTAATGATCTTTAACATCAGCGCCACCGTTCTCTACATCACCGCCTTCATCGCC	97.22	42.16	68.5	64.1	89.06	87.38	86.24	55.19	48	66.76	20	56.41	31.04	42.74	78.11	65.2	100.71	94.09	86.31	89.51	83	146.09	122.68	46.36	151.5	109.16	108.25	130.15	128.89	65.99	128.58	169.95	145.02	175.86	166.35	125.52	133.12	129.45
PLS1	NM_002670.2	AGTCCATTTCTGCTGCTAACAATTGAATCCAGAAATCTACTTTCTCCATCTTCCACTGTTAGTGCCAGTGAGCAATACTGTTGTGCAACAAAAATGTCAC	97.22	34.07	93.08	88.31	107.04	106.72	139.85	85.08	20	51.35	32.6	47.56	38.53	61.73	99.85	76.53	116.26	109.14	97.6	105.53	110.66	154.28	107.53	44.86	131.45	123.62	112.92	113.64	114.07	69.51	118.83	151.58	99.22	85.21	126.65	111.14	87.04	115.46
PLXNB3	NM_001163257.1	CCGGAGCCCTGCTGTACCAGACAGAGCCCACCCGCAGCGGGTCTTCTTCACCCTAGACAACGTGCAAGTGGACTTCGCCAGTGCCAGTGGGGGCCAGGGC	80.56	49.74	45.66	44.87	59.09	63.03	69.15	71.29	20	20	20	20	20	20	40.07	35.43	37.77	62.47	47.14	37.84	39.35	64.17	49.98	24.67	49.02	46.03	69.99	98.1	106.66	46.63	76.26	121.72	59.53	38.07	69.94	44.45	20	41.98
PLXNC1	NM_005761.2	GTCGGAGAGCCCTTCTATTTGCTGGTGACGACTCTGAACCAGAAAATTAACAAGGGTCCCGTGGATGTAATCACTTGCAAAGCCCTGTACACACTTAATG	100	22.47	220.41	180.9	237.2	189.8	240.08	205.81	305.47	231.08	252.68	272.09	332.84	249.31	221.43	222.52	243.63	220.54	236.35	244.53	235.46	305.83	389.23	305.06	421.09	320.9	261.3	232.13	225.18	220.85	250.95	291.67	262.56	360.79	374.28	364.79	353.28	355.12
PMP22	NM_000304.3	ATGGCTGCAGTCTGTCCAGGCCACCATGATCCTGTCGATCATCTTCAGCATTCTGTCTCTGTTCCTGTTCTTCTGCCAACTCTTCACCCTCACCAAGGGG	100	25.34	241.49	377.47	262.89	328.74	227.65	246.05	141.83	198.98	138.57	142.68	169.1	180.45	235.69	160.16	259.93	243.12	204.49	195.04	221.94	292.18	336.23	189.91	311.92	284.07	182.91	195.22	287.4	140.78	258.93	234.25	254.92	317.28	281.65	240.58	271.36	255.4
PNKD	NM_022572.4	GAGAGACAGCCACGGTCCTCTTTGGCCGATGCTGTATTCTCATTTTGGCCCTTGTTCTTAGGCCCGTCTGCCCGCCTTCCTCCATCTAACCTTTCCTGTT	100	41.73	62.35	51.28	73.64	57.3	63.71	35.64	54.55	41.08	37.26	32.08	26.76	24.93	64.53	54.57	86.64	73.01	65.73	59.68	51.64	128.34	78.76	36.64	80.21	84.17	83.06	116.55	97.78	41.35	82.47	151.58	119.07	97.9	96.41	71.91	63.15	87.47
POLR2B	NM_000938.1	TGTCTGAAGTTTCTATGATCAGAGATATTCGAGAGAGGGAGATTCGGATCTATACGGATGCAGGCCGTATTTGTAGACCACTTCTGATTGTGGAAAAACA	100	18.57	771.01	858.93	790.37	801.44	715.57	860.04	1101.89	962.82	1122.51	1010.92	1175.12	1010.29	711.84	746.21	737.57	858.06	768.15	835.47	762.95	679.92	763.32	1060.22	891.19	652.31	764.3	615.77	663.69	753.19	681.92	574.15	633.49	815.86	648.37	709.96	798.73	725.97
POLR2H	NM_001278698.1	ATGAGGCTGCAGGGGGATGCCAACAACCTGCATGGATTCGAGGTGGACTCCAGAGTTTATCTCCTGATGAAGAAGCTAGCCTTCTGAACCTCGCCTGAAG	100	20.23	190.56	258.53	240.62	280.76	196.57	254.1	207.29	356.88	235.21	325.18	242.94	326.48	243.84	228.19	243.63	245.37	256.27	230.7	243.45	359.08	340.77	286.36	405.49	273.55	208.11	234.07	242.96	233.17	255.39	211.29	315.98	362.61	310.01	303.34	377.18	271.15
POLR2J	NM_006234.4	GACCTGGATGTGGACTTGAGCAGCGGTGACTTCGCAAGCAAATGGATTGTCAGGCTTGATGCAGGCAGATGACCTGTTTCAGGGGCGTCCGGCTGGCAGG	100	27.69	108.01	131.76	126.73	127.49	124.31	140.27	87.28	97.57	80.35	76.32	80.27	92.6	83.55	109.84	118.48	133.22	99.59	113.53	90.99	137.9	81.78	84.49	109.17	72.33	117.58	147.63	177.77	140.78	151.64	225.07	116.01	92.46	96.41	91.52	109.23	94.46
POLR2K	NM_005034.3	ATCTAGGGATCCAATCAGATGCAGAGAATGTGGATACAGAATAATGTACAAGAAAAGGACTAAAAGATTGGTCGTTTTTGATGCTCGATGAATGCTGGGA	100	25.37	1193.4	1465.02	1138.89	1377.28	961.09	1315.36	1529.55	2020.63	1979.52	2298.35	1902.88	2121.5	1185.94	1296.83	1222.61	1030.42	950.06	1379.11	1308.87	1366.68	2005.24	1682.3	1947.25	1525.58	1264.5	1002.33	1277	1365.59	1228.16	904.86	1167.77	1836.59	1514.13	1268.26	1979.76	1569.15
POLR2L	NM_021128.4	TGAGGCATCCGGGAGCTGGCGTAATGCCTGGCCGCAGTGTGTGTGTATCCGATACCCCACTCTGGAAGGAACCATCCAGTAAAGGTCTTTCAGAACCACT	100	31.63	1473.53	1741.35	1413.76	1604.32	1140.56	1651.1	1069.16	1042.41	1116.68	1030.83	922.54	905.82	1439.98	1368.41	1400.34	1419.56	1064.26	1430.78	1481.01	741.36	728.49	922.65	608.24	669.41	1244.9	915.89	1183.67	1229.21	1132.39	615.49	691.5	659.94	669.17	590.98	834.57	608.77
PPARGC1A	NM_013261.3	GAACAAGCACTTCGGTCATCCCAGTCAAGCTGTTTTTGACGACGAAGCAGACAAGACCGGTGAACTGAGGGACAGTGATTTCAGTAATGAACAATTCTCC	100	21.67	128.21	124.64	122.45	124.62	100.23	91.98	87.28	95	75.69	112.82	66.35	91.41	107.32	107.01	123.67	107.63	81	90.97	121.73	137.9	112.08	82.99	135.91	107.84	111.99	118.49	142.22	104.71	138.33	186.02	141.96	163.17	136.1	96.75	102.4	117.21
PPM1L	NM_139245.2	AGTTCATGATCTTGGCATCAGATGGTCTCTGGGATGCTTTCAGCAATGAAGAAGCAGTTCGATTCATCAAGGAGCGCTTGGATGAACCTCACTTTGGGGC	100	17.24	172.12	158.11	184.11	164.73	199.68	164.42	248.74	197.7	245.69	199.09	225.82	226.75	159.62	199.13	168.84	200.21	181.25	193.59	178.9	240.29	277.16	234.77	274.04	239.36	186.64	172.88	183.7	210.29	173.81	181.43	248.82	279.21	255.19	249.73	218.46	236.16
PPP2CA	NM_002715.2	GACATTTAATCATGCCAATGGCCTCACGTTGGTGTCTAGAGCTCACCAGCTAGTGATGGAGGGATATAACTGGTGCCATGACCGGAATGTAGTAACGATT	100	21.52	1829.17	2190.76	1698.06	2151.5	1558.56	1975.34	2500.52	2337.72	2604.82	2686.58	2505.42	2325.69	1916.8	1965.09	1994.98	1751.49	1732.15	2085.04	2046.62	1392.62	1391.85	2284.19	1508.34	1349.34	1895.35	1490.87	1739.21	2073.03	1911.86	1164.37	1552.44	1492.12	1262.72	1368.94	1774.96	1518.42
PPP2R5C	NM_002719.3	GCCCATCATGTTTCCTTCCTTGTACCGCAACTCAAAGACCCATTGGAACAAGACAATACATGGCTTGATATACAACGCCCTGAAGCTCTTCATGGAGATG	100	20.51	2018.85	1969.97	2011.46	1951.68	1767.56	2096.06	2339.06	1933.34	2410.36	2285.08	2174.72	2100.13	1732.73	1988.48	1843.17	1938.16	1716.88	2039.19	1820.37	1235.61	1335.82	1953.71	1325.65	1215.2	1912.15	1576.34	1770.32	2087.99	1812.54	1265.42	1398.27	1211.1	1206.01	1231.65	1414.85	1322.5
PPP2R5E	NM_006246.3	GGCTTTGCTTTACCTCTTAAGGCAGAACACAAACAGTTTCTGGTGAAAGTATTGATCCCTTTACACACTGTCAGGAGCTTATCACTCTTCCATGCACAGC	100	12.33	824.58	885.28	829.76	837.97	829.01	833.6	1101.89	1055.25	1165.59	1027.51	1048.83	1068.47	821.19	954.55	884.19	818.17	817.28	1005.04	913.57	775.5	867.83	1058.73	964.71	777.25	930.41	764.38	862.2	916.85	840.65	649.94	941.85	975.41	776.91	910.01	897.72	853.68
PPP3CA	NM_000944.4	GGTGCCTACTTCCACTGTAAGAAAGAATCTTGGTGGATTTGTGTCTCAAATCAGATAAGAGAAGCCTGTTTAAAGAGCAGATGCCATCTTCTGGCTTCCT	100	20.48	334.57	343.29	327.11	338.05	334.09	313.89	418.94	424.92	418.03	455.69	440.94	433.32	329.43	340.15	344.35	310.86	329.97	359.52	367.03	281.25	254.44	461.32	171.55	244.62	308.89	301.09	309.62	345.8	338.74	252.63	291.56	275.58	232.51	312.49	310.62	218.67
PPP3CB	NM_021132.2	TTGGATGGGATACCCAGGGTTGATGTTCTGAAGAACCACTTGGTGAAAGAAGGTCGAGTAGATGAAGAAATTGCGCTTAGAATTATCAATGAGGGTGCTG	100	21.95	873.75	984.27	935.94	919.62	853.87	963.52	1584.1	1285.04	1612.73	1438.96	1571.1	1535.03	874.85	923.37	930.1	867.09	894.96	1079.27	975.05	831.47	1173.76	1512.57	1196.42	1017.93	915.48	979.99	1016.27	1246.81	1031.3	760.17	980.01	1038.86	958.38	1042.06	1105.93	1072.34
PPP3CC	NM_005605.4	GACATTAGGAAATTAGACAGGTTTACGGAACCTCCCGCCTTTGGACCTGTGTGTGACCTGCTTTGGTCTGATCCCTCAGAGGATTATGGCAATGAGAAGA	100	11.67	125.57	119.65	109.61	114.59	106.44	113.83	144.01	116.82	153.7	139.36	133.78	136.53	114.79	106.3	119.22	106.13	127.47	132.45	111.89	132.44	128.74	133.09	131.45	117.05	119.45	152.49	128.89	128.46	135.67	163.06	128.23	126.91	109.64	118.98	93.87	129.45
PPT1	NM_000310.3	ATGTAGGCGCGAAAGTGAAAAGTGAGGCAGCTAGTTCTTCCTATTCCATTCTCGACCAACCTGCCCTTTCTTAATATGACTAGTGGTCTTGATGCTAGAG	100	25.27	938.74	1022.73	912.82	949.7	702.36	850.84	700.41	721.47	749.89	821.79	660.33	702.81	808.97	878.02	834.57	767.74	655.28	866.77	880.99	449.19	469.5	552.54	474.56	435.31	830.56	645.88	776.27	720.63	785.67	548.89	462.53	465.95	474.46	422.32	556.38	453.08
PQBP1	NM_001167992.1	AGAGGCATCCTCAAACATCTGGAGCCTGAACCAGAGGAAGAGATCATTGCCGAGGACTATGACGATGATCCTGTGGACTACGAGGCCACCAGGTTGGAGG	100	18.01	538.3	569.06	524.92	542.89	430.43	559.95	687.32	631.61	705.64	705.65	672.11	673.13	515.54	611.57	514.67	515.59	493.29	577.84	541.62	375.46	390.75	619.83	456.74	369.56	581.39	518.65	531.84	674.88	607.43	333.01	555.64	456.88	442.33	496.84	529.07	453.08
PRF1	NM_005041.3	ACTGTTTTTCAGGGAGGTGGCTGGGTTTACACGCTAATCCCGATTCACCCTGTCCAAACTGCCTAAGCCCTCCGCCATTCTCAAGCCCTGCAGTCACAGC	86.11	48	46.54	66.95	76.21	88.81	67.59	70.14	20	20	20	20	20	24.93	59.77	44.65	69.61	91.83	61.74	56.04	48.57	102.4	62.1	28.41	98.03	63.13	74.66	116.55	100.74	47.51	97.54	165.35	111.43	81.59	85.06	70.6	75.09	66.47
PRKAA2	NM_006252.2	ATAGTGGTGACCCTCAAGACCAGCTTGCAGTGGCTTATCATCTTATCATTGACAATCGGAGAATAATGAACCAAGCCAGTGAGTTCTACCTCGCCTCTAG	100	31.2	150.16	190.16	189.24	197.67	195.79	173.62	222.56	284.99	238.71	257.71	291.1	301.54	187.47	200.55	196.24	180.64	167.97	189.95	190.58	316.75	405.89	281.13	458.96	314.32	194.11	188.42	220.73	165.42	196.86	222.77	319.04	391.61	311.9	308.57	389.13	285.14
PRKACA	NM_002730.3	GAACCACTATGCCATGAAGATCCTCGACAAACAGAAGGTGGTGAAACTGAAACAGATCGAACACACCCTGAATGAAAAGCGCATCCTGCAAGCTGTCAAC	100	20.72	927.32	1019.17	833.19	1022.04	764.52	1010.66	1051.7	997.48	1029.35	1117.1	917.19	1056.59	1020.89	1024	1077.47	933.33	962.68	1043.61	1128.13	643.06	677	894.98	657.25	619.44	889.35	746.89	927.38	984.6	914.25	500.66	602.96	705.27	568.98	615.83	779.96	638.51
PRKACB	NM_182948.2	GAGTTAAAGGCAGAACTTGGACATTATGTGGAACTCCAGAGTATTTGGCTCCAGAAATAATTCTCAGCAAGGGCTACAATAAGGCAGTGGATTGGTGGGC	100	33.86	238.86	220.79	246.62	228.47	233.86	270.2	589.13	399.25	590.36	453.48	611.1	430.95	227.54	328.11	265.85	222.79	246.98	328.95	266.2	203.43	257.47	447.86	280.73	226.21	292.09	256.41	274.07	356.36	266.03	282.48	328.2	293.71	296.78	311.18	259.42	297.39
PRKACG	NM_002732.2	CCTCCAAACTCAGCTCTGACCTCAAGCATCTGCTGCGGAGCCTGCTGCAGGTGGACCTCACCAAGCGCTTCGGAAACCTCAGGAACGGGGTTGGCGACAT	83.33	47.27	68.5	59.11	84.77	63.03	80.03	54.04	20	20	20	20	20	20	63.85	68.74	65.17	83.55	71.04	58.95	49.18	96.94	57.55	26.17	60.16	64.44	63.46	123.35	124.44	59.83	94.88	146.98	85.48	56.2	115.31	84.99	59.73	87.47
PRKCA	NM_002737.2	AAAACCATCCGCTCCACACTAAATCCGCAGTGGAATGAGTCCTTTACATTCAAATTGAAACCTTCAGACAAAGACCGACGACTGTCTGTAGAAATCTGGG	100	28.64	208.12	319.07	194.38	301.53	188.02	223.06	235.65	254.18	239.87	335.13	276.12	277.8	224.15	189.92	245.11	194.94	173.28	194.31	248.99	136.53	140.85	247.48	115.85	147.3	168.91	222.42	290.36	285.97	306.82	130.91	120.59	184.93	170.13	142.52	174.08	138.2
PRKCB	NM_212535.1	GCATTTGGAGTCCTGCTGTATGAAATGTTGGCTGGGCAGGCACCCTTTGAAGGGGAGGATGAAGATGAACTCTTCCAATCCATCATGGAACACAACGTAG	100	21.44	84.3	110.39	83.06	111.01	89.35	72.44	89.46	114.25	117.61	157.06	122.01	132.96	106.64	80.08	102.19	88.06	94.28	92.43	97.75	95.57	86.33	114.4	86.89	102.58	84.92	71.87	96.29	83.59	112.62	73.49	91.59	141.42	92.62	50.99	119.47	78.72
PRKCE	NM_005400.2	GCTCCCGAAAATTCGACGAGCCTCGTTCACGGTTCTATGCTGCAGAGGTCACATCGGCCCTCATGTTCCTCCACCAGCATGGAGTCATCTACAGGGATTT	100	45	63.23	46.29	63.37	63.74	63.71	70.14	58.91	97.57	72.19	74.1	79.2	89.04	56.38	49.61	57.76	70.75	56.43	56.77	47.95	117.42	149.94	85.24	176.01	119.68	54.13	74.79	87.4	53.67	70.94	75.79	135.86	201.25	126.65	146.44	145.07	145.19
PRKCG	NM_002739.3	TCATCTGGGGTATCGGAAAGCAGGGCCTGCAATGTCAAGTCTGCAGCTTTGTGGTTCATCGACGATGCCACGAATTTGTGACCTTCGAGTGTCCAGGCGC	88.89	27.62	23.71	22.79	20.55	39.39	29.52	28.74	20	28.24	29.11	37.61	31.04	24.93	24.45	27.64	35.55	28.6	32.53	34.93	28.89	28.67	40.89	38.13	46.79	43.4	24.26	33.99	34.07	25.52	20	20	39.69	50.76	52.93	30.07	40.96	20
PRKCQ	NM_006257.2	GATGGACGATGATGTTGAGTGCACGATGGTAGAGAAGAGAGTTCTTTCCTTGGCCTGGGAGCATCCGTTTCTGACGCACATGTTTTGTACATTCCAGACC	100	32.89	95.72	82.62	90.77	77.35	95.56	87.38	52.37	55.2	34.93	39.82	31.04	71.23	84.9	81.49	106.64	118.92	98.26	87.33	85.45	116.05	99.96	65.8	124.77	111.79	106.39	151.52	124.44	59.83	107.3	176.84	117.54	88.84	124.76	104.6	87.04	94.46
PRKCSH	NM_002743.2	CATCACTTCTACGATGAGTCCAAGCCTTTCACCTGCCTGGACGGTTCGGCCACCATCCCATTTGATCAGGTCAACGATGACTATTGCGACTGCAAAGATG	100	24.96	965.96	810.5	841.75	752.74	816.57	1004.92	722.23	537.89	683.52	570.72	616.45	656.51	734.93	828.41	747.93	844.51	751.55	848.57	751.88	456.01	418.01	697.59	474.56	387.97	796.96	636.17	594.06	811.26	626.05	459.32	534.27	547.53	474.46	445.85	443.74	467.07
PRKN	NM_004562.2	CTTAGTGTCACTGGCAGTCCCACTAAATTACACTTCCTTACACTGGCCCGATGCGACAAATCAGGTGGCTCCCTTCTGTCACGTGGAGCACACAGTGTTT	94.44	40.41	91.33	97.57	116.46	106	128.97	105.78	20	20	33.77	32.08	35.32	49.86	90.34	75.12	91.83	117.42	106.23	104.8	77.46	135.17	72.7	47.1	140.36	97.32	114.78	151.52	143.7	80.95	114.39	163.06	125.17	68.89	122.87	122.9	66.56	82.22
PRL	NM_000948.3	AAGACTTTCTGAGCCTGATAGTCAGCATATTGCGATCCTGGAATGAGCCTCTGTATCATCTGGTCACGGAAGTACGTGGTATGCAAGAAGCCCCGGAGGC	91.67	40.66	66.74	66.95	88.2	71.62	86.24	74.74	20	28.24	20	22.12	20	24.93	71.32	82.2	82.94	66.24	104.23	95.34	68.24	107.86	86.33	29.16	111.4	90.75	96.12	111.69	105.18	54.55	117.05	126.31	102.28	87.03	98.3	115.06	102.4	80.47
PRNP	NM_000311.3	GCATGAGCTCTGTGTGTACCGAGAACTGGGGTGATGTTTTACTTTTCACAGTATGGGCTACACAGCAGCTGTTCAACAAGAGTAAATATTGTCACAACAC	100	23.5	1040.6	1123.87	1013.01	1132.33	982.07	1085.4	1383.36	1283.76	1478.82	1398.04	1353.85	1174.12	968.59	1032.51	995.27	935.59	819.27	1066.9	965.83	701.77	740.61	1208.26	759.74	697.03	980.8	805.17	924.42	1107.79	983.42	675.2	766.3	609.18	722.09	670.74	791.9	760.96
PRPF3	NM_004698.2	GTCTCAGGGGCTGAAGTTTGTGAGGTGTAGTATTGAGTCCTGTTTGAGCTATTGTTCTCTTTTTCCTGAAAAATGGCACTGTCAAAGAGGGAGCTGGATG	100	21.36	154.55	150.28	137.01	148.97	104.11	185.12	279.29	164.32	206.1	193.56	160.54	179.26	126.34	150.23	148.11	161.83	129.46	159.38	140.79	128.34	125.71	151.78	124.77	109.16	159.58	118.49	168.88	146.94	166.71	142.39	164.86	101.53	153.11	141.21	133.12	124.2
PRPF31	NM_015629.3	AGAAGTATTTCTCCAGCATGGCTGAGTTCCTCAAGGTCAAGGGCGAGAAGAGTGGCCTTATGTCCACCTGAATGACTGCGTGTGTCCAAGGTGGCTTCCC	100	21.34	69.37	89.03	78.78	83.08	70.7	60.94	54.55	71.89	41.92	71.89	62.07	53.42	72	60.94	79.24	81.29	67.72	72.05	71.31	87.38	54.52	50.84	84.66	42.08	86.79	65.07	84.44	84.47	103.75	89.57	59.53	68.89	77.5	64.07	75.09	36.74
PSEN1	NM_000021.2	CACTTCGACTCCAGCAGGCATATCTCATTATGATTAGTGCCCTCATGGCCCTGGTGTTTATCAAGTACCTCCCTGAATGGACTGCGTGGCTCATCTTGGC	100	18.97	344.23	322.63	360.5	328.03	355.84	369.08	438.57	367.15	432	432.46	480.54	403.64	288	355.03	331.02	343.22	325.98	382.08	310.47	342.69	558.86	443.38	612.69	409.01	334.09	407.93	319.99	440.83	338.74	314.63	370.94	476.83	425.32	474.62	500.06	496.81
PSEN2	NM_000447.2	CTGCTACAAGTTCATCCATGGCTGGTTGATCATGTCTTCACTGATGCTGCTGTTCCTCTTCACCTATATCTACCTTGGGGAAGTGCTCAAGACCTACAAT	100	23.33	96.6	173.07	105.33	151.84	107.22	121.88	93.82	112.97	68.7	110.6	97.39	128.22	111.39	96.38	137	99.35	100.25	106.98	143.86	118.78	95.42	71.78	95.8	85.48	85.86	92.27	148.14	88.87	149.86	114.83	112.96	110.59	77.5	70.6	107.52	68.22
PSMB8	NM_004159.4	ACTCACAGAGACAGCTATTCTGGAGGCGTTGTCAATATGTACCACATGAAGGAAGATGGTTGGGTGAAAGTAGAAAGTACAGATGTCAGTGACCTGCTGC	66.67	31.46	27.22	20	26.55	27.22	27.97	26.45	20	20	20	20	20	20	23.09	20	25.92	28.6	21.91	20.38	24.59	42.32	30.29	20.94	20	42.08	28.93	26.22	41.48	22	32.81	20	44.27	20	52.93	30.07	20	34.99
PSMB9	NM_002800.4	TCAGGTATATGGAACCCTGGGAGGAATGCTGACTCGACAGCCTTTTGCCATTGGTGGCTCCGGCAGCACCTTTATCTATGGTTATGTGGATGCAGCATAT	100	41.73	101.86	102.56	114.75	98.12	115.77	82.78	63.28	47.5	26.78	36.5	29.97	49.86	100.53	99.92	114.78	110.64	104.23	100.43	97.75	191.14	127.22	53.09	202.75	145.98	114.78	169	202.96	95.03	126.81	192.91	154.18	130.54	168.24	167.36	121.17	124.2
PTDSS1	NM_014754.1	ACTGAGTCCCATGTGAGGTGCTGGTGAGTATTACCTTTCATCTGTGCCATGCTCTAGAACCTTGACCTTGATAGTTCACCACGTCTGATGGATCCCTGTT	100	21.48	585.72	829.01	605.41	777.09	622.34	739.31	700.41	759.98	613.65	836.17	613.24	709.94	629.65	625.03	701.28	616.45	543.75	607.68	649.83	454.65	454.36	557.77	436.68	482.66	563.66	600.23	759.98	674	675.71	434.06	427.42	473.2	395.07	337.33	489.82	433.84
PTDSS2	NM_030783.1	TGGCAGGGCCTCTGGAACATTCCGACCTACAAGGGCAAGATGAAGAGGATCGCCTTCCAGTTCACGCCGTACAGCTGGGTTCGCTTCGAGTGGAAGCCGG	100	18.78	245	202.98	209.8	186.22	204.34	240.31	194.19	178.44	218.91	183.6	244.01	229.13	188.83	230.31	191.8	222.79	191.87	235.07	197.96	147.45	156	222.81	200.52	124.94	225.84	186.48	186.66	245.49	173.81	114.83	134.33	183.12	128.54	132.06	192.86	173.18
PTEN	NM_000314.4	TTGGATGTGCAGCAGCTTACATGTCTGAAGTTACTTGAAGGCATCACTTTTAAGAAAGCTTACAGTTGGGCCCTGTACCATCCCAAGTCCTTTGTAGCTC	100	28.81	431.17	393.85	469.26	398.93	444.42	478.31	641.5	613.64	769.69	653.67	781.27	705.19	391.92	414.56	374.71	467.42	394.37	449.03	375.63	476.49	796.64	751.43	804.3	677.3	370.48	329.25	349.62	411.79	366.23	326.12	554.12	649.06	654.04	618.44	638.3	622.76
PTGS2	NM_000963.1	GCTACAAAAGCTGGGAAGCCTTCTCTAACCTCTCCTATTATACTAGAGCCCTTCCTCCTGTGCCTGATGATTGCCCGACTCCCTTGGGTGTCAAAGGTAA	97.22	42.77	99.23	75.49	119.88	78.78	97.9	57.49	20	39.8	25.62	28.76	31.04	39.18	74.04	92.83	99.97	85.81	98.26	80.78	92.22	137.9	146.91	32.9	158.19	90.75	96.12	135	140.74	64.23	136.56	158.47	111.43	90.65	128.54	121.6	95.57	125.95
PTPRN2	NM_002847.3	AGTCCCTTCCTCCTCAAGGTCCCTCCTGGACTTCCGCAGAAAAGTAAACAAGTGCTACAGGGGCCGTTCTTGTCCAATAATTGTTCATTGCAGTGACGGT	100	20.05	283.64	382.46	275.73	325.88	285.92	373.68	488.76	521.2	501.87	468.96	529.77	536.61	366.79	424.48	382.11	315.37	406.98	423.56	414.98	311.29	299.88	552.54	389.9	334.05	364.89	327.31	425.17	461.94	417.66	321.52	337.35	369.86	310.01	326.87	366.94	346.37
PTPRR	NM_001207015.1	CCCAAAGGTACTGAATGTTGTCGTGGACCCTCAAGGCCGAGGTGCTCCTGAGATCAAAGCTACCACCGCTACCTCTGTTTGCCCTTCTCCTTTCAAAATG	94.44	38.67	64.98	64.1	67.65	71.62	87.8	51.74	50.19	28.24	29.11	20	20	33.24	66.56	75.12	81.46	82.04	97.6	72.05	59.02	88.75	72.7	44.11	93.58	67.07	71.86	92.27	122.96	59.83	113.51	149.28	91.59	79.77	90.73	104.6	71.68	103.21
PVALB	NM_002854.2	TGAGGACATCAAGAAGGCGGTGGGAGCCTTTAGCGCTACCGACTCCTTCGACCACAAAAAGTTCTTCCAAATGGTCGGCCTGAAGAAAAAGAGTGCGGAT	2.78	8.25	20	20	20	20	20	20	20	20	20	20	20	20	20	20	20	20	20	20	20	30.04	20	20	20	20	20	20	20	20	20	20	20	20	20	20	20	20
RAB2A	NM_002865.1	TATTACAGAGGTGCAGCAGGAGCTTTACTAGTTTACGATATTACACGGAGAGATACATTCAACCACTTGACAACCTGGTTAGAAGATGCCCGCCAGCATT	100	22.63	2856.6	2994.84	2678.53	2833.34	2512.66	3180.32	4479.56	3900.05	4590.17	4481.68	4435.05	4142.08	2867.05	3214.45	2732.55	2791.7	2694.17	3366.63	3078.84	2349.7	2486.86	3890.97	2738.18	2347.54	3091.73	2640.84	3148.06	3808.18	3030.06	2043.97	2471.39	2581.75	2309.94	2348.24	2979.88	2596.01
RAB3A	NM_002866.4	CGCCACAGACTCGCGCTATGGGCAGAAGGAGTCCTCGGATCAGAACTTCGACTACATGTTCAAGATTCTCATCATCGGCAACAGCAGCGTGGGCAAGACG	100	30.43	338.96	394.56	312.55	378.88	312.33	373.68	805.14	711.2	853.52	840.59	781.27	846.46	408.9	407.47	428.77	329.68	378.43	489.06	478.92	449.19	489.19	771.61	577.05	476.08	389.15	497.28	576.28	690.72	523.19	470.8	517.48	513.09	546.3	600.14	544.43	547.54
RAB3C	NM_138453.3	GTTCGTGAATGCTGTTCTTACAGACACAGATGGTACCTGAGCCCCTCAGACACCTGCCCTTTCAGGGACGTGAGCATGACTTACATCTGTCAAGTGGTTC	100	34.44	437.32	334.74	477.82	312.98	421.11	413.92	894.6	546.88	893.11	553.02	955.72	670.76	412.29	530.07	393.22	428.28	467.4	545.82	414.98	382.29	289.28	787.32	494.61	356.41	521.66	396.27	358.51	547.29	430.97	349.08	496.11	320.91	327.02	499.46	331.1	451.33
RAC1	NM_198829.1	AAAGACCTTCGTCTTTGAGAAGACGGTAGCTTCTGCAGTTAGGAGGTGCAGACACTTGCTCTCCTATGTAGTTCTCAGATGCGTAAAGCAGAACAGCCTC	100	20.13	748.18	865.34	676.48	903.86	654.97	841.65	730.96	761.27	742.9	800.77	721.34	772.86	711.84	715.03	707.94	736.12	645.99	721.21	767.25	520.18	448.3	737.22	476.79	461.62	703.64	496.31	598.5	748.79	706.75	422.57	624.34	482.26	448	478.54	546.14	531.8
RAD23B	NM_002874.3	CACCAGTGCATTACACTAACTTGTTCACTGGATTGTCTGGGATGACTTGGGCTCATATCCACAATACTTGGTATAAGGTAGTAGATTGTTGGGGGTGGGG	100	19.34	1320.73	1411.6	1208.25	1423.11	1196.5	1410.79	1224.08	1200.31	1262.24	1342.73	1183.68	1231.11	1344.88	1312.42	1384.05	1281.82	1287.33	1360.19	1321.17	860.15	911.75	1180.6	924.61	860.11	1248.64	915.89	1088.86	1204.57	1141.26	645.34	816.67	921.02	744.78	768.8	1025.72	897.41
RAF1	NM_002880.2	CCTATGGCATCGTATTGTATGAACTGATGACGGGGGAGCTTCCTTATTCTCACATCAACAACCGAGATCAGATCATCTTCATGGTGGGCCGAGGATATGC	100	20.25	692.86	829.73	633.67	779.24	616.12	808.3	874.97	700.93	862.84	821.79	843.34	737.24	664.97	727.79	755.34	721.82	739.6	738.68	740.2	479.22	405.89	794.79	525.8	422.16	693.38	610.92	586.65	859.66	737.79	422.57	584.65	552.97	468.79	530.84	581.98	563.29
RAN	NM_006325.3	CTTTGAAAAGCCCTTCCTCTGGCTTGCTAGGAAGCTCATTGGAGACCCTAACTTGGAATTTGTTGCCATGCCTGCTCTCGCCCCACCAGAAGTTGTCATG	100	13.8	2161.99	3076.04	2073.12	2707.28	1883.33	2063.87	1983.4	2392.92	2171.65	2530.62	2250.7	2324.51	2299.89	2179.11	2725.14	2005.15	2036.89	2397.25	2634.96	1975.6	2565.62	2085.3	2308.19	1825.43	2122.12	1885.2	2388.08	2113.5	2417.31	1584.65	1943.22	2717.72	2107.68	1919.39	2374	2051.97
RAPGEF2	NM_014247.2	CCAGCACATAAAATCAACCAGGGACTACAGGTTCCCGCCGTGTCCCTTTATCCTTCACGGAAGAAAGTGCCCGTAAAGGATCTCCCACCTTTTGGCATAA	100	12.95	183.53	193.01	202.09	185.5	198.9	171.32	192.01	179.73	234.05	217.89	216.19	192.32	167.09	229.6	216.23	198.71	241	248.17	204.72	187.05	148.42	222.06	198.29	173.6	212.77	199.11	228.14	216.45	235.88	241.14	219.81	146.86	224.95	244.5	177.5	234.41
RASGRP1	NM_005739.3	ACGATCTCATTGACAGCTGCATTCAATCTTTTGATGCAGATGGAAACCTGTGTCGAAGTAACCAACTGTTGCAAGTCATGCTGACCATGCACCGAATTGT	100	32.82	83.42	66.95	89.06	58.01	69.93	77.04	89.46	114.25	72.19	118.35	126.29	103.28	52.98	46.06	45.91	89.57	53.78	61.13	39.96	66.9	69.67	128.6	62.38	60.5	38.26	47.59	60.74	58.07	64.73	57.41	77.85	88.84	68.05	56.22	98.99	50.73
RDX	NM_001260493.1	GTTCTTCATGCTGAGAATGTTAAAGCAGGCCGTGATAAGTACAAGACTCTGCGACAGATTCGACAAGGCAATACAAAGCAGCGTATCGATGAGTTTGAAG	100	16.11	1219.74	1190.1	1186.84	1177.45	1183.3	1300.41	1138.98	881.94	1136.48	1122.63	1087.36	1038.79	1082.7	1272.74	1224.83	1234.4	1104.09	1300.51	1087.55	708.6	916.29	1001.9	995.91	781.2	1264.5	1005.25	1063.67	1136.82	1074.75	709.65	831.94	853.93	852.52	845.94	950.63	839.68
RELA	NM_021975.2	GATGGCTTCTATGAGGCTGAGCTCTGCCCGGACCGCTGCATCCACAGTTTCCAGAACCTGGGAATCCAGTGTGTGAAGAAGCGGGACCTGGAGCAGGCTA	100	14.89	65.86	75.49	60.8	70.19	43.51	49.44	56.73	78.31	45.41	74.1	55.65	56.98	61.81	56.69	71.09	66.24	54.44	63.32	65.17	61.44	57.55	61.31	62.38	55.24	68.12	61.19	66.66	67.75	72.71	59.71	47.32	87.03	71.83	56.22	71.68	62.98
RET	NM_020630.4	AGGAGCCAGGGTCGGATTCCAGTTAAATGGATGGCAATTGAATCCCTTTTTGATCATATCTACACCACGCAAAGTGATGTATGGTCTTTTGGTGTCCTGC	100	27.51	63.23	64.1	62.51	67.32	76.92	48.29	58.91	68.04	37.26	56.41	54.58	55.8	68.6	52.44	84.42	75.27	77.01	60.4	74.39	113.32	75.73	51.59	95.8	68.39	76.52	104.9	96.29	65.11	91.34	137.8	99.22	105.16	86.95	82.37	93.87	69.97
RHOA	NM_001664.2	GGTACTCTGGTGAGTCACCACTTCAGGGCTTTACTCCGTAACAGATTTTGTTGGCATAGCTCTGGGGTGGGCAGTTTTTTGAAAATGGGCTCAACCAGAA	100	27.67	525.13	613.21	515.5	603.05	477.05	576.04	355.66	383.84	357.48	405.92	355.32	360.9	457.8	498.89	486.53	490	442.83	492.7	518.88	260.77	246.87	403.75	216.11	252.51	489.94	295.26	357.03	454.9	451.36	259.52	354.15	302.78	243.85	278.49	331.1	278.14
RIMS1	NM_001168410.1	GCAGCATCAACAGTTACAGCTCTGAGGGCAATTTAATATTTCCTGGAGTGCGACTGGGAGCTGACAGTCAATTCAGTGATTTTCTTGATGGATTGGGACC	77.78	33.59	28.98	35.61	34.25	20	38.85	31.04	48	52.63	64.04	51.98	51.37	42.74	38.04	52.44	34.06	36.13	44.48	48.76	39.96	34.13	36.35	62.06	20	20	44.79	42.74	29.63	51.91	31.92	20	44.27	20	20	48.38	20	20
RING1	NM_002931.3	GCCTCCACAGATTCTGCTCTGACTGCATTGTCACAGCCCTACGGAGCGGGAACAAGGAGTGTCCTACCTGCCGAAAGAAGCTGGTGTCCAAGCGATCCCT	97.22	21.34	33.37	49.14	35.11	42.26	33.41	66.69	48	39.8	48.91	45.35	46.02	59.36	57.73	45.35	53.32	45.16	53.78	48.76	44.26	49.15	49.98	62.06	55.7	36.82	50.39	56.33	72.59	53.67	66.51	20	48.85	54.39	49.15	62.76	44.37	41.98
RIT2	NM_002930.2	GAGTTGCTTAATATTCGAGCAAGCACCTGACACGGGTGACTTTCTCCTTCTTTTTTTCCTCCGGTCCCTCGGGTAAGATGGAGGTAGAAAATGAAGCCAG	100	34.91	57.08	55.55	36.82	57.3	62.16	44.84	56.73	38.51	29.11	33.18	33.18	47.49	55.02	64.49	67.39	60.97	73.03	56.04	55.33	111.96	69.67	54.58	120.31	76.28	69.99	67.02	78.52	50.15	62.96	112.53	80.9	103.34	105.86	54.91	68.27	61.23
RRAS	NM_006270.3	CAGTACATGCGTGCTGGCCACGGCTTCCTGCTGGTGTTCGCCATTAACGACCGGCAGAGTTTCAACGAGGTGGGCAAGCTCTTCACGCAGATTCTGCGGG	97.22	43.61	29.86	41.31	44.53	36.53	39.62	40.24	20	35.95	25.62	27.65	27.83	32.05	31.92	22.68	29.62	40.64	31.87	30.57	33.2	73.73	93.9	36.64	69.07	67.07	50.39	39.82	47.41	29.92	57.64	73.49	54.95	83.4	86.95	64.07	87.04	59.48
RTN4	NM_007008.2	TTAAGAAGACTGGAGTGGTGTTTGGTGCCAGCCTATTCCTGCTGCTTTCATTGACAGTATTCAGCATTGTGAGCGTAACAGCCTACATTGCCTTGGCCCT	100	22.5	2972.52	3607.35	2859.21	3317.5	2485.46	3156.17	4787.22	4436.66	5110.67	4899.76	4948.76	4545.73	3410.43	3604.2	3545.64	3073.21	3239.9	3716.69	3606.94	2514.9	2700.41	4658.84	2994.4	2525.09	3386.62	2810.81	3779.16	3855.69	3768.73	2225.4	3094.2	2926.22	2706.91	2832.01	3319.51	2763.95
RYR1	NM_000540.1	ATGATCGACCTCACAGAGAACACCATTATCTTCACCCTCAATGGCGAGGTCCTCATGTCTGACTCAGGCTCCGAAACAGCCTTCCGGGAGATTGAGATTG	100	61.01	73.76	71.93	85.63	82.36	75.36	78.19	69.82	129.66	69.87	102.86	131.64	160.27	59.77	58.11	68.13	92.58	69.05	64.04	54.72	282.62	302.91	133.84	334.2	215.68	97.05	124.32	125.92	75.67	98.43	215.88	213.71	320.91	281.65	230.12	250.88	232.66
RYR2	NM_001035.2	AATACGGTGACTCAGTATGCTATATACAACATGTAGACACAGGCCTATGGCTTACTTACCAGTCTGTGGACGTGAAATCCGTGAGAATGGGATCTATACA	100	22.78	129.97	132.47	167.84	133.93	157.72	123.03	150.56	129.66	101.31	119.45	103.81	99.72	141.28	121.18	156.25	158.82	140.09	120.81	148.16	172.03	145.39	96.45	169.33	135.46	130.65	216.59	219.25	137.26	222.58	197.51	181.65	135.98	183.36	210.5	128	174.93
RYR3	NM_001036.3	TCTCAGATCGGCCGCATGAATCTCGGGACAGATGCCAGTACCTTCAAGTTTTATACCATGTGCGGTCTCCAAGAGGGCTTTGAGCCTTTTGCTGTCAACA	100	38.14	41.27	49.14	69.36	45.12	66.04	57.49	43.64	88.58	34.93	45.35	59.93	81.92	50.94	41.81	53.32	58.71	59.75	49.49	52.26	84.65	112.08	82.25	124.77	101.27	44.79	62.16	82.96	35.2	70.94	52.82	99.22	128.72	73.72	107.21	119.47	101.46
S100B	NM_006272.2	GAGACGGCGAATGTGACTTCCAGGAATTCATGGCCTTTGTTGCCATGGTTACTACTGCCTGCCACGAGTTCTTTGAACATGAGTGAGATTAGAAAGCAGC	100	24.51	203.73	246.42	223.5	211.28	239.3	281.7	104.73	132.23	121.1	113.92	129.5	125.84	164.37	143.86	171.06	243.12	144.73	151.37	165.38	170.66	180.23	128.6	193.83	156.5	168.91	151.52	164.44	131.98	162.28	199.8	154.18	199.43	179.58	147.75	153.6	124.2
SART1	NM_005146.4	TGGACGACCTGGCGCAGCAAAAACCTCGCTCTATCCTGTCCAAGTATGACGAAGAGCTTGAAGGGGAGCGGCCACATTCCTTCCGCTTGGAGCAGGGCGG	100	24.04	175.63	158.11	186.67	190.51	157.72	223.06	106.92	118.11	118.77	120.56	101.67	136.53	176.6	179.29	185.87	182.9	168.63	170.3	168.45	148.82	98.44	115.14	133.68	111.79	198.77	205.91	205.92	193.58	202.18	234.25	138.91	121.47	162.57	104.6	119.47	132.95
SCAMP2	NM_005697.3	CAGAGATCCCTGCCGACTACCAGCGGATATGCAAGATGCTCTACTATCTGTGGATGTTGCATTCAGTGACTCTGTTTCTGAACCTGCTTGCCTGCCTGGC	100	33.25	154.55	196.57	159.27	183.35	171.71	183.97	115.64	82.16	95.48	120.56	110.23	93.79	160.98	151.65	171.8	174.62	116.85	168.11	168.45	77.82	93.9	109.91	80.21	77.59	167.04	119.46	160	179.5	158.73	59.71	80.9	90.65	85.06	78.45	104.11	54.23
SCN1A	NM_006920.4	CCTGGAGGGTTTTTTAGATGCACTACTATGTGGAAATAGCTCTGATGCAGGCCAATGTCCAGAGGGATATATGTGTGTGAAAGCTGGTAGAAATCCCAAT	100	42.45	81.67	60.54	104.47	62.31	98.67	87.38	154.92	130.94	215.42	126.09	181.94	149.59	66.56	65.2	51.84	71.5	68.38	74.23	51.03	86.01	80.27	161.5	91.35	90.75	81.19	61.19	53.33	70.39	54.98	55.12	77.85	74.33	98.3	100.68	83.63	78.72
SCN2A	NM_021007.2	AAACTGAATGAGAATTCAACTCCAGAGAAAACCGATATGACGCCTTCCACCACGTCTCCACCCTCGTATGATAGTGTGACCAAACCAGAAAAAGAAAAAT	100	19.4	323.16	294.86	354.51	280.04	357.4	339.19	528.03	381.28	507.69	387.11	586.49	384.65	345.05	368.5	336.94	341.72	368.47	363.15	336.9	387.75	245.35	524.88	396.58	297.22	371.42	386.56	391.1	351.08	424.76	367.46	402.99	273.77	361.05	317.72	293.55	377.86
SEC23A	NM_006364.2	ACTAAGCATTTTGAAGCATTGGCTAATCGAGCTGCTACAACTGGCCATGTTATTGATATCTATGCGTGTGCATTAGATCAGACAGGTCTCCTGGAGATGA	100	20.61	543.57	519.2	528.34	506.36	534.54	535.8	477.85	496.81	469.26	520.95	549.03	446.38	419.77	491.1	475.42	515.59	450.13	514.53	443.26	314.02	311.99	491.98	396.58	336.68	480.6	329.25	410.36	408.27	350.27	333.01	360.25	310.03	247.63	282.42	344.75	320.13
SERPINB6	NM_004568.4	CCTCTCATCTTTTAGAGATTCCTGCCAAAAATTCTACCAAGCAGAGATGGAGGAGCTTGACTTTATCAGCGCCGTAGAGAAGTCCAGAAAACACATAAAC	100	21.26	184.41	173.07	175.54	149.69	170.15	170.17	102.55	100.13	100.14	105.07	133.78	115.16	128.38	151.65	169.58	199.46	144.07	136.09	150.01	133.8	136.31	116.64	113.63	114.42	131.58	140.83	213.33	148.7	184.45	153.87	137.38	110.59	115.31	103.29	104.11	143.45
SF3A2	NM_007165.4	AGAGCCTCCTCTTCCAGATTGACTACCCTGAGATCGCCGAGGGCATCATGCCACGTCACCGCTTCATGTCTGCGTACGAGCAGAGGATCGAGCCTCCGGA	100	21.14	54.44	81.19	62.51	66.61	52.83	63.24	69.82	79.59	50.07	67.47	57.79	83.1	50.94	46.77	59.98	75.27	65.06	64.77	52.87	96.94	109.05	56.08	89.12	68.39	58.79	66.05	99.26	63.35	65.62	71.19	83.96	85.21	71.83	60.14	83.63	68.22
SF3B2	NM_006842.2	GGACGGAAGTGAGACACCTCAGCTCTTCACTGTGTTGCCAGAGAAGAGAACAGCCACTGTTGGAGGGGCCATGATGGGATCAACCCACATTTATGACATG	100	15.66	1093.29	1297.65	1054.11	1228.3	848.43	1210.73	1121.53	1242.68	1155.11	1321.72	1134.45	1231.11	1081.34	998.49	1138.93	973.22	888.98	1047.98	1045.13	902.47	922.35	1043.02	906.79	879.84	1007.87	719.7	985.16	995.16	1011.79	679.79	760.19	901.07	843.07	847.25	1109.35	914.9
SF3B4	NM_005850.4	CGGGACCCTGACACAGGCAACTCCAAAGGTTATGCCTTTATTAATTTTGCTTCATTTGATGCTTCGGATGCAGCAATTGAAGCCATGAATGGGCAGTACC	100	14.09	544.45	725.74	527.48	618.09	478.6	546.15	510.58	673.97	602.01	685.75	634.65	664.82	673.8	602.35	664.99	535.91	535.12	638.25	678.11	582.99	829.96	623.57	681.76	599.71	586.06	509.91	607.39	686.32	653.54	482.29	561.75	864.81	712.64	643.28	750.94	666.5
SGPL1	NM_003901.3	TCCCCAACCATCGCAGGCTCACGGCCTGGTGGCATTAGCGCAGCCTGTTGGGCTGCCTTGATGCACTTCGGTGAGAACGGCTATGTTGAAGCTACCAAAC	100	11.18	270.47	287.02	314.26	241.36	273.49	325.39	290.2	251.62	268.98	282.04	265.42	292.05	258.79	282.04	271.77	303.33	249.63	252.53	237.92	232.1	283.22	299.08	323.06	238.04	261.3	201.05	271.1	266.61	271.35	211.29	235.08	339.04	298.67	285.03	273.07	265.9
SH3TC2	NM_024577.3	TGAGTTTTCTGTATGACAAGAAATATCTTCCACACCTTGCAGTGGCCTCTGTCCAGCAACATGGTATCCAGAGTGCCCAAGGGATGTCTCTTCCTATTTG	94.44	38.65	72.89	79.77	118.17	77.35	106.44	59.79	45.82	30.81	20	27.65	20	41.55	86.94	92.12	110.34	82.8	96.27	82.24	72.54	118.78	101.47	35.14	82.44	96.01	113.85	122.38	111.11	69.51	116.17	158.47	96.17	85.21	119.09	115.06	85.33	104.96
SHANK2	NM_133266.3	GATAACCAGTCGAAACTCGTGACTTCGGTTTGTTGAACTTTGGCAGCCAGTTGGTGAGGGCCAGATGTTATTCCCTTTCTTAAAGATACTCCAAGCCACA	100	18.62	153.68	145.29	195.24	148.26	187.25	135.68	124.37	102.7	160.69	132.72	109.16	124.65	163.02	166.53	171.06	156.56	205.81	159.38	170.91	161.11	125.71	142.06	164.87	107.84	190.37	187.45	176.29	170.7	218.14	119.42	158.76	119.66	143.66	150.36	131.42	120.7
SHH	NM_000193.3	TCTGCACTACGAGGGCCGCGCAGTGGACATCACCACGTCTGACCGCGACCGCAGCAAGTACGGCATGCTGGCCCGCCTGGCGGTGGAGGCCGGCTTCGAC	97.22	31.37	50.93	76.92	71.93	65.18	67.59	62.09	20	55.2	36.1	43.14	36.39	56.98	55.02	77.24	82.2	74.52	66.39	79.33	78.08	110.59	69.67	41.12	93.58	89.43	81.19	74.79	108.15	72.15	96.66	105.64	91.59	116.03	109.64	74.53	104.11	66.47
SIRT1	NM_012238.4	GGGTGTCTGTTTCATGTGGAATACCTGACTTCAGGTCAAGGGATGGTATTTATGCTCGCCTTGCTGTAGACTTCCCAGATCTTCCAGATCCTCAAGCGAT	100	14.67	455.76	508.52	448.7	520.69	479.38	493.26	517.12	545.6	608.99	589.52	506.22	514.05	497.2	486.14	533.18	435.8	502.58	540.73	558.84	382.29	351.37	498.71	447.82	399.81	462.87	455.52	536.28	554.33	576.39	314.63	438.1	417	378.06	366.1	414.73	432.09
SIRT2	NM_012237.3	CTATGACAACCTAGAGAAGTACCATCTTCCCTACCCAGAGGCCATCTTTGAGATCAGCTATTTCAAGAAACATCCGGAACCCTTCTTCGCCCTCGCCAAG	100	14.02	382.87	394.56	401.61	378.16	382.26	362.18	508.4	494.25	461.11	492.19	532.98	546.1	387.16	420.23	400.63	362.04	375.78	455.58	426.66	296.27	467.99	541.33	472.33	397.18	407.81	403.07	419.25	512.98	421.21	360.57	387.73	449.63	362.94	394.86	472.75	369.11
SIRT7	NM_016538.2	ATCCTAGGGGGCTGGTTTGGCAGGGGCTGCACAAAACGCACAAAAAGGAAGAAAGTGACGTAATCACGTGCTCGATGAAGAACAGTTGGCACTTTGCAGA	100	22.69	126.45	149.56	169.55	176.9	144.51	162.12	133.1	157.9	118.77	137.15	130.57	111.6	167.77	147.4	157.73	152.79	173.95	152.83	145.7	159.74	102.99	133.84	149.27	103.9	185.71	214.65	238.51	197.98	221.69	222.77	131.28	108.78	126.65	113.75	128	124.2
SLA	NM_001045556.2	GTGTGATTTCTGATGAAGGGGGCTGGTGGAAAGCTATTTCTCTTAGCACTGGTCGAGAGAGTTACATCCCTGGAATATGTGTGGCCAGAGTTTACCATGG	97.22	35.95	86.94	56.98	89.06	72.34	83.91	57.49	20	39.8	33.77	37.61	31.04	35.62	88.3	91.42	77.76	86.56	90.29	82.24	78.69	128.34	86.33	44.11	109.17	74.96	82.12	101.01	124.44	54.55	116.17	117.13	93.12	81.59	90.73	120.29	61.44	83.97
SLC11A1	NM_000578.2	GTTTCCTAGCGCAGCCATGTGATTACCCTCTGGGTCTCAGTGTCCTCATCTGTAAAATGGAGACGCCACCACCCTTGCCATGGAGGTTAAGCACTTTAAC	86.11	45.65	40.39	47.72	49.67	52.28	62.93	36.79	20	30.81	20	20	20	20	45.51	47.48	56.28	43.66	51.79	48.03	36.27	75.09	42.41	21.68	57.93	43.4	59.73	112.67	100.74	51.91	67.39	112.53	79.38	61.64	73.72	50.99	47.79	52.48
SLC12A5	NM_001134771.1	ATGAGAGCGACATCTCAGCTTACACCTATGAGAAGACGTTGGTGATGGAGCAGCGTTCCCAGATCCTCAAACAGATGCATTTAACCAAGAATGAGCGGGA	100	20.54	93.96	104.69	106.18	105.28	103.33	94.28	96.01	105.27	117.61	90.7	122.01	115.16	104.6	90	114.78	112.9	124.15	122.26	102.67	173.39	84.81	103.18	138.13	76.28	137.18	124.32	122.96	113.51	148.98	176.84	160.28	83.4	122.87	134.67	102.4	99.71
SLC17A6	NM_020346.2	TACGACAGTGAGAAAGATCATGAATTGTGGTGGTTTTGGCATGGAAGCCACACTGCTCCTGGTCGTTGGCTATTCTCATACTAGAGGGGTAGCAATCTCA	100	51.76	197.58	207.25	220.93	181.2	192.68	217.31	667.68	458.3	632.28	462.33	677.46	446.38	184.07	210.47	167.36	209.25	205.81	225.61	156.77	223.91	196.89	583.2	242.85	186.75	206.24	177.74	229.62	277.17	279.33	165.35	340.41	228.44	221.16	290.26	261.12	283.39
SLC18A2	NM_003054.4	GGAGGAAACTCTCATATGGCTAAAAAGGCAGGCTAGTTTCTTACTTCTACAGGGGTAGAGCCTTAAAAAAGAACGTGCTACAAATTGGTTCTCTTTGAGG	94.44	41.87	78.15	70.51	85.63	85.95	110.33	55.19	45.82	34.66	20	25.44	20	40.36	76.07	72.99	103.67	92.58	98.26	94.61	89.14	124.24	93.9	40.38	149.27	103.9	72.79	118.49	114.07	59.83	130.35	169.95	97.7	68.89	136.1	92.83	83.63	101.46
SLC18A3	NM_003055.2	CGCTCGCCTTCCTGGTGGACGTGCGCCATGTCTCAGTCTATGGCAGCGTCTACGCCATCGCCGACATCTCCTATTCGGTGGCCTACGCGCTCGGGCCCAT	97.22	41.52	55.32	71.93	77.92	78.78	79.25	58.64	20	65.47	44.25	55.3	61	60.55	68.6	57.4	77.76	96.34	79.01	51.67	60.86	131.07	152.97	65.8	162.64	124.94	96.12	139.86	136.29	69.51	120.6	144.69	93.12	164.99	136.1	146.44	112.64	132.95
SLC1A1	NM_004170.4	AAAGAGCTTCCCCTAACCTGGGTTGTTGCAGAGTAAATCCCACGACATAAGCTGGTATCAGTGGTTCGGGGGAAATAGTTCCATTCTATGACTCTTGTCT	100	16.18	204.61	195.86	216.65	186.22	227.65	185.12	266.2	157.9	262	173.65	224.75	210.13	179.32	190.63	200.68	214.51	223.74	211.05	201.03	240.29	174.17	248.23	245.08	205.16	209.04	268.07	277.03	221.73	313.03	298.56	239.66	221.19	241.96	269.34	187.74	230.91
SLC1A2	NM_004171.3	TGACTAAAAGTGCACAGCAGTTATACCCCAGTGGAAGTGATTTTTCTCACCTAGCTGCTCTCTAACTCTTACGGCTATCTAGTTGTCTGAGCTGCTGGTT	100	29.71	308.23	319.07	361.36	334.47	342.64	323.09	711.32	477.56	751.05	622.7	748.09	594.78	372.9	431.57	412.47	362.79	414.28	447.57	370.1	303.1	318.05	636.28	423.32	316.95	377.02	381.7	429.62	438.19	415	314.63	436.58	291.9	362.94	385.71	363.52	379.61
SLC2A1	NM_006516.2	AGGCTCCATTAGGATTTGCCCCTTCCCATCTCTTCCTACCCAACCACTCAAATTAATCTTTCTTTACCTGAGACCAGTTGGGAGCACTGGAGTGCAGGGA	100	44.97	326.67	379.61	324.54	330.89	301.46	361.03	91.64	134.79	101.31	129.41	89.9	142.46	364.75	381.25	382.11	346.99	347.89	412.64	381.78	170.66	151.45	121.13	155.96	142.04	406.88	209.79	251.84	239.33	272.24	149.28	157.23	195.81	156.89	120.29	201.39	169.69
SLC32A1	NM_080552.2	CAGGCTGGAACGTGACCAACGCCATCCAGGGCATGTTCGTGCTGGGCCTACCCTACGCCATCCTGCACGGCGGCTACCTGGGGTTGTTTCTCATCATCTT	100	58.4	50.05	74.07	61.65	68.04	65.26	52.89	50.19	98.85	65.21	81.85	80.27	91.41	59.77	48.9	65.91	65.48	53.78	50.94	43.03	185.68	190.83	82.99	236.17	165.71	70.92	93.24	96.29	55.43	98.43	153.87	163.33	264.7	194.7	168.67	175.79	222.17
SLC4A10	NM_001178016.1	ACGGGCCTGTGGCCATGATCACCCATATGTTCCAGATGTTCTATTTTGGTCTGTGATCCTGTTCTTTTCCACAGTTACTCTGTCAGCCACCCTGAAGCAG	100	27.51	230.95	208.68	206.37	230.62	239.3	231.11	458.21	314.52	400.56	404.81	428.09	402.46	187.47	197.01	211.79	259.68	235.69	227.79	196.73	218.45	234.75	446.37	267.36	227.52	195.04	270.98	275.55	278.93	313.03	275.59	319.04	224.82	268.42	298.11	266.24	265.9
SLC6A3	NM_001044.3	CCATTTTGCAGCCGGCACGTCCATCCTCTTTGGAGTGCTCATCGAAGCCATCGGAGTGGCCTGGTTCTATGGTGTTGGGCAGTTCAGCGACGACATCCAG	83.33	41	41.27	43.44	39.39	49.42	50.5	51.74	20	20	20	20	20	20	42.79	29.76	59.98	48.92	51.12	38.57	28.28	101.03	53.01	25.42	75.75	39.45	54.13	65.07	71.11	51.03	64.73	87.27	59.53	63.46	68.05	61.45	49.49	54.23
SLC6A4	NM_001045.2	CCCAGAGATCAATTGGGATCCTTGGCAGATGGACATCAGTGTCATTTACTAACCAGCAGGATGGAGACGACGCCCTTGAATTCTCAGAAGCAGCTATCAG	69.44	42.97	28.1	27.78	29.11	37.24	20	20	20	20	20	20	20	20	27.17	26.93	37.03	25.59	33.86	28.38	22.75	46.42	20	20	66.84	36.82	34.53	39.82	35.55	28.16	44.34	73.49	50.37	59.83	39.7	44.45	20	57.73
SLC8A1	NM_021097.1	GAGACCACCAAGACAACTGTGAGGATCTGGAATGAAACAGTTTCTAACCTGACCTTGATGGCCCTGGGATCTTCTGCTCCTGAGATTCTCCTTTCAGTAA	100	17.99	1004.6	1176.57	989.89	1112.99	928.46	1107.25	1337.54	1373.62	1415.94	1506.43	1434.11	1457.86	1152.66	1144.47	1188.55	956.66	1092.14	1262.67	1256	866.97	886	1324.15	868.91	827.23	1255.17	1052.84	1251.82	1372.63	1222.84	799.22	1034.96	911.95	903.56	971.46	1068.39	851.93
SLC9A6	NM_001042537.1	CTGCACGAAACCGGCCTGGCTATGATTTATGGTCTTTTGGTGGGCCTTGTGCTTCGGTATGGCATTCATGTTCCGAGTGATGTAAATAATGTGACCCTGA	100	26.8	278.37	307.67	245.76	310.84	242.41	258.7	480.03	364.59	490.22	466.75	489.1	410.77	297.5	314.64	339.16	258.92	318.68	373.34	322.76	237.56	227.18	427.68	265.13	224.89	296.76	262.24	279.99	388.03	336.08	215.88	235.08	233.88	224.95	205.28	261.12	251.9
SLU7	NM_006425.4	ACAGCCCACTCACTGGCTTTTCTAAACTACCAAAAACCACCTGTAGGATACTGCATTAAGTCAGCATCTCAGAAACAGTGGTGTGAGTAACTGAGTCAAA	100	13.65	301.2	354.68	309.13	317.28	311.56	326.54	456.03	356.88	391.25	415.87	423.81	438.07	311.77	331.65	348.79	338.71	333.29	384.99	327.68	305.83	311.99	412.72	345.34	291.96	327.56	309.83	355.55	378.35	328.1	277.89	317.51	281.02	249.52	317.72	351.58	320.13
SMN1	NM_000344.3	GCGGCGGCAGTGGTGGCGGCGTCCCGGAGCAGGAGGATTCCGTGCTGTTCCGGCGCGGCACAGGCCAGAGCGATGATTCTGACATTTGGGATGATACAGC	100	20.33	548.84	720.04	531.77	691.86	490.26	638.13	552.04	820.32	579.88	807.41	558.66	713.5	595.69	587.47	603.53	536.66	530.47	558.92	670.73	481.95	461.93	551.05	367.62	418.22	591.66	452.6	559.98	659.92	621.62	411.09	421.31	498.58	423.43	402.71	590.51	376.11
SMPD4	NM_017751.4	GGAGCTGCAGCCCATCCGGAGCTATGAGATCGCCAGCTTGGTCCGCACACTCTTTAGGCTGTCGTCTGCCATCAACCACAGATTTGCAGGACAGATGGCG	100	25.74	112.4	146.72	131.01	141.09	113.43	110.38	72	87.3	57.06	81.85	67.42	83.1	97.81	96.38	113.3	133.22	116.19	109.89	106.36	114.69	86.33	62.81	86.89	98.64	107.32	117.52	149.63	94.15	131.24	195.21	129.75	116.03	90.73	101.98	81.92	94.46
SMYD1	NM_198274.3	AGAACATTTGAATCTGGATTCTTGTACACCTGGGTTAGACCCTGTTCAGAGGTGTGGCCAATTTATCCCGATCTCCTGGAAGGCTGTTGTGATTTCCATC	91.67	44.49	83.42	64.1	65.94	74.49	92.46	81.64	20	38.51	20	20	26.76	27.31	91.7	69.45	76.27	82.04	98.92	76.42	58.4	117.42	89.36	31.4	126.99	73.65	106.39	127.23	121.48	57.19	108.18	169.95	125.17	85.21	124.76	111.14	73.39	96.21
SNAP91	NM_001242794.1	ACCGGTTGATTTATTTGCAACTGCATCTGCGGCTGTCCCAGTCAGCACTTCTAAACCATCTAGTGATCTCCTGGACCTCCAGCCAGACTTTTCCTCTGGA	100	32.47	131.72	107.54	116.46	125.34	75.36	131.08	189.83	179.73	200.28	225.63	201.2	197.07	104.6	146.69	99.97	125.7	116.19	142.64	125.42	95.57	72.7	197.39	111.4	92.06	108.25	99.07	80	132.86	117.94	91.86	73.27	108.78	113.42	96.75	104.11	92.71
SNCA	NM_000345.2	AGACAAAAGAGGGTGTTCTCTATGTAGGCTCCAAAACCAAGGAGGGAGTGGTGCATGGTGTGGCAACAGTGGCTGAGAAGACCAAAGAGCAAGTGACAAA	100	29.92	196.7	267.08	179.82	247.09	151.51	172.47	194.19	157.9	193.29	193.56	171.24	178.08	217.35	221.1	231.79	127.2	173.95	229.25	226.86	79.19	128.74	150.29	155.96	98.64	200.64	188.42	223.7	227.01	248.29	105.64	99.22	114.22	94.51	103.29	138.24	103.21
SNCAIP	NM_001242935.2	ACAAACAGTAGAACGTGTCACGCTGCAGAACCAACTCCAACAATTTCTAGAAGCCCAGAAATCAGAGGGCAAGTCACTCCCTTCTTCACCCAGTTCACCA	100	17.98	175.63	201.56	190.96	175.47	192.68	151.77	202.92	255.47	168.84	160.38	194.78	204.2	212.6	197.71	238.45	181.4	227.06	203.77	204.72	225.28	271.1	243.75	294.09	241.99	221.17	180.65	213.33	173.34	232.33	181.43	265.61	322.72	277.87	230.12	228.7	244.91
SNCB	NM_001318034.1	GGTCGCGGCTGGGAGCCTCGCCCCTCCAGTGTTGCCTCCTCCCATCCAGCGTCTGCGCGGATGTAGCATGTTCTATGTGTTTTTAAACGAAGATCCGAGC	100	28.1	58.84	81.9	61.65	71.62	64.49	70.14	117.83	136.08	79.18	117.24	93.11	135.34	69.28	65.9	71.09	82.04	59.75	54.58	59.02	133.8	95.42	91.22	106.94	71.02	105.45	126.26	112.59	84.47	110.85	144.69	90.06	132.35	90.73	84.99	90.45	92.71
SNRPA	NM_004596.3	TTGGGACAAAGGATTTGGAGAAACCCAGGGCTAAAGTCACGTTTTTCCTCCTTTAAGACTTACCTCAACACTTCACTCCATGGCAGTTCCCGAGACCCGC	100	25.52	612.94	822.6	597.7	732.69	535.32	786.46	586.95	455.73	555.43	472.28	454.85	451.13	652.06	702.98	727.94	626.99	594.2	748.14	709.46	404.13	340.77	499.46	376.53	289.33	710.17	499.22	708.13	596.57	587.92	454.73	441.16	442.38	389.4	383.09	452.27	384.85
SOD1	NM_000454.4	GGGGAAGCATTAAAGGACTGACTGAAGGCCTGCATGGATTCCATGTTCATGAGTTTGGAGATAATACAGCAGGCTGTACCAGTGCAGGTCCTCACTTTAA	100	25.51	2701.17	2687.17	2458.46	2526.08	2051.93	2576.68	2223.42	2168.26	2494.2	2171.16	2123.34	2003.97	2197.32	2299.58	2299.34	2042.03	1728.17	2364.5	2289.45	1377.6	1329.76	1821.37	1254.35	1057.38	2221.97	1538.46	1644.4	2381.87	1880.82	1017.39	1546.34	1354.33	1285.4	1316.64	1648.66	1334.74
SOD2	NM_000636.2	TTTGGGGTATCTGGGCTCCAGGCAGAAGCACAGCCTCCCCGACCTGCCCTACGACTACGGCGCCCTGGAACCTCACATCAACGCGCAGATCATGCAGCTG	100	11.67	224.8	234.32	211.51	239.93	223.76	246.05	261.83	243.91	207.27	225.63	277.19	244.56	193.58	216.14	225.12	257.42	213.78	243.8	190.58	217.08	172.66	267.67	213.89	178.86	207.17	185.51	211.85	229.65	242.97	227.36	209.13	257.45	200.37	184.36	211.63	194.18
SORCS3	NM_014978.2	TCTCTGGGGCAATTGATAAAGGAAGGACTCTAGTGACATCATAGAACATGGCAGTCGTTTTTGTTCCAAGAATGATATGAAAGGTGAAGAAGAGGCCCAC	100	22.17	103.62	93.3	108.75	98.84	111.88	97.73	78.55	82.16	74.52	87.38	72.78	81.92	104.6	74.41	125.15	125.7	104.9	92.43	101.44	121.51	121.16	87.48	169.33	114.42	95.19	115.58	118.52	104.71	114.39	169.95	151.12	137.79	111.53	109.83	87.04	94.46
SORL1	NM_003105.5	AAGTACAGAATCTTCAGTGGACAGCTGACTTCTCTGGGGATGTGACTTTGACCTGGATGAGGCCCAAAAAAATGCCCTCTGCTTCTTGTGTATATAATGT	100	48.6	80.79	89.03	95.05	85.23	107.22	81.64	67.64	105.27	85	107.29	112.37	129.4	76.75	80.79	94.79	93.33	94.94	72.78	78.08	180.22	257.47	133.09	276.27	215.68	95.19	134.03	122.96	76.55	125.92	137.8	186.23	284.64	274.09	213.12	218.46	206.42
SOX10	NM_006941.3	GGCCGTGTCTCCCACTCAGGGGCTGAGAGTAGCTTTGAGGAGCCTCATTGGGGAGTGGGGGGTTCGAGGGACTTAGTGGAGTTCTCATCCCTTCAATGCC	86.11	42.71	48.3	56.98	48.81	62.31	59.05	68.99	20	25.68	20	20	20	20	46.87	39.68	51.84	64.73	55.1	39.3	54.72	75.09	56.04	23.18	73.52	52.61	55.06	109.75	111.11	62.47	69.17	98.75	67.17	67.08	85.06	50.99	47.79	54.23
SOX9	NM_000346.2	CAGTGGCCAGGCCAACCTTGGCTAAATGGAGCAGCGAAATCAACGAGAAACTGGACTTTTTAAACCCTCTTCAGAGCAAGCGTGGAGGATGATGGAGAAT	100	17.28	547.96	447.27	504.36	416.84	552.41	558.8	530.22	368.44	490.22	416.98	476.25	416.7	410.94	486.84	403.59	519.35	437.52	507.98	406.99	282.62	260.5	474.03	416.63	301.17	421.81	489.51	502.21	543.77	479.74	330.71	438.1	449.63	328.91	470.69	452.27	374.36
SP1	NM_003109.1	AGCCCTGGTGCTACTTGCTTGAAGTTTTCAGTGTAAGTACCCTGATGCCTTTTGGACCTTGGGATCAGATCAAGAGTTTTGGAGATCAGGTACCAAGGAA	100	22.79	145.77	175.2	174.69	140.38	160.05	156.37	113.46	92.43	93.15	101.76	77.06	61.73	139.24	175.04	175.5	182.15	150.04	163.75	167.84	135.17	107.53	99.44	133.68	114.42	172.64	161.23	152.59	124.94	137.45	146.98	128.23	94.28	115.31	143.82	134.83	124.2
SP100	NM_003113.3	TGGGGATGCTGGAAGGGAGATGCCCTGCCCGTTGCCCTGTGATGAAGAAAGCCCAGAGGCAGAGCTACACAACCATGGAATCCAAATTAATTCCTGTTCT	13.89	34.79	20	20	20	20	20	20	20	20	20	20	20	20	20	20	20	20	20	20	20	27.31	20	20	20	20	20	20	20	20	22.17	20	33.58	61.64	37.81	20	20	20
SPAST	NM_014946.3	ATAGCTGTTATAGTTACAGGACAAGGTGAACAGTGTGAAAGAGCTAGACGCCTTCAAGCTAAAATGATGACTAATTTGGTTATGGCCAAGGACCGCTTAC	100	24.28	982.64	1014.19	948.79	950.41	939.33	1164.74	1811.03	1322.27	1736.16	1571.69	1583.95	1488.73	969.27	1148.72	969.35	1022.9	995.87	1158.6	1014.39	832.84	808.76	1460.98	995.91	812.76	1175.85	1053.81	1075.53	1385.83	1072.98	748.69	1112.81	788.67	827.95	984.54	1061.56	921.9
SPI1	NM_003120.1	CTCCGCAGCGGCGACATGAAGGACAGCATCTGGTGGGTGGACAAGGACAAGGGCACCTTCCAGTTCTCGTCCAAGCACAAGGAGGCGCTGGCGCACCGCT	100	75.56	48.3	64.81	66.79	64.46	62.93	77.04	76.37	172.02	79.18	81.85	100.6	141.27	38.04	37.56	47.39	52.69	40.5	41.48	43.65	252.58	369.55	124.86	343.11	231.47	69.06	95.18	74.07	58.95	68.28	192.91	215.24	368.04	245.74	197.43	216.75	239.66
SPTBN2	NM_006946.2	AAAAGGCAGACTCCATTGAGAGGAGGCACAAGAAGAATCAAGACGCAGCGCAGCAATTTCTGGGCCGTCTTCGGGACAACCGGGAGCAGCAGCATTTCCT	100	12.88	153.68	198.71	168.69	200.54	163.16	198.91	172.37	236.21	234.05	224.53	210.84	232.69	225.51	191.34	216.97	197.2	206.48	197.95	231.16	207.53	162.05	223.56	202.75	165.71	208.11	197.16	254.81	243.73	226.12	238.85	206.08	175.86	190.92	223.58	191.15	162.69
SQSTM1	NM_003900.3	GGGCCAGTTTCTCTGCCTTCTTCCAGGATCAGGGGTTAGGGTGCAAGAAGCCATTTAGGGCAGCAAAACAAGTGACATGAAGGGAGGGTCCCTGTGTGTG	100	29.15	396.92	252.83	391.33	275.03	268.05	325.39	274.93	211.82	288.78	221.21	256.86	220.82	230.94	370.63	268.81	234.84	203.16	391.54	220.09	184.32	171.14	240.01	196.06	160.45	358.35	354.51	317.03	433.79	342.29	186.02	206.08	197.62	170.13	197.43	163.84	237.91
SRC	NM_005417.3	GGCATGAGAAGCTGGTGCAGTTGTATGCTGTGGTTTCAGAGGAGCCCATTTACATCGTCACGGAGTACATGAGCAAGGGGAGTTTGCTGGACTTTCTCAA	100	14.77	402.19	395.99	400.75	380.31	365.94	415.07	589.13	397.96	532.14	430.25	527.63	459.44	379.69	426.61	383.59	444.08	422.25	424.29	364.57	352.25	348.34	580.21	503.52	339.31	416.21	436.09	437.03	528.82	420.32	383.53	419.79	360.79	429.1	388.32	389.13	376.11
SRI	NM_003130.2	CGATACAGCACCAATGGAAAGATCACCTTCGACGACTACATCGCCTGCTGCGTCAAACTGAGGGCTCTTACAGACAGCTTTCGAAGACGGGATACTGCTC	100	27.15	1934.55	2192.18	1827.36	1994.65	1553.12	2150.1	1669.2	1595.71	1714.03	1759.71	1647.09	1658.5	1794.54	2023.2	1873.53	1947.19	1659.79	1965.69	2014.03	947.53	1123.78	1490.89	1002.59	953.48	1996.14	1256.8	1756.99	1669.16	1812.54	783.14	934.21	1076.94	896	966.23	1256.12	995.37
SRSF4	NM_005626.4	TACTCATGGCCCACAGTAGAATATCCAAAACGCCTTGGCTTTCAGGCCTGGCCTTTCCTACAGGGAGCTCAGTAACCTGGACGGCTCTAAGGCTGGAATG	100	14.46	617.34	657.37	623.39	619.52	598.25	684.12	621.86	626.47	649.75	707.87	628.23	598.34	526.41	612.98	561.32	617.2	521.84	585.85	561.91	417.79	466.48	583.94	490.16	441.89	565.53	511.85	571.84	593.05	543.58	415.68	532.75	433.31	398.85	460.23	534.19	460.08
STAB1	NM_015136.2	CTCCCACTCTGCCTCCTGGCCTTCTGCCTGGCAGGCTTCAGCTTCGTCAGGGGGCAGGTGCTGTTCAAAGGCTGTGATGTGAAAACCACGTTTGTCACTC	0	0	20	20	20	20	20	20	20	20	20	20	20	20	20	20	20	20	20	20	20	20	20	20	20	20	20	20	20	20	20	20	20	20	20	20	20	20
STAMBPL1	NM_020799.2	ATGCTGGCATGCTTGAGGTTTCTGCTTGTAAAAAAAAGGGCTTTCATCCACACACCAAGGAGCCCAGGCTGTTCAGTATATGCAAACATGTGTTGGTAAA	100	18.23	79.91	62.67	102.76	93.11	96.34	80.49	65.46	65.47	62.88	82.95	57.79	99.72	72	70.16	83.68	98.6	83.65	77.14	81.15	103.76	75.73	75.52	82.44	76.28	85.86	100.04	124.44	73.03	103.75	82.68	105.33	67.08	105.86	95.45	80.21	73.47
STAT1	NM_139266.1	ACAGTGGTTAGAAAAGCAAGACTGGGAGCACGCTGCCAATGATGTTTCATTTGCCACCATCCGTTTTCATGACCTCCTGTCACAGCTGGATGATCAATAT	100	33.63	494.4	493.56	424.73	442.62	387.7	378.28	401.48	347.9	249.19	367.21	254.72	376.34	418.41	423.77	466.53	406.45	379.1	477.41	489.37	279.89	248.38	281.13	256.22	231.47	884.68	360.33	394.06	366.04	404.36	231.96	245.77	279.21	258.97	260.19	317.44	220.42
STAT3	NM_003150.3	AAAGAAGGAGGCGTCACTTTCACTTGGGTGGAGAAGGACATCAGCGGTAAGACCCAGATCCAGTCCGTGGAACCATACACAAAGCAGCAGCTGAACAACA	100	24.09	507.57	470.77	455.55	415.4	488.7	548.45	582.58	477.56	567.08	591.73	510.5	503.37	364.75	428.73	382.11	437.31	363.16	441.75	408.83	255.31	331.68	477.77	358.7	285.39	388.22	380.73	377.77	542.01	367.12	215.88	282.4	302.78	289.22	305.95	356.7	290.39
STX1A	NM_001165903.1	GCGATGATGATGATGATGTCGCTGTCACCGTGGACCGAGACCGCTTCATGGATGAGTTCTTTGAGCAGGTGGAGGAGATTCGAGGCTTCATTGACAAGAT	100	30.94	86.06	72.65	82.21	79.5	94.01	114.98	148.37	143.78	183.98	186.92	193.71	199.45	95.77	76.53	96.27	85.81	114.86	88.79	91.6	106.49	133.28	205.61	160.41	128.88	100.79	114.61	118.52	135.5	106.41	130.91	96.17	175.86	113.42	87.6	126.29	117.21
STX1B	NM_052874.4	TCAAGAAGACGGCCAACAAGGTTCGGTCCAAATTGAAAGCGATCGAGCAAAGCATTGAACAGGAGGAGGGGCTGAACCGTTCCTCCGCGGACCTGCGCAT	100	26.69	123.82	157.4	125.02	126.77	131.3	156.37	229.11	198.98	273.64	266.56	292.17	258.81	142.64	136.06	146.62	155.05	147.39	155.01	150.01	135.17	160.54	221.32	160.41	156.5	119.45	136.95	177.77	192.7	145.43	130.91	169.44	159.55	164.46	143.82	168.96	146.94
STX2	NM_194356.2	GAGCCAAGTTAAAGGCTATTGAACAAAGTTTTGATCAGGATGAGAGTGGGAACCGGACTTCAGTGGATCTTCGGATACGAAGAACCCAGCATTCGGTGCT	100	19.34	527.76	516.35	506.08	501.35	515.12	584.09	538.94	392.83	532.14	450.16	479.46	372.78	440.82	600.94	487.27	566.77	580.93	590.22	469.08	342.69	284.73	478.52	396.58	326.16	510.47	379.76	479.99	529.7	435.4	376.64	399.94	349.91	325.13	367.4	351.58	358.61
SUCLA2	NM_003850.2	AATCTCAACTACATTGGCCTCGATGGAAATATAGGCTGCCTAGTAAATGGTGCTGGTTTGGCTATGGCCACAATGGATATAATAAAACTTCATGGAGGGA	100	16.25	721.83	759.93	699.6	722.66	609.13	677.23	800.78	688.09	809.28	769.8	744.88	751.49	716.59	670.38	725.72	602.15	597.52	711.02	730.98	532.47	528.57	719.28	507.98	452.41	679.38	562.36	617.76	706.55	739.56	477.69	532.75	471.39	512.27	506	549.55	554.54
SYNJ1	NM_203446.1	AATGGTGGGAAGCAATTTCGCAGCATAGCTTTTAAGAATCAGACACTCACTGACTGGCTTCTTGATGCACCCAAGTTAGCTGGCATCCAGGAGTTTCAAG	100	18.49	164.21	189.45	175.54	169.74	170.93	139.12	274.93	218.24	248.02	233.37	252.58	241	160.98	185.67	190.32	130.21	209.13	200.86	189.97	165.2	171.14	226.55	149.27	139.41	153.05	192.31	194.07	220.85	214.6	199.8	178.6	168.61	137.99	213.12	163.84	197.67
SYT1	NM_005639.2	CTAGTCATTCCATAAGAGTCTTAAAGGACTGCTCTGTGTAACACTGTGACTGCCGTGTGTGCTTAGACCCGTAGTTTCCTCAGTGGATAGCACTCAATTT	100	23.87	953.66	917.33	932.52	921.77	851.54	1003.77	1754.29	1282.47	1582.45	1401.35	1812.98	1329.65	994.4	1107.62	1093.76	864.08	1136.62	1245.93	1030.38	770.04	819.36	1508.83	1067.2	779.88	1112.39	1086.83	1035.53	1377.03	1106.68	776.25	1082.28	902.89	875.21	1017.22	954.04	993.62
SYT13	NM_001247987.1	TAATCCACTTCCCTAAGACAGAATTTCTGGACAAGATGGGTAAGGGCTTCATTCCTTCAACAAGTCAAGTCATACTTGGCCTCTCCCTGAGAATCTGAGC	100	26.97	331.06	372.49	303.13	343.07	324.77	329.99	545.49	513.5	493.72	515.42	706.35	535.42	328.07	357.87	308.06	339.46	373.78	389.35	335.67	292.18	252.93	603.38	398.81	266.98	353.69	357.42	453.32	395.95	404.36	305.45	337.35	257.45	279.76	336.02	373.76	300.89
SYT4	NM_020783.3	ATGTGCATTTGGTATCATGGGCCGTGGAACAGAATATATGTTGGACCTCTGAAAAGTTGTAAGGGGCCAATTCTAAGTATTCTTCACGGCAGCCAGAAGT	100	32.03	557.62	549.11	528.34	567.24	437.42	533.5	918.6	960.25	853.52	986.59	926.82	984.18	661.57	739.12	689.43	503.55	614.79	771.43	762.95	436.9	457.39	788.81	405.49	470.82	706.44	423.47	431.1	543.77	488.61	427.17	430.47	462.32	364.83	392.25	512.01	367.36
SYT7	NM_004200.3	CCTCCTCAGCAATTTCATCTCTTGAACACTGACTCACACCTTTTAGGCACCTACTGTGTGCATAGCATTCCACCAGGACTCATCTCCCTTCCTTCTCAGG	100	25.62	85.18	96.86	93.34	99.55	111.1	86.23	96.01	73.17	68.7	69.68	73.85	96.16	96.45	80.79	97.01	107.63	100.25	93.88	86.07	118.78	74.21	65.05	115.85	67.07	101.72	149.57	164.44	125.82	156.96	128.61	108.38	63.46	105.86	94.14	66.56	97.96
TAF10	NM_006284.3	GAAGCCCGTGGTGTCCAGCACGCCTTTGGTGGACTTCTTGATGCAGCTGGAAGATTACACGCCTACGATCCCAGATGCAGTGACTGGTTACTACCTGAAC	100	25.11	975.62	1245.66	916.25	1173.16	668.95	962.37	770.23	920.45	774.34	1047.42	724.55	852.4	1137.72	1026.84	1168.55	861.82	758.85	1056.71	1319.94	664.91	784.53	699.09	646.11	618.12	1037.73	854.7	1216.26	1162.34	1107.56	539.7	526.64	892.01	684.29	509.92	863.58	643.76
TAF4	NM_003185.3	AGTTCACGCGACAAAGAATCACGCGGGTCAACCTCAGGGACCTCATATTTTGTTTAGAAAATGAACGTGAGACAAGCCATTCACTGCTGCTCTACAAAGC	100	17.66	237.1	272.06	254.32	237.78	215.22	224.21	220.38	304.25	260.83	270.98	266.49	302.73	218.71	235.27	248.82	257.42	229.05	249.62	231.77	357.71	357.43	305.06	396.58	331.42	265.96	281.66	277.03	230.53	263.37	289.37	288.51	366.23	357.27	316.41	365.23	327.13
TAF4B	NM_005640.1	GGTAACCACTGTTCCGAAGCCTTCCTCAGTACAATCTGTGGCTGTGCCAACCAGTGTCGTCACAGTTACTCCTGGAAAGCCATTGAATACTGTAACTACC	2.78	13.25	20	20	20	20	20	20	20	20	20	20	20	20	20	20	20	20	20	20	20	20	20	20	20	20	20	20	20	20	20	20	20	36.26	20	20	20	20
TAF6L	NM_006473.3	CCAGGACTTGCAGACGAACTCCAAGATTGGGGCACTCCTGCCTTACTTTGTTTATGTGGTCAGTGGGGTGAAATCTGTAAGCCATGACCTGGAGCAACTG	100	11.94	157.19	184.46	169.55	146.11	149.95	187.42	148.37	147.63	157.2	143.79	158.39	135.34	162.34	175.75	153.29	170.11	160.67	184.12	181.98	135.17	130.25	162.25	126.99	152.56	166.11	147.63	142.22	193.58	184.45	126.31	143.49	157.73	151.22	122.9	136.54	166.19
TAF9	NM_001015892.1	GTTGCCACCTGATAGATACTGCTTAACAGCTCCAAACTATAGGCTGAAATCTTTACAGAAAAAGGCATCAACTTCTGCGGGAAGAATAACAGTCCCGCGG	100	10.64	467.17	470.06	471.82	420.42	425.77	440.37	552.04	498.1	500.7	522.05	467.69	531.86	434.03	484.72	457.65	505.05	460.76	489.06	502.89	409.59	410.44	516.65	463.42	380.08	473.14	440.95	527.39	483.94	536.49	429.46	436.58	444.19	415.87	363.48	406.19	349.87
TARDBP	NM_007375.3	ACAACCGAACAGGACCTGAAAGAGTATTTTAGTACCTTTGGAGAAGTTCTTATGGTGCAGGTCAAGAAAGATCTTAAGACTGGTCATTCAAAGGGGTTTG	100	20.61	1391.86	1759.16	1448.01	1681.67	1313.05	1633.85	1461.91	1409.56	1661.64	1531.87	1502.61	1304.71	1600.27	1556.91	1656.56	1561.82	1453.97	1629.46	1546.8	948.89	979.9	1579.12	964.71	864.05	1413.81	1138.31	1377.74	1481.74	1540.3	796.92	1140.29	926.46	964.05	1059.06	1075.21	1039.11
TAZ	NR_024048.1	CTGAGGGATGGACTGATGCTTTTAGCTCAAACGTGGCTTTTAGACAGATTTGTTCATAGACCCTCTCAAGTGCCCTCTCCGAGCTGGTAGGCATTCCAGC	100	29.93	115.92	112.53	174.69	122.47	125.09	121.88	104.73	83.44	73.36	88.48	112.37	105.66	126.34	119.05	163.66	154.3	142.74	125.18	132.18	155.65	162.05	103.93	115.85	101.27	163.31	246.7	232.59	166.3	172.92	241.14	135.86	114.22	124.76	143.82	98.99	111.96
TBP	NM_001172085.1	ACAGTGAATCTTGGTTGTAAACTTGACCTAAAGACCATTGCACTTCGTGCCCGAAACGCCGAATATAATCCCAAGCGGTTTGCTGCGGTAATCATGAGGA	100	15.32	248.51	339.01	272.31	323.73	281.26	289.75	366.57	373.57	356.31	415.87	328.56	398.89	300.22	318.18	336.94	299.57	301.42	327.49	350.43	243.03	236.27	352.16	349.79	260.4	277.16	298.17	311.1	352.84	359.14	236.55	277.82	266.51	241.96	258.88	278.19	276.39
TBPL1	NM_001253676.1	AATCCGTTTGCCAGAATTCACAAAGAACAATAGACCTCATGCCAGTTACGAACCTGAACTTCATCCTGCTGTGTGCTATCGGATAAAATCTCTAAGAGCT	100	14.9	569.04	617.49	594.28	646.74	609.13	677.23	853.15	851.13	908.25	905.85	871.17	857.15	748.52	788.02	715.35	580.32	696.45	759.78	729.13	636.23	655.79	861.34	750.83	686.51	707.37	621.6	690.35	817.42	618.96	489.18	616.7	658.13	625.69	635.44	752.65	659.5
TBR1	NM_006593.2	GCCGTCTGCAGCGAATAAGTGCAGGTCTCCGAGCGTGATTTTAACCTTTTTTGCACAGCAGTCTCTGCAATTAGCTCACCGACCTTCAACTTTGCTGTAA	100	48.9	658.61	653.1	661.07	578.7	623.89	765.76	1424.82	1157.95	1584.78	1211.12	1437.32	1174.12	347.77	378.42	325.83	679.67	404.99	432.29	323.38	585.72	528.57	1451.26	650.57	561.57	345.29	477.86	434.06	603.61	532.94	473.1	903.68	607.36	567.09	757.03	742.41	683.99
TCERG1	NM_001040006.1	ACTGCTCCTATTCCTGGTACTCCATGGTGTGTCGTTTGGACTGGTGATGAGCGGGTCTTCTTTTATAATCCCACCACTCGTCTTTCTATGTGGGACCGAC	100	20.32	595.38	858.93	624.25	819.35	629.33	723.22	776.78	718.9	744.07	934.61	653.91	808.47	695.54	676.76	775.33	757.95	712.38	668.09	711.3	520.18	471.02	811.24	545.85	503.7	612.19	540.99	616.28	657.28	657.09	395.01	508.32	516.71	455.56	487.69	551.26	435.58
TCIRG1	NM_006053.2	GCTTCCTCAACTCCTTCAAGATGAAGATGTCCGTCATCCTGGGCGTCGTGCACATGGCCTTTGGGGTGGTCCTCGGAGTCTTCAACCACGTGCACTTTGG	100	37.3	73.76	84.04	80.49	94.54	73.81	78.19	61.09	77.03	65.21	71.89	74.92	98.54	55.02	56.69	73.31	80.54	84.32	59.68	41.81	137.9	160.54	70.28	164.87	123.62	100.79	169	137.77	87.11	122.37	117.13	132.8	157.73	151.22	138.59	165.55	152.19
TENM2	NM_001122679.1	CCTGAAAGCAATGCTTCGGTCATCTTTGACTACAGTGATGACGGCCGCATCCTGAAGACCTCCTTTTTGGGCACCGGACGCCAGGTGTTCTACAAGTATG	100	16.5	279.25	263.52	295.43	267.15	296.79	284	329.48	256.75	329.53	321.86	374.58	324.1	328.75	298.34	333.24	307.09	324.65	391.54	304.93	333.14	383.18	343.19	432.23	335.36	356.49	406.95	380.73	543.77	333.42	273.3	357.2	402.49	374.28	384.4	389.13	374.36
TF	NM_001063.2	CTGCTCCACCCTTAACCAATACTTCGGCTACTCGGGAGCCTTCAAGTGTCTGAAGGATGGTGCTGGGGATGTGGCCTTTGTCAAGCACTCGACTATATTT	69.44	37.38	20	20	23.98	20.05	20	20	20	32.09	33.77	20	23.55	30.87	23.77	22.68	28.14	20.32	23.9	26.2	31.35	51.88	20	23.93	62.38	20	20	35.94	32.59	27.28	29.26	20	38.16	20	52.93	32.69	34.13	47.23
TFAM	NM_003201.1	AGGCTCTCCGAGATTGGGGTCGGGTCACTGCCTCATCCACCGGAGCGATGGCGTTTCTCCGAAGCATGTGGGGCGTGCTGAGTGCCCTGGGAAGGTCTGG	100	15.53	187.04	245.71	168.69	269.3	184.14	248.35	196.38	227.22	192.13	256.6	179.8	220.82	195.62	181.41	210.31	222.79	205.15	204.5	207.18	218.45	162.05	216.83	202.75	155.19	195.04	152.49	174.81	191.82	175.58	133.2	178.6	192.18	156.89	175.2	187.74	166.19
TGFB1	NM_000660.4	TGCTGGCACCCAGCGACTCGCCAGAGTGGTTATCTTTTGATGTCACCGGAGTTGTGCGGCAGTGGTTGAGCCGTGGAGGGGAAATTGAGGGCTTTCGCCT	88.89	36.18	45.66	70.51	58.23	92.39	75.36	56.34	20	41.08	20	24.33	26.76	40.36	53.66	43.94	65.17	57.2	50.46	45.85	68.86	62.8	20	20.19	20	48.66	68.12	60.22	62.22	57.19	75.37	57.41	58.01	41.7	41.59	53.61	46.08	41.98
TGFBR2	NM_001024847.1	ATTTGGAGAATGTTGAGTCCTTCAAGCAGACCGATGTCTACTCCATGGCTCTGGTGCTCTGGGAAATGACATCTCGCTGTAATGCAGTGGGAGAAGTAAA	97.22	57.37	53.57	71.93	77.92	66.61	73.03	45.99	20	111.69	67.54	90.7	88.83	113.97	52.98	56.69	61.46	57.96	59.09	63.32	66.4	124.24	212.03	97.95	236.17	153.87	73.72	77.7	96.29	47.51	67.39	103.35	102.28	248.38	202.26	137.29	215.04	173.18
TH	NM_000360.3	GTCTACTTCGTGTCTGAGAGCTTCAGTGACGCCAAGGACAAGCTCAGGAGCTATGCCTCACGCATCCAGCGCCCCTTCTCCGTGAAGTTCGACCCGTACA	91.67	30.54	28.98	31.34	31.68	36.53	21.75	27.59	52.37	47.5	44.25	46.45	32.11	53.42	33.96	38.27	38.51	38.39	37.84	41.48	43.65	35.5	40.89	38.88	20	38.14	39.19	28.17	51.85	27.28	39.9	62.01	47.32	76.15	20	20	51.2	47.23
THY1	NM_006288.2	CCTGCCTAGTGGACCAGAGCCTTCGTCTGGACTGCCGCCATGAGAATACCAGCAGTTCACCCATCCAGTACGAGTTCAGCCTGACCCGTGAGACAAAGAA	100	12.97	238.86	227.91	239.77	235.63	249.4	252.95	235.65	179.73	180.49	174.75	209.77	205.38	235.69	194.88	241.41	250.64	197.18	238.71	223.78	237.56	260.5	200.38	300.78	202.53	230.5	261.27	311.1	268.37	244.75	248.03	233.55	244.76	228.73	205.28	254.3	255.4
TIE1	NM_005424.2	CATCGGGGAGGGGAACTTCGGCCAGGTCATCCGGGCCATGATCAAGAAGGACGGGCTGAAGATGAACGCAGCCATCAAAATGCTGAAAGAGTATGCCTCT	94.44	52.4	45.66	51.99	41.1	40.82	41.96	47.14	20	53.92	20	26.54	26.76	37.99	38.72	36.85	37.77	39.89	37.18	34.93	30.12	103.76	125.71	40.38	129.22	93.38	55.06	53.42	57.78	29.92	49.66	84.97	82.43	123.29	79.39	78.45	78.51	61.23
TLR2	NM_003264.3	CAATGATGCTGCCATTCTCATTCTTCTGGAGCCCATTGAGAAAAAAGCCATTCCCCAGCGCTTCTGCAAGCTGCGGAAGATAATGAACACCAAGACCTAC	88.89	41.52	76.4	63.39	63.37	85.23	88.57	52.89	20	29.53	20	20	20	32.05	76.75	58.11	94.05	57.2	79.67	69.14	78.69	98.3	81.78	25.42	111.4	76.28	89.59	107.81	127.4	57.19	89.56	126.31	90.06	81.59	98.3	115.06	80.21	78.72
TLR4	NM_138554.2	ACTCAGAAAAGCCCTGCTGGATGGTAAATCATGGAATCCAGAAGGAACAGTGGGTACAGGATGCAATTGGCAGGAAGCAACATCTATCTGAAGAGGAAAA	91.67	34.7	44.79	49.85	39.39	47.27	40.4	49.44	20	30.81	20	28.76	20	34.43	58.41	50.31	63.69	53.44	55.77	50.22	51.64	65.53	56.04	21.68	73.52	57.87	49.46	66.05	78.52	40.48	74.49	98.75	77.85	61.64	64.27	62.76	58.03	54.23
TMEM119	NM_181724.2	GTCACAGGTCATTTGTGGGGCAAACATCACTGCTTTTCCATCAAGGGAGCAAAGAATAAGTGGGAGTTTTGGAAGAGTTTGGATGAGAGACGCCAAGGTG	83.33	44.07	40.39	46.29	55.66	41.54	53.61	43.69	20	25.68	20	20	20	20	38.04	46.06	47.39	57.96	49.13	37.84	30.12	57.34	42.41	20	46.79	38.14	52.26	98.1	88.89	36.08	64.73	101.05	54.95	38.07	68.05	45.76	34.13	48.98
TNC	NM_002160.3	TGTGTGCCACGATGGCTTTGCAGGCGATGACTGCAACAAGCCTCTGTGTCTCAACAATTGCTACAACCGTGGACGATGCGTGGAGAATGAGTGCGTGTGT	97.22	42.98	118.55	147.43	125.88	164.73	111.1	169.02	20	56.49	48.91	68.57	52.44	68.86	111.39	103.46	153.29	156.56	111.54	108.44	130.33	45.06	65.12	76.26	51.24	63.13	99.85	89.36	115.55	103.83	101.98	68.9	62.59	68.89	51.04	43.15	63.15	54.23
TNF	NM_000594.2	AGCAACAAGACCACCACTTCGAAACCTGGGATTCAGGAATGTGTGGCCTGCACAGTGAAGTGCTGGCAACCACTAAGAATTCAAACTGGGGCCTCCAGAA	77.78	41.9	30.74	38.46	41.1	39.39	41.96	26.45	20	20	20	20	20	20	34.64	31.89	54.06	42.9	39.17	29.84	42.42	73.73	42.41	20	66.84	56.55	54.13	52.45	45.92	38.72	50.55	91.86	56.48	41.7	69.94	56.22	20	43.73
TNFRSF10A	NM_003844.2	CACAACGAGATTCTGAGCAACGCAGACTCGCTGTCCACTTTCGTCTCTGAGCAGCAAATGGAAAGCCAGGAGCCGGCAGATTTGACAGGTGTCACTGTAC	72.22	37.91	27.22	37.03	21.41	32.23	33.41	33.34	20	20	20	20	20	20	31.92	30.47	31.84	32.37	29.88	23.29	25.21	38.23	20	20	53.47	32.88	43.86	48.56	50.37	33.44	40.79	73.49	39.69	20	52.93	36.61	20	38.49
TNFRSF10B	NM_003842.3	GCATCTCCTGCAAATATGGACAGGACTATAGCACTCACTGGAATGACCTCCTTTTCTGCTTGCGCTGCACCAGGTGTGATTCAGGTGAAGTGGAGCTAAG	100	23.03	102.74	173.07	102.76	137.51	123.54	113.83	104.73	97.57	88.5	100.65	77.06	74.79	114.79	123.31	128.85	110.64	104.23	116.44	125.42	69.63	74.21	95.7	75.75	74.96	98.92	140.83	134.81	133.74	144.54	89.57	87.01	108.78	79.39	94.14	98.99	75.22
TNFRSF10D	NM_003840.3	GTATCTTTGGGAAGCCATGTGTCTGGTTTGTCGTGCTGGGACAGTCATGGGACTGCATCTTCCGACTTGTCCACAGCAGATGAGGACAGTGAGAATTAAG	100	34.45	86.06	136.74	89.91	146.82	110.33	82.78	63.28	41.08	25.62	42.03	33.18	47.49	110.04	92.12	119.97	105.38	112.87	102.61	124.8	141.99	89.36	38.13	95.8	74.96	109.19	135	128.89	111.75	136.56	133.2	119.07	79.77	98.3	96.75	85.33	94.46
TNFRSF11B	NM_002546.2	CCTCTGTGAAAACAGCGTGCAGCGGCACATTGGACATGCTAACCTCACCTTCGAGCAGCTTCGTAGCTTGATGGAAAGCTTACCGGGAAAGAAAGTGGGA	88.89	36.06	32.49	40.6	45.38	41.54	55.16	43.69	20	20	20	26.54	21.4	20	35.32	35.43	49.62	33.87	49.79	51.67	44.88	66.9	43.92	23.18	64.61	59.18	39.19	67.02	60.74	40.48	61.19	82.68	35.11	39.89	45.37	32.69	37.55	54.23
TNFRSF12A	NM_016639.1	GCCCAGGGTTCAGGGGAACCTTCCAAGGTGTCTGGTTGCCCTGCCTCTGGCTCCAGAACAGAAAGGGAGCCTCACGCTGGCTCACACAAAACAGCTGACA	83.33	42.08	22.83	54.84	28.26	54.43	28.75	35.64	20	32.09	20	23.23	20	24.93	36	24.09	39.25	24.84	39.17	37.12	33.2	50.52	36.35	20	44.56	20	32.66	59.25	75.55	26.4	42.56	66.6	56.48	45.33	20	32.69	59.73	71.72
TNFRSF1A	NM_001065.2	ACGGACTGCAGGGAGTGTGAGAGCGGCTCCTTCACCGCTTCAGAAAACCACCTCAGACACTGCCTCAGCTGCTCCAAATGCCGAAAGGAAATGGGTCAGG	97.22	35.55	130.84	126.06	83.06	128.92	111.88	100.03	54.55	53.92	34.93	47.56	52.44	56.98	102.56	84.33	91.08	109.89	79.01	108.44	105.13	61.44	46.95	49.35	82.44	47.35	99.85	101.01	94.81	106.47	111.73	82.68	82.43	70.71	20	57.53	71.68	48.98
TNFRSF1B	NM_001066.2	CCCAGCTGAAGGGAGCACTGGCGACTTCGCTCTTCCAGTTGGACTGATTGTGGGTGTGACAGCCTTGGGTCTACTAATAATAGGAGTGGTGAACTGTGTC	5.56	18.32	20	20	20	20	20	20	20	20	20	20	20	20	20	20	20	20	20	20	20	20	20	20	20	20	20	20	20	20	20	20	32.06	39.89	20	20	20	20
TNR	NM_003285.2	CAAAAGACATCACAATTAGCAATGTGACCAAGGACTCAGTGATGGTCTCCTGGAGCCCTCCTGTTGCATCTTTCGATTACTACCGAGTATCATATCGACC	100	37.72	111.52	76.92	119.03	110.3	116.54	77.04	61.09	35.95	36.1	28.76	31.04	65.3	103.24	99.21	138.48	108.39	138.09	109.89	94.68	109.22	98.44	48.6	115.85	82.85	126.92	148.6	134.81	71.27	154.3	188.32	134.33	68.89	111.53	125.52	71.68	106.71
TOR1A	NM_000113.2	CAAGCCTTTCCTCGACTATTATGACCTGGTGGATGGGGTCTCCTACCAGAAAGCCATGTTCATATTTCTCAGCAATGCTGGAGCAGAAAGGATCACAGAT	100	20.32	231.83	278.47	206.37	272.16	182.58	275.95	248.74	207.97	229.39	248.86	221.54	208.94	226.18	252.28	257.7	228.06	217.76	249.62	271.12	163.84	159.03	220.57	155.96	151.24	218.37	216.59	207.4	291.24	244.75	146.98	172.49	150.48	145.55	150.36	170.67	181.93
TP53	NM_000546.2	GGGGAGCAGGGCTCACTCCAGCCACCTGAAGTCCAAAAAGGGTCAGTCTACCTCCCGCCATAAAAAACTCATGTTCAAGACAGAAGGGCCTGACTCAGAC	100	25.54	374.97	490	391.33	441.9	307.67	407.03	298.93	335.06	307.41	318.54	225.82	289.67	407.54	396.85	505.04	364.3	295.44	379.89	451.87	245.76	218.09	241.5	245.08	220.95	373.28	322.46	352.58	410.03	407.02	273.3	233.55	226.63	257.08	232.73	254.3	218.67
TPM1	NM_000366.5	GAAGACAGATATGAGGAAGAGATCAAGGTCCTTTCCGACAAGCTGAAGGAGGCTGAGACTCGGGCTGAGTTTGCGGAGAGGTCAGTAACTAAATTGGAGA	100	73.71	1461.23	1997.75	1404.34	1809.15	1038.78	1768.38	375.3	300.4	376.11	373.84	339.26	330.04	1249.11	1206.13	1307.03	1435.37	925.5	1208.81	1273.22	167.93	221.12	288.61	184.92	201.22	1259.83	926.58	1259.22	1164.98	1430.35	153.87	195.39	210.31	177.69	244.5	244.06	206.42
TRADD	NM_003789.2	TGTTCCAGGGTCAGCCTGTAGTGAATCGGCCGCTGAGCCTGAAGGACCAACAGACGTTCGCGCGCTCTGTGGGTCTCAAATGGCGCAAGGTGGGGCGCTC	25	19.59	20	22.79	20	20	20	20	20	20	20	20	20	20	25.13	20	20	20	20	20	20	36.86	20	20	20	20	23.33	27.2	35.55	22.88	30.15	20	20	20	20	27.46	20	20
TREM1	NM_001242589.1	GTTTACTGCGCGTCCGAATGGTCAACCTTCAAGTGGAAGATTCTGGACTGTATCAGTGTGTGATCTACCAGCCTCCCAAGGAGCCTCACATGCTGTTCGA	86.11	48.81	43.91	47.01	67.65	47.99	42.73	40.24	20	20	20	20	20	24.93	48.23	45.35	56.28	43.66	62.41	55.31	52.26	98.3	51.49	21.68	62.38	59.18	53.19	70.9	99.26	33.44	77.15	149.28	76.32	63.46	69.94	56.22	56.32	52.48
TREM2	NM_018965.3	GGCCACCAGGACTCCTTGTTCTGCTCTGGCAAGAGACTACTCTGCCTGAACACTGCTTCTCCTGGACCCTGGAAGCAGGGACTGGTTGAGGGAGTGGGGA	91.67	40.89	48.3	37.03	57.37	46.55	48.17	35.64	20	28.24	20	23.23	20	23.74	50.94	41.1	49.62	51.94	60.42	48.03	36.89	71	53.01	23.93	102.49	55.24	72.79	67.99	74.07	36.08	54.09	103.35	68.69	56.2	58.6	60.14	39.25	69.97
TRIM28	NM_005762.2	CGCTCTACTGGGCCAGCCAAGTCTCGGGATGGTGAACGTACTGTCTATTGCAACGTACACAAGCATGAACCCCTTGTGCTGTTTTGTGAGAGCTGTGATA	100	25.92	2562.42	2729.19	2370.26	2531.1	2094.66	2862.97	2192.87	1943.61	2101.79	2270.7	1821.54	1979.03	2610.3	2816.18	2622.21	2530.52	2351.59	2886.31	2793.58	1286.12	1417.6	2026.98	1470.47	1330.93	2528.07	1734.66	2162.9	2446.1	2170.79	1152.89	1552.44	1439.54	1326.99	1310.1	1636.71	1418.71
TRIM37	NM_015294.4	GTGGTCCTACTACAGCTTCTGTAAGAGAGGCCAAAGAGGATGAAGAAGATGAGGAGAAGATTCAGAATGAAGATTATCATCACGAGCTTTCAGATGGAGA	100	24.36	278.37	262.09	244.05	233.49	229.2	277.1	388.39	301.68	328.37	324.07	326.42	273.05	235.69	249.45	228.08	250.64	225.73	296.2	214.56	163.84	180.23	309.54	216.11	182.81	244.5	186.48	207.4	256.93	221.69	112.53	221.34	206.68	120.98	173.9	228.7	192.43
TRPM2	NM_003307.3	ATCCTCCGGCAGGAGCACTGGCCGTCTTTTGAAAACTTGCTGAAGTGCGGCATGGAGGTGTACAAAGGCTACATGGATGACCCGAGGAACACGGACAATG	0	0	20	20	20	20	20	20	20	20	20	20	20	20	20	20	20	20	20	20	20	20	20	20	20	20	20	20	20	20	20	20	20	20	20	20	20	20
TRPV1	NM_080706.3	AGGAGGAGTCTACTTCTTTTTCCGAGGGATTCAGTATTTCCTGCAGAGGCGGCCGTCGATGAAGACCCTGTTTGTGGACAGCTACAGTGAGATGCTTTTC	100	22.18	83.42	74.07	52.23	59.45	65.26	82.78	111.28	75.74	108.29	97.33	108.09	93.79	69.28	82.2	74.05	91.07	87.64	71.32	60.25	57.34	56.04	94.96	66.84	48.66	89.59	80.61	72.59	112.63	86.9	50.53	77.85	63.46	83.17	71.91	63.15	87.47
TSPO	NM_000714.4	GCAGCTGCACCAGCAGGTGCCATCACGCTTGTGATGTGGTGGCCGTCACGCTTTCATGACCACTGGGCCTGCTAGTCTGTCAGGGCCTTGGCCCAGGGGT	94.44	41.46	40.39	52.7	45.38	59.45	52.06	50.59	20	32.09	20	23.23	21.4	24.93	50.94	44.65	40.73	50.43	57.1	40.03	42.42	90.11	40.89	28.41	64.61	46.03	69.99	75.76	71.11	51.03	65.62	114.83	91.59	76.15	66.16	47.07	35.84	50.73
TWISTNB	NM_001002926.1	TTGGAATTTGCTCATACAAACCCTATAGCCTAGACTAGATCCCTTACCCTCTCTCCAGTTCCTATCATTCACCCATTTCACTGTGCAAGACACCTCACTA	100	19.62	284.52	413.08	297.99	390.34	283.59	266.75	270.56	261.89	230.56	280.93	241.87	303.92	314.49	299.05	367.3	281.5	281.5	289.65	355.35	258.04	240.81	210.1	216.11	209.11	294.89	297.2	343.69	268.37	372.44	280.18	221.34	217.56	245.74	198.74	237.23	190.68
TXNL1	NM_004786.2	AGCTGAGCGGCGCGGGCTCCAGACTCGCCGTGGTCAAGTTCACCATGAGAGGGTGTGGGCCATGTTTGAGGATTGCCCCAGCATTCAGTTCTATGAGTAA	100	19.46	500.54	505.67	499.23	466.25	370.61	487.51	499.67	582.83	554.27	566.29	519.06	518.8	476.82	531.49	519.11	425.27	397.02	517.44	523.18	375.46	352.89	508.43	314.14	305.12	509.53	350.62	391.1	505.06	388.4	287.07	396.89	406.12	311.9	319.03	401.07	330.62
U2AF2	NM_007279.2	TTTATGGCCAAACTATTTTGAATTTTGTTGTCCGGCCCTCAGTGCCCTGCCCTCTCCCTTACCAGGACCACAGCTCTGTTCCTTCGGCCTCTGGTCCTCT	100	15.27	676.17	910.92	684.19	885.96	625.44	830.15	872.78	975.65	946.68	993.23	953.58	927.19	782.48	734.87	810.88	773.76	708.4	765.61	788.77	745.46	902.66	880.03	813.21	695.71	670.98	536.13	687.39	741.75	682.81	560.37	790.72	1018.92	674.84	702.12	851.64	757.46
UBE2K	NM_005339.4	GCAGTAATAGTGGCCTTGTCTTCAAAATCATGGGATGTAGAGACTGCAACAGAATTGCTTCTGAGTAACTGAGGCATAGAGAGCTGCTGATATAGTCAAG	100	22.85	896.59	931.57	919.67	889.54	791.71	1021.01	1088.8	892.21	1080.59	973.32	1058.46	915.32	785.19	913.45	790.14	897.2	798.03	936.63	827.5	510.63	580.07	924.89	592.64	519.48	875.35	729.41	761.46	959.96	777.69	484.58	647.23	531.22	495.26	538.68	626.35	607.02
UBE2N	NM_003348.3	GAGCCCCGCGCCTCCCCTCGCGGCCTGTCCCAAGTCCCTGCCCCGCAACAGAGCGTCACTTCCGCCATCCCCGGCAGCGGTTGGGGCGGGGCGCACGGGG	83.33	38.98	34.25	31.34	25.69	30.8	31.08	27.59	48	41.08	20	24.33	20	30.87	25.81	20.55	22.96	32.37	20.58	22.56	27.67	64.17	34.83	21.68	20	31.56	24.26	56.33	41.48	33.44	25.72	64.3	45.79	52.58	20	36.61	20	20
UBE3A	NM_000462.2	CCAGTACAAAAAGGCTGTAAGATAGTCAACCACAGTAGTCACCTATGTCTGTGCCTCCCTTCTTTATTGGGGACATGTGGGCTGGAACAGCAGATTTCAG	100	15.07	272.22	348.27	270.59	316.57	224.54	227.66	268.38	387.69	351.66	394.86	338.19	330.04	290.03	282.75	299.17	233.33	271.54	318.03	315.38	252.58	246.87	352.16	289.64	289.33	289.3	243.78	281.47	279.81	313.03	234.25	248.82	333.6	251.41	278.49	351.58	290.39
UBQLN1	NM_053067.2	TGGTTCTGCTACTAGCAACCCTTTTGGTTTAGGTGGCCTTGGGGGACTTGCAGGTCTGAGTAGCTTGGGTTTGAATACTACCAACTTCTCTGAACTACAG	100	21.19	2139.16	2451.43	2133.92	2324.11	1773.78	2257.04	3467.13	2975.75	3473.48	3367.9	3285.62	2967.96	2313.47	2546.19	2340.07	1941.92	1989.75	2603.21	2436.39	1806.31	2034.02	2895.05	2165.59	1825.43	2501.94	2090.14	2691.78	2753.18	2406.67	1791.35	1917.27	1861.98	1875.17	1757.26	2116.29	2095.7
UCHL1	NM_004181.3	GAGCAAAATGCTTTGAAAAGAATGAGGCCATACAGGCAGCCCATGATGCCGTGGCACAGGAAGGCCAATGTCGGGTAGATGACAAGGTGAATTTCCATTT	100	25.7	2566.82	2506.27	2531.24	2253.92	1876.33	2557.13	4414.1	3670.26	4425.98	3946.36	3927.76	3700.45	2195.28	2448.39	2256.39	2162.46	1991.08	2648.33	2344.17	2109.4	2174.87	3473.01	2497.56	2196.3	2302.23	2420.36	2671.04	3415.74	2652.3	2207.03	2198.15	2101.3	2417.69	2396.62	2558.33	2501.55
UGCG	NM_003358.1	ATGACAGAAAAAGTAGGCTTGGTTCACGGGCTGCCTTACGTAGCAGACAGACAGGGCTTTGCTGCCACCTTAGAGCAGGTATATTTTGGAACTTCACATC	100	14.82	331.06	356.82	323.68	362.4	320.1	346.09	399.3	525.06	470.43	445.73	409.9	490.31	365.43	346.53	356.93	329.68	359.84	403.18	370.1	344.06	313.51	405.99	365.39	309.06	349.02	315.66	296.29	379.23	338.74	252.63	338.88	357.17	349.7	409.24	387.42	353.37
UGT8	NM_003360.3	GTGTTCCTCCTCTCTGAAGGCAGAGACATCGCCCCATCTAATCATTACAGCCTCCAGCGCTACCCAGGGATCTTTAACAGTACCACCTCAGATGCTTTCC	100	36.36	165.09	162.38	158.42	194.09	163.16	144.87	87.28	157.9	105.96	133.83	133.78	205.38	139.92	133.23	179.21	179.14	155.36	130.27	145.7	233.47	384.69	148.79	352.02	322.21	151.18	216.59	211.85	104.71	223.46	195.21	204.55	299.15	287.33	258.88	254.3	258.9
UNC13A	NM_001080421.2	TGGCATTGCTAAGAAGGCCACGTGCAAATCCTAGATATTGAGTGTTGTATGTTTGTGACGTTGGTTTCCCGACATGTGAATGGCCCAAGTGTCTGGAAGA	100	14.41	159.82	188.02	167.84	213.43	191.91	155.22	231.29	187.43	216.58	215.68	196.92	173.33	163.7	165.12	214.75	162.58	172.62	200.13	180.75	202.07	169.63	188.42	178.24	174.92	214.64	254.47	245.92	196.22	248.29	225.07	256.45	163.17	183.36	183.05	192.86	183.68
USP21	NM_012475.4	GCACCCTGACTCCTGCGAAGCTGTGAATCCTACTCGATTCCGAGCTGTCTTCCAGAAATATGTTCCCTCCTTCTCTGGATACAGCCAGCAGGATGCCCAA	100	20.25	114.16	83.33	127.59	108.15	127.42	133.38	106.92	77.03	83.84	82.95	82.41	78.35	105.28	118.34	137	115.91	84.32	117.9	92.83	128.34	83.3	80.75	126.99	80.22	145.58	133.06	121.48	131.1	136.56	156.17	132.8	119.66	113.42	100.68	90.45	108.46
USP30	NM_032663.3	TCACTAGTAATATGGTCTGCAAACACTGTGAACACCAGAGTCCTGTTCGATTTGATACCTTTGATAGCCTTTCACTAAGTATTCCAGCCGCCACATGGGG	100	21.78	207.24	245.71	226.92	212	207.45	258.7	381.84	282.43	320.22	311.9	303.95	313.42	203.77	239.52	216.97	203.98	200.5	257.63	212.72	185.68	205.98	314.03	218.34	173.6	181.98	181.62	211.85	260.45	208.39	192.91	184.71	230.25	153.11	188.28	252.59	220.42
VCP	NM_007126.2	TTAAGCCGTACTTCCTGGAAGCGTATCGACCCATCCGGAAAGGAGACATTTTTCTTGTCCGTGGTGGGATGCGTGCTGTGGAGTTCAAAGTGGTGGAAAC	100	22.03	872	940.83	834.04	878.08	699.26	886.49	730.96	700.93	784.82	838.38	665.69	713.5	900.66	955.97	927.88	879.89	755.54	924.26	915.41	503.8	655.79	720.02	626.06	578.67	809.09	584.69	828.13	875.49	734.24	372.05	461	574.73	474.46	507.3	657.08	498.56
VEGFA	NM_001025366.1	GAGTCCAACATCACCATGCAGATTATGCGGATCAAACCTCACCAAGGCCAGCACATAGGAGAGATGAGCTTCCTACAGCACAACAAATGTGAATGCAGAC	100	20.9	200.22	284.17	203.8	273.59	202.78	242.61	196.38	182.29	174.66	172.54	148.76	150.77	243.84	229.6	282.14	192.69	232.37	231.43	251.45	189.78	219.61	148.79	204.97	182.81	241.7	269.04	256.29	322.92	288.2	128.61	187.76	228.44	192.81	164.74	206.51	218.67
VIP	NM_003381.2	CACCCTATTATGATGTATCCAGAAATGCCAGGCATGCTGATGGAGTTTTCACCAGTGACTTCAGTAAACTCTTGGGTCAACTTTCTGCCAAAAAGTACCT	86.11	42.3	55.32	61.96	60.8	53.72	73.03	44.84	20	20	20	20	20	27.31	55.7	48.19	75.53	64.73	67.06	63.32	61.48	102.4	62.1	34.39	118.08	80.22	55.99	104.9	87.4	48.39	75.37	117.13	79.38	63.46	79.39	82.37	54.61	64.73
WFS1	NM_006005.3	GTCAGCAACCTCACCATCGACTTCTTCGCCTTCTTCATCCCGCTGGTCATCTTCTACCTGTCCTTCATCTCCATGGTGATCTGCACCCTCAAGGTGTTCC	100	28.93	98.35	121.79	114.75	121.76	128.97	114.98	74.19	87.3	46.58	66.36	56.72	78.35	110.04	86.46	112.56	121.93	98.92	101.89	116.19	133.8	118.13	65.8	98.03	132.83	130.65	193.28	151.11	109.99	140.99	206.69	146.54	139.6	113.42	126.83	128	131.2
XAB2	NM_020196.2	CTGCCTATGAAGATGTCAACAACTGTCATGAGAGGGCCTTTGTGTTCATGCACAAGATGCCTCGTCTGTGGCTAGATTACTGCCAGTTCCTCATGGACCA	100	14.58	116.79	125.35	102.76	123.19	108	112.68	115.64	123.24	101.31	149.32	120.94	106.85	119.55	128.27	131.81	109.14	104.23	136.09	126.03	107.86	107.53	142.06	115.85	89.43	113.85	82.56	97.78	124.94	109.96	105.64	131.28	108.78	98.3	82.37	95.57	76.97
XBP1	NM_005080.2	GGAGTTAAGACAGCGCTTGGGGATGGATGCCCTGGTTGCTGAAGAGGAGGCGGAAGCCAAGGGGAATGAAGTGAGGCCAGTGGCCGGGTCTGCTGAGTCC	100	33.1	125.57	157.4	157.56	130.35	131.3	169.02	69.82	110.4	93.15	120.56	68.49	85.48	129.05	140.31	134.78	109.14	73.69	141.91	158.61	76.46	98.44	66.54	62.38	65.76	118.52	121.41	114.07	194.46	118.83	64.3	79.38	68.89	86.95	62.76	76.8	78.72
XIAP	NM_001204401.1	TCACTTCCAAGTCAGGTAGGTAGTTCAATCTAGTTGTTAGCCAAGGACTCAAGGACTGAATTGTTTTAACATAAGGCTTTTCCTGTTCTGGGAGCCGCAC	100	12.83	440.83	419.49	511.21	441.9	482.49	438.07	373.11	347.9	413.37	381.58	431.3	359.72	430.63	441.49	453.94	409.46	397.02	406.09	419.9	435.53	304.42	376.83	389.9	318.27	465.67	398.21	371.84	394.19	424.76	328.41	351.09	310.03	338.36	358.25	343.04	323.63
XK	NM_021083.2	AGCTGTACATAAGTGTCATGCAGCAGGACGTCACTGTTGGAAGAAGTCTCCTCATGACCATATCCCTGTTGTCCATTGTGTATGGAGCCTTGCGCTGCAA	52.78	26.03	23.71	20.65	20	22.92	20	20	43.64	20	20	27.65	27.83	42.74	23.77	20	29.62	20	28.55	23.29	34.43	20	20	25.42	20	28.93	20	20	37.04	27.28	26.6	20	30.53	20	20	26.15	20	20
ZNF24	NM_006965.2	TGCCGTCTGTGGCTCAGGCCAGAGACGCACACAAAAGAACAAATCTTGGAGCTGGTAGTGCTGGAGCAGTTTGTTGCCATCCTACCCAAAGAGCTACAGA	100	14.12	271.35	258.53	274.87	295.08	275.04	279.4	296.75	281.14	296.93	267.66	275.05	227.94	260.15	285.59	264.37	270.21	252.95	278.73	250.22	225.28	213.55	240.76	200.52	206.48	252.9	197.16	251.84	249.01	229.67	197.51	261.03	164.99	204.15	213.12	218.46	183.68
AARS	NM_001605.2	GGGCCTGGAACGACTGGTATCTGTGCTGCAGAATAAGATGTCCAACTATGACACTGACCTTTTTGTCCCTTACTTTGAAGCCATTCAGAAGGGCACAGGT	100	22.15	1297.9	1299.78	1257.06	1275.57	1133.57	1306.16	1165.17	1069.37	1144.63	1255.36	1062.74	1037.6	1321.79	1247.23	1347.02	1064.29	946.08	1325.26	1320.56	813.73	849.65	1007.88	733	849.59	1154.38	1135.39	1068.12	1471.18	1129.73	626.97	741.88	721.58	758.01	683.81	832.86	694.49
ASB7	NM_024708.3	ACCACAATGCCAACATCGACATTCAGAATGGTTTCCTGTTGCGATACGCCGTGATCAAAAGCAATCACTCTTATTGCCGAATGTTCCTTCAGAGAGGGGC	100	14.45	172.12	154.55	162.7	140.38	165.49	150.62	165.83	133.51	135.07	122.77	133.78	132.96	164.37	148.11	157.73	154.3	177.93	149.92	145.7	196.6	216.58	154.02	196.06	190.7	144.65	156.37	162.96	131.98	194.2	206.69	166.39	172.24	170.13	206.58	180.91	176.68
CCDC127	NM_145265.2	TTTTCAACAGGATCTGGAAGCCAAGTACCACGCCATGATCTCAGAAAATCGGCGTGCTGTCGCTCAGTTGTCCTTGGAACTCGAAAAGGAACAAAACAGA	100	12.09	308.23	399.55	303.99	355.96	323.21	381.73	351.3	335.06	316.72	336.24	324.28	345.47	352.52	331.65	346.57	339.46	320.01	318.76	332.6	288.08	258.98	316.27	249.53	320.9	349.02	354.51	391.1	372.19	350.27	319.23	299.19	242.95	253.3	266.73	300.38	267.65
CNOT10	NM_001256741.1	TGCTGCAGAAGCCCTCATCTCTCTCGACAGAATATCTGATGCCATTACTCACTTGAACCCGGAGAATGTCACTGATGTCTCCTTAGGGATCTCTTCAAAT	100	28.19	187.92	170.93	182.39	165.45	191.13	195.46	165.83	236.21	214.25	199.09	239.73	246.93	186.11	212.6	182.91	191.93	189.22	178.3	173.37	292.18	330.17	237.02	389.9	293.28	204.37	177.74	165.92	149.58	184.45	234.25	274.77	386.17	310.01	311.18	320.86	309.63
CSNK2A2	NM_001896.2	GGGCAGCCCACCACCGTATATCAAACCTCACTTCCGAATGTAAAAGGCTCACTTGCCTTTGGCTTCCTGTTGACTTCTTCCCGACCCAGAAAGCATGGGG	100	28.79	126.45	99.71	133.58	111.73	146.07	103.48	148.37	121.96	139.73	106.18	146.62	142.46	127.7	128.97	108.86	121.18	126.14	141.91	113.73	222.55	228.69	132.34	229.48	177.55	148.38	126.26	131.85	113.51	115.28	227.36	186.23	219.38	247.63	227.5	158.72	197.67
FAM104A	NM_032837.2	AGATTTGAAGAGGACACGGAACAGCATGAGCCTTTGTGACAAAACTAGAATTTGGAAATGAGGACTGTCTTGGGAAAAGGGTAGACACAGGCACTTCTCT	100	12.74	60.59	64.1	63.37	75.92	63.71	62.09	56.73	70.61	66.37	68.57	64.21	56.98	68.6	66.61	68.87	73.76	86.31	66.95	76.85	61.44	56.04	68.79	69.07	73.65	61.59	85.47	84.44	83.59	76.26	80.38	79.38	56.2	62.38	75.83	56.32	69.97
LARS	NM_020117.9	AACCCCTGCAGAAGCCCTCACATTGCACCATCTATGTGGCAAAGAACTATCCACCTTGGCAACATACCACCCTGTCTGTTCTACGTAAACACTTTGAGGC	100	23.5	1326.88	1368.87	1430.03	1405.93	1224.47	1470.58	1409.55	1165.65	1368.2	1474.35	1317.46	1280.97	1259.98	1282.66	1336.65	1275.05	1139.28	1320.89	1270.14	688.12	792.1	1075.92	695.13	774.62	1255.17	1018.84	1192.56	1355.04	1170.52	684.39	815.15	794.11	767.46	720.42	889.18	785.45
MTO1	NM_133645.2	ATAGCCGGAATCAACGCCAGTCTTCGGGTCAGTCGCAAGCCTCCCTTTGTGGTTAGCCGAACAGAAGGTTACATAGGAGTCTTGATTGATGACCTCACTA	100	17.69	186.17	194.43	161.84	175.47	163.94	147.17	183.28	205.4	165.35	211.25	178.73	213.69	164.37	161.57	161.43	152.04	141.41	158.65	171.52	212.99	249.9	200.38	227.25	226.21	166.11	172.88	145.18	163.66	149.86	213.58	196.92	255.64	266.53	190.89	216.75	239.66
SUPT7L	NM_014860.2	CCTTAAGTTTACCAAGTTGCTGCGTTTTGCTGTGGACCGGGAGGCCCGGCTGGGACAGACTCCTTTTCCTGATGTGATGGAGCAGGTATTCCATGAAGTG	100	8.24	194.95	184.46	203.8	206.27	198.12	178.22	198.56	220.81	217.75	215.68	195.85	235.06	196.98	200.55	198.46	216.02	237.68	189.95	208.41	218.45	166.6	226.55	173.78	201.22	183.84	202.99	213.33	200.62	203.07	186.02	233.55	210.31	204.15	211.81	226.99	218.67
TADA2B	NM_152293.2	ATTGGATCATGGGGGAAGCAAATGTGTGTATTTTAAGTGAGTTCCTGCGAGTCATACACTGCGATGATGCTCCGCCTTTACCCGTTCAGTTGGGAGCTTA	100	15.5	377.6	418.78	398.18	396.07	420.33	495.56	370.93	350.47	376.11	357.25	375.65	293.23	353.88	387.63	416.92	450.1	424.24	422.1	409.45	305.83	271.1	348.42	296.32	256.45	432.08	417.64	388.14	395.07	406.14	374.35	320.56	293.71	275.98	305.95	317.44	311.38
NEG_A	ERCC_00096.1	AACCGCCGCATACGGCCGATTGTCGCAGCCCGGGTCGATTATAACAACGGTGCAATCTCAGCTAAACCGACGCAGTTTTGCTCCTTGGATTCTGAGCCCG	0	32.29	11	12	13	15	7	5	4	12	6	7	11	13	9	15	12	10	11	15	11	17	13	15	14	23	10	17	12	7	10	9	12	16	13	9	11	12
NEG_B	ERCC_00041.1	GCACTGGCATTGGTCGTTTCAGGAGGCCATACAGAACTGGTTTATATGAAGGAACATGGATCATTTGAAGTCATTGGGGAAACCCTTGATGATGCGGCAG	0	35.87	14	17	10	13	14	9	7	10	5	8	7	18	20	19	16	18	22	28	20	15	20	26	12	14	15	10	17	22	19	8	14	15	14	12	15	12
NEG_C	ERCC_00019.1	GTACAGGCTGCTGGCTCATGTTTCCTTCTACGCTGCACTTGCGGGCATAGAGGTCGGTTGCGATCTATATTCGGAGATAACTATTCACCCAGCGCCACTC	0	30.06	14	16	9	21	13	7	8	20	14	12	9	18	25	14	18	19	15	15	19	19	16	20	25	20	18	21	15	15	14	21	23	30	15	15	18	10
NEG_D	ERCC_00076.1	AGAGATCACGTGGACCAAAGCTGATTGATTACGGGACTGGCCGTAAGTGCTGCCCGCGAGTAGATCGTCTAGATCCGGCTAAAATTCCCTGCGGTGCCTT	0	37.27	5	9	12	8	13	7	9	16	8	13	10	8	22	7	12	6	19	14	18	12	20	20	10	14	14	13	8	15	15	11	14	18	17	7	11	5
NEG_E	ERCC_00098.1	CCCAGATGACCTTCTCCCTCATAATCACTTAATCTGAGCGCAGGAGGCAGGCTGTATTAATTCCGGCCTCCAACCGGACCGTGGAACGACGCGACCAAGT	0	29.92	15	18	12	16	16	8	10	15	8	16	8	19	17	13	24	16	15	11	23	16	22	20	8	13	11	19	21	15	22	9	15	16	23	14	13	13
NEG_F	ERCC_00126.1	GGGTCCTTACCGGCTGTAAGCTCACTACAATCCAGGTACAGAGTGCGTTAACCGGCCATTAGAGGGCCGCTACACCCGTCAGAATTTAAACGTATGGGCG	0	28.22	21	20	18	25	18	15	11	27	13	18	21	28	27	20	28	23	18	24	31	39	26	31	35	29	20	24	21	16	23	18	28	32	34	23	15	17
NEG_G	ERCC_00144.1	ACCCGTATGAACTGTTGCCGGCTCGGAAATGTTAAGGCTCTGCGCACGCACTTTATCATTCGCAGCCTGTTCTGTCAGCGGGTCAGCCTAGGTTACGGTG	0	30.18	12	13	16	13	17	9	6	10	8	10	8	10	18	15	15	16	18	20	15	14	13	15	14	14	16	15	15	5	16	9	9	24	12	11	11	11
NEG_H	ERCC_00154.1	TTGGTCCGAGGAGGCATATAGGAAACGATGGGCACGCGCTATTCAGACGTTATTTGGTATGGAGTAAGAGGCCGGAAACTGGGCTCGATTGATGGATACT	0	34.5	13	15	12	17	11	9	11	12	14	11	13	9	16	10	29	15	21	11	32	19	19	24	11	18	17	15	12	22	25	18	14	23	18	17	12	13
POS_A	ERCC_00117.1	TCAGGCCTTGCCCTTACTAATGGCGCGTTGTAACGGGCCTTGAGGGAATGTCACTATTGAGGCACCCGTTCGACCCTCAGAGATATACCATTCCGCCTAT	0	15.91	21084	25439	22465	25110	21015	15548	14701	25073	17682	22450	20880	23510	24125	23105	26928	25454	23504	23356	28733	31882	29345	28414	28811	27742	21968	20052	24179	21036	22563	22009	27066	30392	25179	23679	24270	21934
POS_B	ERCC_00112.1	ATGAAAGCGCTGCTACTATGATAAGAGTACACGTACAGGTCTCGCCCGATTGGATTATGGCGAGCTGCCGCATTGACGGACATACCTTTGAACGTAATCG	0	17.08	8223	10487	8773	10046	8633	5998	5820	10128	6909	8703	8218	9225	10250	9999	11169	10375	10119	10237	11882	13526	12345	11335	12034	11565	9299	8700	10929	8915	9724	9260	10896	12280	10374	11486	9956	9190
POS_C	ERCC_00002.1	GCCGCTTTCGCTCGGGTCTGCGGGTTATAGCTTTTCAGTCTCGACGGGCTAGCACACATCTGGTTGACTAGGCGCATAGTCGCCATTCACAGATTTGCTC	0	15.73	2493	2906	2594	2938	2577	1968	1811	2879	2290	2838	2629	2801	2915	2801	3208	3198	2910	2805	3342	3966	3833	3319	3804	3508	2742	2652	3179	2726	2821	2637	3178	3532	3162	3134	2914	2774
POS_D	ERCC_00092.1	TACCTGGCATTTGGGCACTTCTTGCGTTTAAGCGGGAAAGATCGCGAGGGCCCGCTATTTGCGATACTTCCCATGTCGGTGCCGTCGCCTCTATGTACTC	0	15.97	474	606	535	507	484	364	358	587	455	546	470	547	568	503	643	620	549	557	632	711	752	616	751	640	451	522	656	575	524	556	558	654	616	536	544	526
POS_E	ERCC_00035.1	GGTTGAATTTGAGCGGATGGGCTCAACTGCGTCGTAACCGGTAGATACAGGGCATACGAGCCTCCCTATTTAACGGCATCATCCCGCGTAGTGCTGGTCA	0	19.07	105	123	103	125	110	66	54	110	83	118	105	113	117	111	131	112	107	115	137	155	143	141	148	140	83	105	114	119	123	96	151	137	103	118	111	111
POS_F	ERCC_00034.1	ACGAAGCTGTTCGGCCGCACGCAAGTACCTCCCACTTAGAAAGCGAATAACCCAACGACCGTGTTCAACCCTGGCCGTCTCTCAACCAGGTATGCAATCA	0	19.19	48	57	58	58	52	44	32	52	54	69	54	56	67	60	73	79	63	64	83	72	77	79	77	70	57	59	73	55	74	59	67	92	71	53	72	77

## Sheet: ratio-fold change
Probe Name	Annotation	Accession #	NS Probe ID	Class Name	Analyte Type	20220408_30102725480523-01_2D CVS 24h_09.RCC vs. Reference	20220408_30102725480523-01_2D CVS 8h_03.RCC vs. Reference	20220408_30102725480523-01_2D WT 24h_08.RCC vs. Reference	20220408_30102725480523-01_2D WT 8h_02.RCC vs. Reference	20220408_30102725480523-01_2D mock 24h_07.RCC vs. Reference	20220408_30102725480523-01_2D mock 8h_01.RCC vs. Reference	20220408_30102725480523-01_3D CVS 24h_12.RCC vs. Reference	20220408_30102725480523-01_3D CVS 8h_06.RCC vs. Reference	20220408_30102725480523-01_3D WT 24h_11.RCC vs. Reference	20220408_30102725480523-01_3D WT 8h_05.RCC vs. Reference	20220408_30102725480523-01_3D mock 24h_10.RCC vs. Reference	20220408_30102725480523-01_3D mock 8h_04.RCC vs. Reference	20220421_30102725510523-01_2D CVS 8h 2nd_07.RCC vs. Reference	20220421_30102725510523-01_2D WT 24h 2nd_12.RCC vs. Reference	20220421_30102725510523-01_2D WT 8h 2nd_06.RCC vs. Reference	20220421_30102725510523-01_2D mock 0h 1st_01.RCC vs. Reference	20220421_30102725510523-01_2D mock 0h 2nd_03.RCC vs. Reference	20220421_30102725510523-01_2D mock 24h 2nd_11.RCC vs. Reference	20220421_30102725510523-01_2D mock 8h 2nd_05.RCC vs. Reference	20220421_30102725510523-01_3D CVS 8h 2nd_10.RCC vs. Reference	20220421_30102725510523-01_3D WT 8h 2nd_09.RCC vs. Reference	20220421_30102725510523-01_3D mock 0h 1st_02.RCC vs. Reference	20220421_30102725510523-01_3D mock 0h 2nd_04.RCC vs. Reference	20220421_30102725510523-01_3D mock 8h 2nd_08.RCC vs. Reference	20220427_30102725440523-01_2D CVS 24h 2nd_01.RCC vs. Reference	20220427_30102725440523-01_2D CVS 24h 3rd_10.RCC vs. Reference	20220427_30102725440523-01_2D CVS 8h 3rd_06.RCC vs. Reference	20220427_30102725440523-01_2D WT 24h 3rd_09.RCC vs. Reference	20220427_30102725440523-01_2D WT 8h 3rd_05.RCC vs. Reference	20220427_30102725440523-01_3D CVS 24h 2nd_04.RCC vs. Reference	20220427_30102725440523-01_3D CVS 24h 3rd_12.RCC vs. Reference	20220427_30102725440523-01_3D CVS 8h 3rd_08.RCC vs. Reference	20220427_30102725440523-01_3D WT 24h 2nd_03.RCC vs. Reference	20220427_30102725440523-01_3D WT 24h 3rd_11.RCC vs. Reference	20220427_30102725440523-01_3D WT 8h 3rd_07.RCC vs. Reference	20220427_30102725440523-01_3D mock 24h 2nd_02.RCC vs. Reference
ABAT		NM_020686.5	NM_020686.5:268	Endogenous	mRNA	-1.22	-1.25	-1.13	-1.43	-1.12	1.11	1.03	-1.26	-1.04	-1.18	1.04	-1.05	-1.17	1.13	-1.11	1.02	1.06	1.11	-1.06	-1.59	-1.77	1.17	-1.27	-1.55	-1.1	-1.57	-1.41	-1.09	-1.32	-2.12	-1.36	-1.56	-1.72	-1.76	-1.34	-1.37
ABL1		NM_005157.3	NM_005157.3:3200	Endogenous	mRNA	1.03	1.1	-1.04	1.14	1	1.18	-1.57	-1.19	-1.04	1.11	-1.04	-1.13	1.07	1.13	1.07	-1.07	1.11	-1.02	-1.03	-1.21	-1.16	-1.08	1.05	-1.26	-1.07	1.04	1.09	1.22	1.12	-1.02	-1.57	-1.48	-1.14	-1.09	-1.35	-1.28
ACAA1		NM_001130410.1	NM_001130410.1:1090	Endogenous	mRNA	-1.36	1.51	-1.07	1.39	-1.2	-1.27	-1.09	1.92	1.1	1.7	-1.13	1.38	1.4	1.02	1.24	-1.09	-1.1	-1.05	1.23	1.11	1.13	1.12	1.07	1.06	-1.25	-1.23	1.19	-1.08	1.21	-1.17	-1.31	1.07	-1.02	-1.47	1.34	-1.39
ACHE		NM_000665.3	NM_000665.3:1057	Endogenous	mRNA	-1.5	-1.32	-1.33	-1.24	-1.45	-1.4	1.27	-1.19	1.15	-1.22	1.34	1.14	-1.3	-1.27	-1.23	-1.26	-1.4	-1.04	-1.25	1.22	-1.04	1.12	1.57	-1	1.04	1.43	1.56	1.28	1.52	1.82	1.18	-1.03	1.1	-1.17	-1.07	-1.2
ACIN1		NM_001164815.1	NM_001164815.1:3094	Endogenous	mRNA	-1.02	-1.03	1	-1.13	-1.01	1.12	1.28	-1.23	1.27	-1.02	1.15	-1.21	1.08	1.24	1.13	1.09	1.08	1.24	1.02	-1.59	-1.43	1.14	-1.34	-1.54	1.03	-1.12	1.01	1.24	1.01	-1.84	-1.19	-1.43	-1.56	-1.25	-1.43	-1.44
ACTN1		NM_001102.3	NM_001102.3:2760	Endogenous	mRNA	2.1	3.99	2.19	3.42	1.77	2.59	-1.55	-1.43	-1.51	-1.18	-1.53	-1.4	2.53	2.02	2.56	1.89	1.55	2.14	2.72	-2.16	-4.58	-1.42	-2.05	-1.66	1.83	1.15	2.17	1.57	2.14	-4.58	-1.71	-1.4	-4.58	-2.19	-1.73	-1.94
ACVRL1		NM_000020.1	NM_000020.1:1710	Endogenous	mRNA	1.09	1.06	1.24	1.51	1.41	1.11	-1.21	-1.88	-2.65	-2.65	-2.65	-2.65	1.05	-1.15	1.1	1.41	1.1	1.18	-1.09	2.19	1.03	-2.02	1.3	-1.26	1.59	2.59	2.24	1.11	2.09	2.73	2.13	1.57	1.53	1.85	-1.03	1.06
ADAM10		NM_001110.2	NM_001110.2:1930	Endogenous	mRNA	1.05	-1	1.14	-1.03	1.11	1.11	1.2	1.06	1.16	-1.01	1.18	-1	-1.05	1.18	-1.01	1.09	1.06	1.19	1.14	-1.11	-1.77	1.15	-1.32	-1.51	1.11	-1.18	-1.09	1.17	-1.03	-1.53	-1.1	-1.51	-1.56	-1.19	-1.25	-1.44
ADCY5		NM_183357.2	NM_183357.2:2350	Endogenous	mRNA	-1.22	-1.16	1	-1.12	-1.16	-1.35	1.05	-1.31	-1.12	1.08	1.08	1.08	-1.11	-1.1	1.03	-1.18	-1.05	-1.04	-1.05	1.03	-1.14	1.08	1.15	-1.16	-1.01	1.38	1.19	1.1	1.35	1.47	-1.01	-1.13	1.1	-1.23	-1.25	1.06
ADCY8		NM_001115.2	NM_001115.2:2260	Endogenous	mRNA	-1.53	-1.49	-1.35	-1.7	-1.25	-1.98	-1.91	-1.17	-1.45	-1.66	-1.28	-1.1	-1.56	-1.39	-1.15	-1.38	-1.48	-1.43	-1.68	1.46	1.93	-1.03	2.1	1.57	-1.55	1.07	1.14	-1.83	1.09	1.06	1.27	1.95	1.69	1.58	1.39	1.59
ADCY9		NM_001116.3	NM_001116.3:6400	Endogenous	mRNA	1.13	1.16	1.09	1.07	1.34	1.12	-1.32	-1.89	-1.5	-1.42	-1.75	-1.6	1.01	1.03	1.12	1.29	1.1	1.15	1.06	1.1	-1.49	-1.47	1.03	-1.26	1.15	1.65	1.6	1	1.23	1.52	1.36	-1.24	1.04	1.05	-1.05	-1.09
ADCYAP1		NM_001117.4	NM_001117.4:1725	Endogenous	mRNA	-1.09	-1.08	-1.01	-1.17	1.1	-1.39	-1.52	-1.32	-1.47	-1.24	-1.65	-1.11	-1.08	-1.1	1.03	1.12	-1.05	-1.02	-1.16	1.15	-1.09	-1.24	1.17	-1.04	-1.1	1.51	1.48	-1.15	1.49	1.27	1.11	-1.09	1.01	-1.03	-1.04	-1.2
ADORA1		NM_000674.1	NM_000674.1:1150	Endogenous	mRNA	-1.44	-1.46	-1.26	-1.17	-1.21	-1.7	-1.41	-1.26	-1.62	-1.35	-1.32	-1.36	-1.59	-1.55	-1.54	-1.33	-1.61	-1.47	-1.62	1.69	2.1	-1.09	2.32	1.5	-1.28	1.11	1.17	-1.62	1.1	1.31	1.23	2.04	1.42	1.41	1.43	1.34
ADORA2A		NM_000675.3	NM_000675.3:1095	Endogenous	mRNA	-1.11	-1.21	1.18	-1.07	1.29	1.03	-1.72	-1.3	-1.92	-2.07	-1.53	-1.55	-1.19	-1.22	1.14	1.09	1.06	-1.28	-1.39	1.79	1.46	-1.9	1.65	1.48	1.27	1.66	1.72	1	1.56	2.4	1.44	1.69	1.96	1.79	1.51	2.05
ADRA2A		NM_000681.2	NM_000681.2:2490	Endogenous	mRNA	1.32	1.45	1.43	-1.03	1.22	1.12	-1.02	-1.47	-1.19	-1.41	-1.46	-1.35	1.06	1.14	1.33	1.16	-1.01	1.12	-1.04	1.29	-1.42	-1.23	1.07	-1.16	1.36	2.01	1.99	1.62	1.53	1.55	1.2	1.19	-1.44	-1.11	-1.14	1.15
ADRB2		NM_000024.3	NM_000024.3:1245	Endogenous	mRNA	1.1	1.11	1.07	1.29	1.58	1.26	-1.28	-1.28	-1.28	-1.28	-1.28	-1.28	-1.02	-1.28	1.56	1.35	1.19	1.05	1.01	1.18	-1.28	-1.27	-1.28	1.13	1.35	2.28	1.91	1.93	1.53	2.16	1.79	1.42	-1.28	1.48	1.47	-1.28
AGER		NM_001136.3	NM_001136.3:340	Endogenous	mRNA	-1.34	-1.07	-1.07	-1.21	1.04	-1.65	-1.65	-1.11	-1.41	-1.65	-1.46	-1.07	1.18	1.03	1.08	-1.21	-1.03	-1.46	-1.01	1.37	1.47	-1.29	1.62	1.16	-1.22	1.53	1.49	-1.1	1.37	2.79	1.3	1.71	1.72	1.35	1.61	1.59
AIF1		NM_032955.1	NM_032955.1:185	Endogenous	mRNA	-1.33	-1.72	-1.89	-1.28	-1.47	-1.18	1.04	1.02	1.04	-1.06	1.19	1.28	-1.9	-1.73	-1.31	-1.63	-1.58	-1.57	-1.86	1.68	2.11	-1.02	2.62	1.99	-1.38	-1.1	-1.26	-1.78	-1.42	1.51	1.88	2.85	2.52	1.98	2.24	2.3
AKT1		NM_001014432.1	NM_001014432.1:1275	Endogenous	mRNA	-1.15	1.25	-1.06	1.14	-1.19	1.27	-1.12	1.15	-1.07	1.06	1.1	1.09	-1.14	-1.15	-1.08	1.06	-1.14	-1.14	-1.08	-1.17	-1.15	1.1	-1.02	-1.65	-1.06	-1.19	1.04	-1.06	1.12	-1.27	-1.31	-1.09	-1.17	-1.11	-1.19	-1.18
AKT1S1		NM_032375.3	NM_032375.3:1850	Endogenous	mRNA	1.21	1.33	1.2	1.01	1.16	-1.01	1.06	-1.14	-1.35	-1.27	-1.72	-1.26	-1.01	-1.13	1.03	1.11	1.01	1.06	1.14	-1.06	-1.23	-1.23	1.1	-1.43	1.17	1.36	1.26	1.27	1.14	-1.01	-1.11	-1.02	-1.2	-1.76	-1.39	-1.26
AKT2		NM_001626.4	NM_001626.4:699	Endogenous	mRNA	-1.09	1.04	-1.24	-1.07	-1.11	1.06	-1.01	1.09	-1.01	1.09	1.05	1.21	-1.09	-1.01	-1.21	-1.11	-1.08	-1.08	-1.04	-1.2	1.02	1.17	1.02	-1.2	-1.25	-1.48	-1.32	1.06	-1.08	-2.38	-1.1	1.23	-1.17	-1.25	1.07	-1.16
AKT3		NM_005465.4	NM_005465.4:287	Endogenous	mRNA	-1.2	-1.18	-1.18	-1.27	-1.14	-1.06	1.41	1.17	1.33	1.1	1.39	1.17	-1.15	1.02	-1.15	-1.21	-1.12	1.08	-1.05	-1.26	-1.11	1.28	1.06	-1.28	1.06	-1.22	-1.02	1.04	-1.15	-1.45	1.01	-1.07	-1.27	-1.24	-1.09	-1.13
ALDH1L1		NM_012190.2	NM_012190.2:329	Endogenous	mRNA	-1.14	1.34	1.01	1.14	1.49	1.36	-1.35	-1.35	-1.01	-1.35	-1.35	-1.35	-1.02	-1.03	1.75	1.59	1.15	1.13	-1.35	2.37	1.46	-1.35	-1.35	-1.35	1.79	2.19	1.97	1.17	1.34	2.63	2.03	1.47	1.75	1.45	1.39	1.88
AMIGO1		NM_020703.2	NM_020703.2:1455	Endogenous	mRNA	-1.65	-1.83	-1.71	-2.04	-1.62	-1.47	-1.33	-1.19	-1.27	-1.18	-1.13	1.07	-1.69	-1.83	-1.43	-1.39	-1.69	-1.68	-1.87	1.64	2.12	-1.05	2.48	1.71	-1.57	-1.3	-1.04	-1.38	-1.31	1.6	1.43	2.05	1.66	1.71	1.64	1.52
AMPH		NM_001635.3	NM_001635.3:526	Endogenous	mRNA	-1.09	1	-1.15	-1.01	-1.04	1.05	1.28	1.17	1.1	1.27	1.27	1.35	1.14	-1.04	1.08	-1	1.03	1.04	1.1	-1.11	-1.09	1.15	-1.18	-1.32	-1.05	-1.1	1.02	-1.09	-1.03	-1.48	-1.26	-1.25	-1.4	-1.28	-1.25	-1.16
ANG		NM_001145.4	NM_001145.4:949	Endogenous	mRNA	1.08	1.07	1.5	1	1.42	-1.06	-1.38	-1.54	-3.46	-3.46	-3.46	-2.08	1.2	1.13	1.38	1.26	1.19	1.2	-1.17	1.97	-1.2	-2.89	1.93	1.37	1.44	1.98	1.54	-1.14	1.49	2.42	1.76	1.13	1.69	1.57	1.18	1.47
ANGPT2		NM_001147.2	NM_001147.2:1775	Endogenous	mRNA	1.04	-1.05	1.23	-1.19	1.29	-1.01	-1.04	-2.08	-1.55	-1.63	-1.29	-1.39	-1.08	-1.35	1.22	1.06	1.17	1.04	-1.1	1.59	1.08	-1.5	1.21	1.02	1.14	1.17	1.55	-1.04	1.4	1.45	1.06	1.05	1.27	1.42	-1.3	1.42
AP1S1		NM_001283.3	NM_001283.3:350	Endogenous	mRNA	1.02	-1	-1.02	-1.09	-1.16	-1.01	1.27	1.18	1.41	1.33	1.4	1.31	1.01	1.1	1.01	-1.12	-1.12	1.16	1.08	-1.31	-1.26	1.25	1	-1.21	1.03	-1.07	1.09	1.28	1.04	-1.31	-1.17	-1.31	-1.23	-1.26	-1.07	-1.17
AP2A2		NM_012305.2	NM_012305.2:865	Endogenous	mRNA	-1.04	-1.05	1.16	-1.08	1.05	1.02	1.13	-1.08	-1.14	-1.19	-1.02	-1.14	-1.05	1.05	1.04	1	1.09	1.03	-1.04	1.06	-1.04	-1.17	1.07	-1.28	1.13	1.1	1.11	1.1	1.15	1.1	1.12	-1.03	1.07	-1.19	-1.07	-1.18
AP2B1		NM_001030006.1	NM_001030006.1:1726	Endogenous	mRNA	1	1.11	-1.02	1.03	-1.08	-1.01	1.2	1.09	1.25	1.3	1.17	1.22	-1	1.14	1.1	-1.02	-1	1.14	1.13	-1.37	-1.2	1.19	-1.16	-1.31	1.05	-1.07	1.04	1.23	1.07	-1.51	-1.35	-1.28	-1.3	-1.33	-1.1	-1.22
AP3M2		NM_001134296.1	NM_001134296.1:655	Endogenous	mRNA	-1.1	1.05	-1.07	-1.04	-1.05	1.19	1.29	1.13	1.36	1.22	1.18	1.23	-1.07	1.06	-1.03	1.01	-1.18	1.1	-1.03	-1.14	-1.13	1.21	-1.03	-1.18	-1.17	-1.06	-1.07	1.22	-1	-1.16	-1.12	-1.29	-1.21	-1.08	-1.1	-1.06
AP3S1		NM_001284.2	NM_001284.2:671	Endogenous	mRNA	1.11	1.16	1.13	1.12	1.02	1.19	1.21	1.06	1.16	1.12	1.24	1.11	-1.01	1.06	-1.02	1.07	-1.06	1.16	1	-1.32	-1.27	1.03	-1.04	-1.32	1.03	-1	1.06	1.17	1.03	-1.35	-1.29	-1.36	-1.21	-1.27	-1.16	-1.3
AP4S1		NM_001128126.2	NM_001128126.2:421	Endogenous	mRNA	-1.06	1.07	-1.05	-1.05	1.03	-1.25	-1.19	1.02	-1.09	-1.28	-1.07	-1.34	1.12	1.06	1.14	-1.1	1.11	1.02	1.01	1.12	-1.09	-1.24	1.23	1.08	1.06	1.18	1.24	-1.13	1.23	1.3	1.19	-1.06	-1.08	1.17	-1.01	1.14
APAF1		NM_181869.1	NM_181869.1:1160	Endogenous	mRNA	-1.03	-1	1.08	1.05	1.22	1.06	1.36	-1.37	1.06	-1.08	-1.06	-1.16	1.13	1.24	1.24	1.05	1.18	1.38	1.21	-1.04	-1.03	-1.07	-1.16	-1.17	1.17	1.07	-1.01	1.22	1.21	1.06	-1.07	-1.05	-1.18	1.07	-1.35	-1.06
APC		NM_000038.3	NM_000038.3:6850	Endogenous	mRNA	-1.28	-1.18	-1.22	-1.26	-1.2	-1.12	1.52	1.08	1.39	1.1	1.39	-1.07	-1.27	-1.31	-1.21	-1.1	-1.13	-1.08	-1.42	-1.09	-1.37	1.17	1.06	-1.26	-1.31	-1.22	-1.33	-1.22	-1.31	-1.24	-1.05	-1.29	-1.44	1.01	-1.1	-1.19
APOE		NM_000041.2	NM_000041.2:96	Endogenous	mRNA	2.15	1.83	1.44	1.62	1.9	1.81	-1.96	-1.18	-1.96	-1.96	-1.84	-1.18	1.64	1.48	1.58	1.86	1.59	1.85	1.89	1.01	1.12	-1.5	-1.96	-1.25	1.73	1.48	1.51	1.37	1.38	1.34	-1.96	-1.08	1.11	-1	-1.96	-1.96
APP		NM_000484.3	NM_000484.3:1725	Endogenous	mRNA	1.05	1.14	1.01	1	-1.05	1.16	1.35	-1.04	1.39	1.18	1.44	1.17	-1.05	1.1	-1.02	1.01	1.01	1.18	1.03	-1.84	-1.6	1.26	-1.29	-1.59	1.02	-1.05	-1.05	1.3	-1.08	-1.67	-1.31	-1.58	-1.44	-1.39	-1.45	-1.36
AQP4		NM_004028.3	NM_004028.3:2520	Endogenous	mRNA	-1	-1.17	1.12	-1.08	1.23	-1.41	-4.63	-1.64	-2.27	-2.54	-2.54	-1.5	-1.05	-1.02	1.21	1.15	1.01	-1.19	-1.12	1.55	1.26	-2.06	1.78	1.16	-1.09	1.25	1.26	-1.57	1.24	1.59	1.32	1.27	-1.09	1.38	-1.18	1.08
ARC		NM_015193.3	NM_015193.3:805	Endogenous	mRNA	-1.28	-1.16	-1.16	-1.07	-1.08	-1.12	-1.3	-1.31	-2.17	-1.13	-1.9	-1.18	-1.09	-1.22	1.04	-1.08	-1.12	-1.09	-1.12	1.18	-1.11	-1.02	1.23	-1.3	1.17	1.83	1.68	1.75	1.47	1.62	-1.15	1.11	1.01	-1.02	1.15	-1.33
ARHGAP44		NM_014859.4	NM_014859.4:4050	Endogenous	mRNA	1.18	1.08	1.12	1.13	1.41	-1.17	-1.14	-1.09	-1.26	-1.26	-1.41	-1.19	-1.07	1.02	1.07	1.04	1.11	-1.03	1.02	1.12	-1.01	-1.09	-1.06	1.03	1.14	1.45	1.35	1.23	1.58	1.52	1.11	-1.09	1.35	1.16	-1.03	1.06
ARHGEF10		NM_014629.2	NM_014629.2:2814	Endogenous	mRNA	1.04	1.48	1.36	1.4	1.27	1.82	-2.02	-1.12	-1.2	-1.26	-1.05	-1.31	1.36	1.42	1.37	1.68	1.18	-1.05	1.25	-2.02	-2.02	1.02	-2.02	-1.14	1.13	-1.6	-1.05	1.26	1.14	-2.02	1.21	-2.02	-2.02	-2.02	1.1	-2.02
ARRB2		NM_004313.3	NM_004313.3:1652	Endogenous	mRNA	-1	-1.3	-1.18	-1.35	-1.19	-1.15	1.09	-1.05	-1.23	-1.12	-1.18	1.1	-1.2	1	-1.2	-1.01	-1.13	1.06	-1.07	-1.18	-1.32	1.16	-1.02	-1.52	-1.16	-1.03	1.1	1.07	1.05	-1.3	-1.14	1.02	-1.58	-1.36	-1.14	1.19
ARSA		NM_000487.5	NM_000487.5:1054	Endogenous	mRNA	-1.12	1.11	-1.12	1.05	1.15	1.43	-1.48	-1.84	-3.54	-1.73	-2.07	-1.49	-1.1	-1.2	1.04	1.38	-1.07	-1.11	-1.07	1.46	-1.04	-1.5	1.16	-1.22	1.22	1.49	1.53	1.23	1.38	2.01	1.16	1.23	1.12	-1.18	-1.01	-1.04
ATCAY		NM_033064.4	NM_033064.4:2504	Endogenous	mRNA	-1.2	-1.19	-1.17	-1.23	-1.24	-1.01	1.46	1.16	1.44	1.31	1.35	1.21	-1.12	-1.06	-1.1	-1.14	-1.1	-1.01	-1.06	-1.19	-1.2	1.29	-1.03	-1.18	-1.12	-1.17	-1.12	1.22	-1.02	-1.2	1.06	-1.22	-1.09	1.03	-1.16	1.01
ATF4		NM_001675.2	NM_001675.2:1151	Endogenous	mRNA	1.04	1.34	-1.01	1.2	-1.13	1.13	1.12	1.03	1.16	1.19	1.17	1.04	1.19	1.19	1.18	1.03	1	1.21	1.23	-1.34	-1.22	1.1	-1.13	-1.34	1.19	1.24	1.59	1.54	1.34	-1.38	-1.34	-1.46	-1.35	-1.46	-1.23	-1.27
ATF6		NM_007348.2	NM_007348.2:110	Endogenous	mRNA	1.13	1.25	1.11	1.16	1.03	1.16	1.4	1.26	1.46	1.33	1.33	1.14	1.03	1.18	1.08	1.01	-1.05	1.24	1.16	-1.32	-1.5	1.31	-1.25	-1.43	1.07	-1.18	-1.17	1.29	-1.01	-1.57	-1.1	1.03	-1.28	-1.15	1.02	-1.43
ATG5		NM_004849.2	NM_004849.2:1104	Endogenous	mRNA	1.12	1.19	-1.04	1.07	-1.04	1.16	1.18	1.03	1.13	1.21	1.09	1.18	1	1.03	1.12	1.04	-1.03	1.05	1.07	-1.02	-1.09	1.09	-1.1	-1.25	-1.11	1.06	1.31	1.16	1.12	-1.11	-1.14	-1.02	-1.22	-1.38	-1.21	-1.23
ATM		NM_138292.3	NM_138292.3:1323	Endogenous	mRNA	-1.01	-1.22	1.11	-1.19	1.06	1.27	1.63	-1.07	1.5	1.14	1.5	1.06	-1.11	1.28	-1.06	1.06	1.08	1.22	-1.07	-1.47	-1.49	1.23	-1.41	-1.74	1.29	-1.19	-1.34	1.41	-1.25	-1.49	-1.13	-1.46	-1.69	-1.03	-1.3	-1.26
ATP13A2		NM_001141974.1	NM_001141974.1:925	Endogenous	mRNA	1.01	-1.02	1.04	1.05	-1.03	1.04	-1.01	-1.01	-1.05	1.07	1.22	1.21	1.01	-1.23	-1.05	-1.03	-1.12	-1.08	-1.08	1.16	-1.05	1.02	1.13	1.07	-1.03	1.11	1.15	1.15	-1.06	1.06	1.03	1.16	1.34	-1.09	1.13	1.11
ATP2B3		NM_001001344.2	NM_001001344.2:1280	Endogenous	mRNA	-1.01	-1.01	1.1	1.17	-1	1.2	-4.12	-1.07	-1.91	-1.62	-1.54	-1.22	-1.28	-1.61	-1.14	1.1	-1.16	-1.57	-1.25	1.54	1.67	-1.51	1.6	1.36	1.1	1.46	1.64	-1.03	1.22	1.76	1.5	1.54	1.38	1.37	1.43	1.32
ATP6V0C		NM_001198569.1	NM_001198569.1:186	Endogenous	mRNA	1	1.27	1.09	1.17	-1.07	1.11	1.15	1.51	1.23	1.36	1.15	1.44	1.03	-1.04	1.03	-1.11	-1.21	1	1.06	-1.06	1.08	1.19	1.12	-1.05	-1.03	-1.11	1	1.15	1.09	-1.22	1.02	1.12	1.02	1.03	1.25	-1.01
ATP6V0D1		NM_004691.4	NM_004691.4:970	Endogenous	mRNA	1.1	1.2	1.1	1.04	-1.05	1.21	1.32	1.56	1.36	1.52	1.18	1.24	1.03	1.07	1.02	1.01	-1.11	1.07	1.07	-1.21	-1.14	1.21	-1.1	-1.28	-1.01	-1.16	1.05	1.26	1.11	-1.24	-1.19	-1.2	-1.28	-1.41	-1.04	-1.15
ATP6V0E1		NM_003945.3	NM_003945.3:354	Endogenous	mRNA	1.4	1.37	1.41	1.24	1.23	1.42	1.14	-1.02	1.23	1.05	-1.02	-1.08	1.18	1.4	1.21	1.2	-1	1.36	1.2	-1.3	-1.31	-1.05	-1.14	-1.45	1.34	1.18	1.3	1.56	1.2	-1.37	-1.26	-1.38	-1.35	-1.3	-1.2	-1.14
ATP6V0E2		NR_110612.1	NR_110612.1:2509	Endogenous	mRNA	-1.21	-1.02	-1.2	-1.03	-1.21	1.1	1.42	1.17	1.19	1.28	1.21	1.31	-1.04	-1.04	1.05	-1.1	1.01	1.07	1.02	-1.22	-1.42	1.19	-1.1	-1.3	-1.06	1.1	1.09	1.44	1.2	1.01	-1.21	-1.04	-1.36	-1.18	1.01	-1.23
ATP6V1A		NM_001690.2	NM_001690.2:1320	Endogenous	mRNA	-1.01	1.15	-1	1.12	-1.24	-1.1	1.86	1.62	1.93	1.84	1.81	1.68	-1.03	1.01	1.04	-1.24	-1.03	1.1	1.08	-1.17	-1.3	1.56	-1.22	-1.24	-1.08	-1.14	-1.05	1.24	1.07	-1.39	-1.08	-1.19	-1.26	-1.34	1.05	-1.08
ATP6V1D		NM_015994.2	NM_015994.2:390	Endogenous	mRNA	1.19	1.12	1.1	1.09	-1.09	1.3	1.69	1.17	1.42	1.19	1.54	1.26	1.04	1.23	1	1.01	-1.04	1.23	1.02	-1.03	-1.13	1.22	-1.18	-1.27	1.05	-1.21	-1.03	1.11	-1.09	-1.22	1.03	-1.11	-1.1	-1.17	1.04	-1.12
ATP6V1E1		NM_001039367.1	NM_001039367.1:1103	Endogenous	mRNA	1.07	1.22	1.13	1.16	-1.15	-1.02	1.43	1.31	1.26	1.38	1.31	1.36	-1.05	1.03	1.12	-1.08	-1.01	1.16	1.14	-1.04	-1.17	1.07	1.02	-1.14	1.15	1.07	1.22	1.33	1.21	1.18	-1.06	-1.2	-1.04	-1.06	-1	-1.01
ATP6V1G2		NM_130463.2	NM_130463.2:920	Endogenous	mRNA	-1.28	-1.22	-1.34	-1.28	-1.42	-1.2	1.53	1.33	1.69	1.39	1.35	1.33	-1.22	-1.17	-1.3	-1.24	-1.24	-1.11	-1.36	-1	-1.01	1.3	1.18	-1.08	-1.11	-1.11	1.01	-1.11	-1.11	1.09	1.25	-1.22	1.2	1.07	1.07	1.16
ATP6V1H		NM_213620.1	NM_213620.1:490	Endogenous	mRNA	-1.26	-1.13	-1.23	-1.29	-1.4	-1.23	1.2	1.26	1.26	1.27	1.21	1.12	-1.26	-1.11	-1.27	-1.3	-1.32	-1.11	-1.22	1.08	1.11	1.3	1.32	-1.08	-1.17	-1.3	-1.26	-1.05	-1.26	-1.29	1.12	1.18	-1.06	-1.17	1.07	1.03
ATP7A		NM_000052.4	NM_000052.4:20	Endogenous	mRNA	-1.36	-1.23	-1.34	-1.2	-1.15	-1.56	-1.17	-1.49	-1.26	-1.36	-1.5	-1.22	-1.08	-1.1	-1.04	-1.08	-1.1	-1.19	-1.14	-1.01	-1.08	-1.1	1.31	-1.31	-1.1	1.2	-1.02	-1.23	1.03	1.58	1.1	-1.02	1.07	1.27	-1.33	1.05
ATP8A2		NM_016529.4	NM_016529.4:930	Endogenous	mRNA	-1.45	-1.16	-1.32	-1.14	-1.22	-1.27	1.44	1.13	1.37	1.29	1.18	1.27	1	-1.04	-1.01	-1.26	1.05	1.04	1.15	-1.2	-1.33	1.24	-1.04	-1.14	-1.08	-1.03	1.02	1.12	1.22	-1.09	-1.13	-1.07	-1.18	-1.05	-1.24	-1.11
ATRN		NM_001207047.1	NM_001207047.1:1544	Endogenous	mRNA	-1.01	1.23	-1.02	1.17	-1.03	1.22	1.26	1.17	1.37	1.34	1.38	1.25	-1.09	-1.06	1.08	-1.1	-1	1.02	-1.04	-1.49	-1.31	1.36	-1.23	-1.58	-1.1	-1.15	1	1.21	1.05	-1.27	1.03	-1.12	-1.32	-1.76	-1.14	-1.03
ATXN2		NM_002973.3	NM_002973.3:3000	Endogenous	mRNA	-1.28	-1.12	-1.22	-1.23	-1.17	-1.29	1.17	1	1.22	1.13	1.17	1.15	-1.18	-1.15	-1.11	-1.26	-1.12	-1.05	-1.08	-1.14	1.16	1.16	1.2	1.05	-1.15	-1.11	-1.08	1	-1.14	-1.34	-1.2	-1.06	-1.02	1.01	1.16	1.05
ATXN3		NM_004993.5	NM_004993.5:974	Endogenous	mRNA	-1.06	-1.01	-1.03	-1.06	-1.13	1.03	1.34	1.15	1.17	1.41	-1.06	1.2	1	1.14	1.01	-1.05	-1.03	1.23	1.08	-1.12	-1.15	1.01	1.07	-1.1	1.09	1.04	1.07	1.31	1.08	-1.06	-1.13	-1.19	-1.07	-1.28	-1.18	-1.09
ATXN7		NM_001128149.2	NM_001128149.2:3600	Endogenous	mRNA	-1.3	-1.11	-1.01	-1.19	-1.09	-1.32	-1.15	-1.31	-1.26	-1.48	-1.46	-1.66	-1.25	-1.06	-1.15	1.03	1.2	1.03	-1.04	-1.07	-1.47	-1.28	1.04	1	-1.02	1.04	-1.07	-1.01	1.02	-1.03	-1.09	-1.31	-1.1	1.06	-1.39	-1.43
AVP		NM_000490.4	NM_000490.4:18	Endogenous	mRNA	1.26	1.26	1.53	1.67	1.45	1.48	-1.12	-1.29	-2.58	-2.85	-3.31	-1.99	1.3	1.04	1.4	1.53	1.19	1.3	1.04	2.46	1.17	-2.46	1.35	1.13	1.85	2.89	2.17	1.69	1.9	3.54	1.8	1.37	1.37	1.21	1.32	1.59
B4GALT6		NM_004775.3	NM_004775.3:4065	Endogenous	mRNA	-1.08	-1.03	-1.03	-1.13	1.01	1.14	-1.21	-1.22	-1.07	-1.12	-1.26	-1.27	-1.12	1.1	1.05	-1.1	1.08	1.12	1.12	-1.26	-1.47	1.05	-1.03	-1.54	-1.04	-1.2	1	-1.04	-1.06	-1.18	-1.09	-1.49	-1.5	-1.06	-1.4	-1.2
BACE1		NM_012104.3	NM_012104.3:2400	Endogenous	mRNA	-1.03	1.08	-1.03	1.05	-1.06	1.25	1.36	-1.11	1.14	-1.04	1.09	-1.07	1.06	1.02	1.11	1.03	1.04	1.11	-1.06	-1.16	-1.36	1.05	-1.13	-1.26	1.16	1.12	1.13	1.23	1.13	-1.07	-1.1	-1.45	-1.2	-1.17	-1.26	-1.03
BAD		NM_004322.3	NM_004322.3:652	Endogenous	mRNA	1.16	-1.13	1.03	-1.16	-1.21	1.17	1.25	1.03	1.24	1.05	1.22	1.03	-1.02	1.19	-1.18	1.05	-1.12	1.3	1.02	-1.36	-1.76	1.19	-1.12	-1.83	1.31	1.08	1.21	1.25	-1.14	-1.41	-1.13	-1.17	-1.51	-1.24	-1.3	-1.6
BAX		NM_138761.3	NM_138761.3:342	Endogenous	mRNA	1.38	1.5	1.36	1.32	1.19	1.35	-1.2	-1.02	-1.02	1.04	-1.15	-1.02	1.35	1.41	1.37	1.2	1.06	1.43	1.43	-1.39	-1.11	-1.2	-1.06	-1.29	1.46	1.58	1.7	1.97	1.55	-1.38	-1.34	-1.05	-1.16	-1.2	-1.05	-1.39
BCAS1		NM_003657.2	NM_003657.2:2305	Endogenous	mRNA	-1	-1.15	1.19	1.12	-1.05	1.26	-1.19	-1.19	-1.19	-1.19	-1.19	-1.19	-1.13	-1.19	-1.1	1.02	1.09	-1.19	-1.1	1.61	1.28	1.07	-1.19	1.33	-1.11	1.76	2.37	-1.04	1.42	-1.19	1.42	-1.19	1.83	1.27	-1.19	-1.19
BCAS2		NM_005872.2	NM_005872.2:544	Endogenous	mRNA	1.06	1.42	-1.03	1.35	-1.1	1.12	1.35	1.7	1.44	1.85	1.4	1.63	1.16	1.06	1.26	1.01	-1.1	1.09	1.2	-1.08	-1.08	1.3	-1.19	-1	1.05	1.01	1.24	1.24	1.18	-1.2	-1.17	1.05	-1.17	-1.28	1.35	-1.22
BCHE		NR_137635.1	NR_137635.1:331	Endogenous	mRNA	1.1	-1	1.01	-1.55	1.06	-1.29	-1.16	-1.27	1.14	-1.36	1.12	-1.16	1.04	1.31	1.25	-1.08	1.19	1.41	-1.06	-1.04	-1.22	-1.24	1.13	-1.22	1.4	1.16	1.18	-1.12	1.18	1.14	1.25	-1.13	-1.04	-1.39	-1.09	1.18
BCL2		NM_000633.2	NM_000633.2:251	Endogenous	mRNA	1.18	1.25	1.26	1.31	1.32	1.27	-1.31	-1.27	-1.2	-1.39	-1.31	-1.28	1.07	1.15	1.16	1.38	1.14	1.18	1.17	-1.38	-1.61	-1.12	-1.4	-1.6	1.19	-1.01	1.11	-1.05	1.06	-1.31	-1.34	-1.49	-1.52	-1.5	-1.44	-1.55
BCL2L1		NM_138578.1	NM_138578.1:1560	Endogenous	mRNA	-1.03	1.28	-1.05	1.26	-1.05	1.1	1.11	1.13	-1.04	-1.01	-1.08	1.14	1.18	1.04	1.16	-1.05	-1.17	1.04	1.11	-1.17	-1.42	1.08	1.14	-1.41	-1.08	-1.02	1.17	1.03	1.18	-1.06	-1.02	1.04	-1.05	-1.23	-1.08	-1.33
BDNF		NM_170732.4	NM_170732.4:735	Endogenous	mRNA	-1.58	-1.08	-1.54	-1.23	-1.76	-2.05	-1.26	1.89	1.09	1.68	1.43	1.85	-1.52	-1.66	-1.28	-1.66	-1.71	-1.56	-1.38	1.53	2.12	1.46	1.94	1.7	-1.46	-1.15	1.04	-1.53	-1.11	1.22	1.14	2.24	1.87	1.39	1.7	1.56
BECN1		NM_003766.2	NM_003766.2:810	Endogenous	mRNA	1.04	1.2	-1.12	1.14	1.05	1.14	1.29	1.23	1.08	1.3	1.01	1.06	-1.11	1.08	-1.02	1.1	1.03	1.11	1.12	-1.21	-1.21	1.06	-1.2	-1.28	1.14	1.01	1.1	1.24	1.22	-1.26	-1.22	-1.07	-1.17	-1.25	1.02	-1.17
BID		NM_001196.3	NM_001196.3:1604	Endogenous	mRNA	-1.04	1.01	-1.06	1.18	-1.06	-1.09	-1.01	-1.42	-1.35	-1.24	-1.15	-1.4	1.02	-1.03	1.1	1.04	1.16	1.05	1.04	-1.06	-1.33	-1.26	1.04	-1.18	-1	1.1	1.17	1.03	1.2	1.12	-1.1	-1.14	1.16	-1.11	-1.34	-1.2
BNIP3		NM_004052.2	NM_004052.2:584	Endogenous	mRNA	1.23	1.19	1.14	1.11	1.24	-1.02	1.31	-1.06	1.09	-1.07	1.28	1.04	1.12	1.37	1.38	1.03	1.13	1.4	1.23	1.01	-1.12	-1.08	-1.09	-1.28	1.26	1.63	1.59	1.53	1.67	1.31	1.3	-1.11	1.02	1.21	-1.02	1.19
BRMS1L		NM_032352.3	NM_032352.3:2054	Endogenous	mRNA	-1.09	1.33	1	1.03	1.06	-1.07	1.13	1.09	-1.13	-1.13	-1.27	-1.05	1.12	1.08	1.15	-1.04	1.04	1.16	1.05	1.09	1.15	1.12	-1.12	-1.13	-1.24	-1.31	1.3	-1.07	1.22	-1.02	-1.41	-1.22	-1.17	-1.16	1.12	-1.53
C3		NM_000064.2	NM_000064.2:4396	Endogenous	mRNA	1.1	-1.43	-1.08	1.17	-1.43	-1.43	-1.43	-1.43	-1.43	-1.43	-1.43	-1.43	-1.01	-1.4	1.01	1.02	-1.11	-1.07	1.22	2.24	1.27	-1.43	1.55	1.28	1.04	1.59	1.7	-1.09	1.33	2.64	2.29	1.33	1.52	1.09	1.19	-1.43
C5		NM_001735.2	NM_001735.2:466	Endogenous	mRNA	1.24	1.06	-1.05	-1.13	1.85	1.65	1.4	1.08	1.41	1.01	1.09	1.15	1.21	1.03	-1.07	1.53	1.08	1.1	1.34	1.11	1.27	1.22	-2.02	1.27	1.25	-1.44	-1.14	1.31	1.16	-2.02	1.17	1.7	1.17	1.36	1.27	1.86
C6		NM_000065.2	NM_000065.2:3170	Endogenous	mRNA	1.1	-1.1	1.37	1.17	1.36	-1.2	-4	-2.31	-3.27	-2.9	-2.88	-2.93	1.16	-1.03	1.17	1.04	1.27	1.1	1.01	2.03	1.36	-2.1	1.59	1.56	1.29	1.87	1.65	-1.06	1.45	1.58	1.83	1.29	1.72	1.52	1.6	1.2
C9orf72		NM_145005.6	NM_145005.6:242	Endogenous	mRNA	-1.3	-1.28	-1.32	-1.36	-1.36	-1.19	1.38	1.26	1.41	1.16	1.36	1.17	-1.27	-1.16	-1.18	-1.2	-1.23	-1.12	-1.22	-1.08	-1.05	1.39	1.06	-1.04	-1.32	-1.38	-1.29	-1.09	-1.25	-1.45	-1.01	-1.07	-1.2	-1.14	-1.02	-1.13
CA2		NM_000067.2	NM_000067.2:575	Endogenous	mRNA	1.84	2.32	1.87	2.37	1.6	2.24	-1.66	-1.05	-1.55	1.14	-1.19	-1	1.43	1.46	1.56	1.52	1.16	1.56	1.67	-1.43	-1.17	-1.35	-1.31	-1.54	1.14	-1.17	1.34	1.3	1.25	-2.07	-1.7	-1.33	-1.47	-2.16	-1.1	-1.87
CAB39		NM_001130849.1	NM_001130849.1:1238	Endogenous	mRNA	-1.01	1.06	-1.05	-1.03	1	1.03	1.37	-1.04	1.4	1.15	1.39	1.17	-1	1.12	1.02	-1.04	-1.01	1.11	-1.01	-1.27	-1.29	1.19	-1.13	-1.48	1.01	1.02	1.08	1.28	1.09	-1.29	-1.02	-1.26	-1.3	-1.12	-1.1	-1.1
CACNA1A		NM_001127221.1	NM_001127221.1:4470	Endogenous	mRNA	-1.2	-1.02	-1.2	-1.2	-1.2	-1.2	-1.2	-1.2	-1.2	-1.2	1.02	-1.2	-1.2	-1.2	1.08	1.25	-1.2	-1.2	-1.2	-1.2	1.32	1.15	-1.2	-1.2	-1.03	-1.2	-1.2	-1.09	-1	-1.2	1.27	-1.2	-1.2	-1.2	-1.2	-1.2
CACNA1B		NM_000718.3	NM_000718.3:3664	Endogenous	mRNA	-1.28	-1.03	-1.25	-1	1.01	-1.29	1.27	-1.15	1.34	1.2	1.06	-1.22	-1.17	-1.02	1.04	-1.13	1.17	1.15	1.13	-1.02	-1.63	1.33	-1.38	-1.52	-1.24	-1.21	-1.22	1.44	1.11	-1.47	1.24	-1.24	-1.06	-1.42	-1.17	-1.03
CACNA1C		NM_000719.6	NM_000719.6:40	Endogenous	mRNA	-1.59	-1.49	-1.4	-1.58	-1.79	-1.45	1.31	1.11	1.27	1.21	1.32	1.3	-1.48	-1.44	-1.6	-1.28	-1.25	-1.24	-1.48	1.07	1.35	1.34	1.19	-1.06	-1.28	-1	-1.15	-1	-1.05	1.08	1.01	1.44	1.05	1.11	1.11	1.15
CACNA1D		NM_000720.2	NM_000720.2:5195	Endogenous	mRNA	-1.16	-1.05	-1.16	-1.16	-1.16	-1.16	-1.16	-1.16	1.41	-1.16	-1.16	-1.16	1.14	-1.16	1.02	1.17	1.15	-1.14	-1.14	-1.16	-1.16	-1.16	-1.16	-1.16	-1.13	-1.16	-1.16	1.1	-1.16	-1.16	-1.16	-1.16	-1.16	1.19	-1.16	-1.16
CACNA1F		NM_005183.2	NM_005183.2:4220	Endogenous	mRNA	1.06	-1.35	1.16	-1.06	1.15	1.08	-1.42	-1.56	-2.66	-1.97	-1.63	-1.21	-1.27	-1.46	-1.18	-1.03	-1.52	-1.47	-1.56	1.65	1.86	-1.21	1.9	1.64	1.05	1.56	1.33	-1.38	1.24	2.29	1.53	1.79	1.63	1.5	1.37	1.44
CACNA1S		NM_000069.2	NM_000069.2:1440	Endogenous	mRNA	1.04	-1.11	1.3	1.23	1.22	-1.01	-3.55	-3.55	-3.55	-3.55	-3.55	-2.99	1.38	1.27	1.42	1.42	1.33	1.12	-1.06	1.6	1.28	-2.5	1.32	-1.1	1.47	1.92	1.96	1.17	1.91	2.07	1.55	-1.15	1.71	1.44	1.08	1.5
CACNB2		NM_000724.3	NM_000724.3:2610	Endogenous	mRNA	-1.13	-1.29	-1.02	-1.24	-1.03	-1.49	-1.36	-1.49	-1.94	-1.45	-1.37	-1.17	-1.29	-1.2	-1.15	-1.11	-1.04	1.02	-1.1	1.26	-1.08	-1.11	1.28	1.11	-1.17	1.05	-1.17	-1.33	1.02	1.24	1.15	-1.38	1.09	1.22	1.13	1.11
CACNB4		NM_000726.3	NM_000726.3:504	Endogenous	mRNA	-1.48	-1.14	-1.36	-1.2	-1.36	-1.56	1.43	1.11	1.25	1.42	1.38	1.1	-1.13	-1.45	-1.24	-1.09	-1.14	-1.09	-1.15	-1.08	-1.15	1.32	-1.06	-1.19	-1.01	-1.01	1.16	1.02	1.03	-1.26	1.01	-1.05	-1.15	-1.03	1.03	-1.15
CADM3		NM_001127173.1	NM_001127173.1:310	Endogenous	mRNA	-1.28	-1.1	-1.25	-1.3	-1.17	1.06	1.53	1.15	1.55	1.29	1.47	1.43	-1.18	-1.04	-1.14	-1.08	-1.13	1.1	-1.03	-1.64	-1.45	1.42	-1.16	-1.47	1.01	1.09	1.1	1.44	1.02	-1.26	-1.12	-1.29	-1.33	-1.22	-1.03	-1.27
CADPS		NM_183394.2	NM_183394.2:1870	Endogenous	mRNA	1.09	1.01	-1.17	1.05	-1.01	1.03	1.38	1.21	1.39	1.4	1.29	1.19	-1.21	1.03	1.08	-1	-1.08	1.05	-1.19	-1.41	-1.51	1.37	-1.27	-1.43	-1.07	-1.33	-1.36	1.21	-1	-1.77	1.02	-1.16	-1.36	-1.41	-1.1	-1.2
CALB1		NM_004929.2	NM_004929.2:910	Endogenous	mRNA	-1.07	-1.09	-1.18	-1.09	-1.13	1.07	1.01	-1.05	1.03	1.07	1.28	1.23	1.04	1.07	1.13	-1.16	1.06	1.15	1.1	-1.38	-1.22	1.16	-1.06	-1.2	1.06	-1.47	-1.24	-1.03	-1.19	-1.63	-1.39	-1.57	-1.34	-1.3	-1.25	-1.29
CALB2		NM_001740.2	NM_001740.2:497	Endogenous	mRNA	1.1	1.02	-1.06	-1.22	-1.18	1.02	1.12	1.17	1.03	1.16	1.51	1.43	-1.7	-1.59	-1.92	1.14	-1.82	-1.36	-1.58	-1.62	-1.37	1.57	1.02	-1.47	-1.71	-1.3	-1.4	1.03	-1.4	-1.51	-1.19	1.01	-1.64	-1.09	-1.36	-1.56
CALM1		NM_006888.3	NM_006888.3:1683	Endogenous	mRNA	-1.19	1.1	-1.18	-1	-1.34	-1.05	1.46	-1.07	1.31	1.02	1.3	1.14	-1.05	-1.03	1.04	-1.01	-1.02	1.04	1.07	-1.6	-1.65	1.29	-1.25	-1.59	-1.06	-1.24	1.05	1.15	1.06	-1.52	-1.28	-1.54	-1.43	-1.31	-1.38	-1.35
CALML5		NM_017422.4	NM_017422.4:136	Endogenous	mRNA	-1.02	1.25	1.28	1.23	1.32	1.05	-2.47	-2.47	-2.47	-2.47	-2.47	-2.47	1	1.19	1.38	1.11	1.33	1.1	1.07	1.8	1.01	-2.07	1.4	1.17	1.45	2.3	2.43	1.44	1.78	2.74	1.05	1.21	1.45	1.24	1.24	1.2
CAMK2B		NM_001220.3	NM_001220.3:365	Endogenous	mRNA	-1.62	-1.09	-1.37	-1.5	-1.92	-1.16	1.89	1.53	1.77	1.68	1.93	1.77	-1.38	-1.49	-1.35	-1.25	-1.18	-1.13	-1.38	-1.09	1.19	1.55	-1.05	1.27	-1.42	-1.28	-1.06	-1.16	1	1.35	-1.21	1.1	1.14	-1.61	1.09	1.35
CAMK2D		NM_172127.1	NM_172127.1:505	Endogenous	mRNA	1.13	1.4	1.16	1.42	-1.06	1.02	1.37	1.09	1.26	1.39	1.35	1.12	-1.07	1.04	-1.07	1.15	1.01	1.12	1.01	-1.83	-1.79	1.3	-1.51	-1.8	-1.07	-1.28	-1.08	-1.03	1.09	-2	-1.46	-1.79	-1.67	-1.74	-1.49	-1.68
CAMK2G		NM_001222.2	NM_001222.2:233	Endogenous	mRNA	-1.42	-1.37	-1.44	-1.06	-1.44	1.07	1.18	-1.3	1.07	-1.14	1.04	1.11	-1.33	-1.12	-1.27	-1.03	-1.08	-1.15	-1.21	-1.51	-1.54	1.27	-1.13	-1.32	-1.48	-1.6	-1.05	-1.17	-1.22	-1.24	-1.35	-1.16	-1.46	-2.11	-1.26	-1.49
CAMK4		NM_001744.3	NM_001744.3:1220	Endogenous	mRNA	-1.13	1.02	-1.26	-1.03	-1.18	-1.06	1.31	1.03	-1.01	1.19	-1.06	-1.02	-1.24	-1.13	1	-1.03	-1.02	-1.13	1.08	-1.31	-1.08	1.09	-1.03	-1.1	1.05	-1.01	-1.02	1.05	1.11	1.2	-1.01	-1.38	1.02	-1.03	-1.03	-1.17
CASP1		NM_001223.3	NM_001223.3:971	Endogenous	mRNA	1.14	-1.02	1.1	-1	1.32	-1.18	-2.65	-2.65	-2.65	-2.65	-2.65	-2.03	1.06	-1.17	1.52	-1.01	1.44	1.14	1.17	1.96	1.71	-2.29	1.6	1.56	-1.09	1.36	1.59	-1.37	1.36	1.43	1.5	-1.17	1.18	1.21	-1.15	1.16
CASP3		NM_032991.2	NM_032991.2:685	Endogenous	mRNA	-1.13	-1.04	-1.18	1	-1.18	1.06	1.21	1.06	1.42	1.28	1.23	1.25	-1.02	-1.01	1.1	-1.15	1.09	1.08	1.01	-1.19	-1.25	1.18	-1.12	-1.23	-1.04	-1.09	-1.03	1.27	1.08	-1.44	-1	-1.14	-1.13	-1.28	1.01	-1.16
CASP6		NM_032992.2	NM_032992.2:360	Endogenous	mRNA	1.11	1.09	1.11	1.04	1.02	1.14	-1.14	-1.29	-1.3	-1.26	-1.27	-1.07	1.07	-1	-1.07	1.16	1.03	1.12	1.01	-1.3	-1.24	-1.14	-1.04	-1.51	1.01	-1.02	-1.01	1.01	1	1.07	-1.52	-1.42	-1.43	-1.61	-1.41	-1.33
CASP7		NM_001227.3	NM_001227.3:915	Endogenous	mRNA	1.03	1.16	1.29	1.03	1.27	1.12	-2.15	-2.32	-1.88	-1.74	-2.78	-1.73	1.13	1.12	1.34	1.49	1.15	1.18	1.23	1.31	-1.12	-1.91	1.11	1	1.17	1.49	1.18	-1.03	1.13	1.87	1.13	1.44	-1	1.02	-1.09	-1.08
CASP8		NM_001228.4	NM_001228.4:301	Endogenous	mRNA	1.4	1.16	1.51	1.18	1.53	1.45	-3.37	-3.37	-3.37	-2.77	-3.37	-1.38	1.07	1.19	1.23	1.38	-1.05	1.29	1.04	1.74	1.24	-1.92	1.46	1.15	1.4	2.14	1.67	1.12	1.55	2.25	1.63	1.27	1.77	1.46	1.17	1.69
CASP9		XM_011542270.1	XM_011542270.1:326	Endogenous	mRNA	-1.1	-1.09	1.06	-1.1	1.14	-1.05	1.25	-1.23	-1.27	1.1	-1.55	-1.25	-1.15	-1.05	-1.07	1.13	-1.02	1	-1.16	1.13	-1.13	-1.34	1.21	-1.14	1.16	1.25	1.33	1.16	1.07	1.43	1.24	-1.05	1.29	-1.13	-1.02	1.04
CAST		NM_001042444.1	NM_001042444.1:1325	Endogenous	mRNA	-1.04	1.04	1.04	1.18	1.05	1.16	1.03	1.1	-1.23	1.13	-1.1	1.12	-1.13	-1.31	-1.02	1.03	-1.27	-1.08	-1.15	-1.14	-1.65	1.12	1.11	1.02	-1.04	-1.34	-1.01	-1.06	-1	-1.18	-1.46	1	-1.35	-1.34	-1.2	-1.21
CCK		NM_001174138.1	NM_001174138.1:613	Endogenous	mRNA	-1.06	-1.11	1.02	-1.17	-1.06	-1.52	-1.36	-1.93	-2.97	-2.97	-2.13	-2.97	-1.13	-1.12	1.07	1.09	1.05	-1.07	-1.21	2	1.12	-1.94	1.69	1.4	-1.03	-1.04	1.65	-1.65	1.08	1.7	1.36	1.74	1.46	1.19	1.27	1.21
CCL2		NM_002982.3	NM_002982.3:123	Endogenous	mRNA	1.73	2.86	1.55	2.92	1.43	1.64	-1.92	-1.7	-1.73	-1.48	-1.93	-1.68	1.28	1.09	1.3	1.93	1.18	1.09	1.5	-1.85	-2.15	-1.4	-1.62	-2.12	1.2	1.29	2	-1.01	2.49	-1.98	-2.04	-2.2	-1.59	-1.87	-1.41	-2.22
CCL5		NM_002985.2	NM_002985.2:280	Endogenous	mRNA	1.15	1.12	1.3	-1.05	1.49	1.02	-2.13	-2.13	-2.13	-1.61	-2.13	-2.13	-1.12	-1.04	1.32	-1.32	-1.05	1.07	-1.14	1.82	1.85	-1.24	1.72	1.6	1.42	1.39	2.33	-1.21	1.66	2.21	2.18	1.61	1.86	1.26	1.44	1.19
CCND1		NM_053056.2	NM_053056.2:690	Endogenous	mRNA	1.07	1.81	-1.07	1.58	-1.04	1.29	-1.71	-1.42	-1.59	-1.47	-1.66	-1.28	1.32	1.35	1.68	1.26	1.43	1.24	1.54	-1.21	-1.15	-1.43	-1.25	-1.91	1.3	1.08	1.34	-1.18	1.33	-1.59	-1.22	-1.06	-1.72	-1.14	-1.08	-1.11
CCNH		NM_001239.2	NM_001239.2:875	Endogenous	mRNA	-1.04	1.25	-1.1	1.3	-1.2	1.15	1.29	1.82	1.22	1.69	1.25	1.6	1.03	-1.06	-1.04	-1.06	-1.09	1.1	1.09	-1.05	-1.08	1.39	-1.19	1.07	-1.18	-1.41	-1.27	1.04	-1.06	-1.7	-1.11	1.17	-1.3	-1.16	1.15	-1.19
CCR2		NM_001123041.2	NM_001123041.2:743	Endogenous	mRNA	1.24	-1.02	1.44	1.29	1.49	1.06	-3.09	-3.09	-3.09	-3.09	-3.09	-3.09	-1.02	-1	1.3	1.06	1.17	1.15	-1.02	2.16	1.32	-2.36	1.91	1.34	1.31	1.81	2.2	-1.19	1.32	1.93	1.58	1.03	1.34	1.52	-1.17	1.3
CCR5		NM_000579.1	NM_000579.1:2730	Endogenous	mRNA	-1.09	1.24	1.4	-1.47	-1.19	-1.52	-1.52	-1.52	-1.52	-1.52	-1.52	-1.52	-1.02	-1.23	1.04	-1.45	1.15	-1.2	-1.24	1.97	1.69	-1.46	1.83	1.42	1.01	-1.01	1.51	1.1	1.25	2.86	2.15	1.43	2.11	1.03	2.18	2.01
CCS		NM_005125.1	NM_005125.1:34	Endogenous	mRNA	-1.31	-1.23	-1.18	-1.27	-1.24	-1.01	-1.3	1.07	-1.22	1.09	1.1	1.28	-1.19	-1.18	-1.15	-1.06	1.03	-1.08	-1.04	-1.31	-1.31	-1.09	1.12	-1.16	-1.16	-1.11	1.04	1.35	1.02	-1.53	-1.5	-1.17	-1.3	-1.54	-1.07	-1.57
CD14		NM_000591.2	NM_000591.2:885	Endogenous	mRNA	1.12	1.26	1.16	1.2	1.21	-1.06	-3.97	-3.97	-3.97	-3.97	-3.53	-2.57	-1.26	-1.07	1.21	1.29	1.15	1.13	-1.33	1.67	-1.17	-2.13	1.43	1.09	1.46	1.92	1.64	-1.06	1.37	2.4	1.5	-1.25	1.43	1.38	1.25	-1.06
CD33		NM_001177608.1	NM_001177608.1:730	Endogenous	mRNA	1	1	1	1	1	1	1	1	1	1	1	1	1	1	1	1	1	1	1	1	1	1	1	1	1	1	1	1	1	1	1	1	1	1	1	1
CD34		NM_001025109.1	NM_001025109.1:1580	Endogenous	mRNA	1.1	1	1	1	1	1	1	1	1	1	1	1	1.02	1	1.15	1	1	1	1	1.57	1	1	1	1	1	1	1	1	1	1	1	1	1	1	1	1
CD4		NM_000616.4	NM_000616.4:975	Endogenous	mRNA	-1.42	1.17	1.05	1.16	-1.19	-1.32	-2.12	-2.12	-2.12	-2.12	-2.12	-2.12	-1.3	-1.39	-1.08	1.05	-1.02	1.03	-1.57	1.58	1.28	-1.62	1.57	-1.15	1.54	2.04	1.67	1.08	1.38	2.22	1.65	1.54	1.51	1.11	-2.12	-1.1
CD40		NM_001250.4	NM_001250.4:1265	Endogenous	mRNA	1.14	1	1.11	1.19	1.32	-1.13	-1.49	-2.77	-3.91	-2.35	-3.91	-2.74	-1.03	-1.11	1.29	1.25	1.06	-1.07	-1.02	1.73	1.42	-2.05	1.54	1.28	1.35	1.45	2.07	-1.12	1.36	2.7	1.52	1.28	1.84	1.32	1.38	1.23
CD44		NM_001001392.1	NM_001001392.1:429	Endogenous	mRNA	1.54	2.84	1.49	2.9	1.4	1.41	-3.18	-1.55	-1.89	-1.86	-2.05	-1.73	1.52	1.17	1.64	1.47	1.15	1.11	1.39	1.05	-1.4	-1.7	1.01	-1.21	1.29	1.71	1.91	1.33	2	2.2	1.37	1.02	-1.12	1.05	1.13	1.02
CD68		NM_001251.2	NM_001251.2:1140	Endogenous	mRNA	-1.19	1	-1.01	1.46	-1.17	1.36	-3.08	-1.92	-3.08	-1.55	-2.3	-2.26	-1.28	-1.06	1.16	1.34	-1.19	-1.35	-1.27	1.84	1.18	-1.83	1.63	1.07	1.35	1.76	1.73	1.01	1.42	2.01	1.76	1.29	1.44	1.46	1.19	1.36
CD8A		NM_001768.5	NM_001768.5:1320	Endogenous	mRNA	-1.08	-1.32	1.23	-1.02	1.1	-1.49	-3	-3	-3	-2.58	-3	-2.02	-1.01	-1.03	1.14	1.02	1.21	-1.19	-1.05	1.98	-1.02	-1.46	1.19	-1.01	1.14	1.65	1.58	-1.42	1.23	1.84	1.68	1.27	1.39	1.68	-1.06	1.25
CD9		NM_001769.2	NM_001769.2:405	Endogenous	mRNA	2.17	2.26	2.22	1.77	1.9	2.11	-1.72	-1.72	1.09	-1.55	-1.07	1.28	1.29	1.47	1.21	1.49	1.1	1.53	1.4	-1.05	1.01	1.05	-1.72	-1.24	1.28	1.02	1.21	1.28	1.01	-1.72	-1.72	1.27	-1.72	-1.72	-1.72	-1.72
CDC27		NM_001256.3	NM_001256.3:2550	Endogenous	mRNA	1.05	1.29	1.16	1.15	1.03	1.17	1.24	1.06	1.06	1.15	1.22	1.07	1.05	1.11	1.02	1.12	1.08	1.2	1.1	-1.25	-1.4	1.07	-1.3	-1.34	1.01	-1.34	-1.12	-1.11	-1.1	-1.35	-1.19	-1.49	-1.42	-1.26	-1.23	-1.38
CDC40		NM_015891.2	NM_015891.2:955	Endogenous	mRNA	1.04	1.23	-1	1.22	1.04	1.28	1.4	1.16	1.32	1.46	1.41	1.32	-1.03	1.04	1.09	1.01	1.01	1.06	-1.05	-1.47	-1.61	1.04	-1.06	-1.79	1.06	-1.22	-1.13	1.17	1.12	-1.49	-1.32	-1.45	-1.36	-1.32	1.05	-1.42
CDK2		NM_001798.2	NM_001798.2:220	Endogenous	mRNA	-1.07	1.07	-1.22	-1.03	-1.16	1.25	-1.42	-1.59	-1.49	-1.41	-1.35	-1.29	-1.09	-1.08	-1.14	1.09	-1.18	-1.11	-1.01	-1.3	1.1	-1.22	1.32	-1.21	-1.08	-1.26	-1.01	-1.2	-1.25	-1.17	-1.46	1.01	-1.09	-1.21	1.02	-1.18
CDK5		NM_004935.2	NM_004935.2:735	Endogenous	mRNA	1.04	1.08	-1.01	1.01	1.11	1.1	1.23	1.21	1.19	1.08	1.33	1.12	1.05	-1.05	1.07	-1.08	-1.04	-1	1.04	1.1	-1.25	1.16	-1.03	-1.15	-1.01	1.33	1.15	1.32	1.21	1.25	1.1	-1.19	1.02	1.01	-1.15	1.11
CDK5R1		NM_003885.2	NM_003885.2:1210	Endogenous	mRNA	-1.21	-1.14	-1.07	-1.17	-1.2	-1.03	1.29	1.13	1.2	1.24	1.33	1.27	-1.21	-1.19	-1.09	-1.07	-1.17	-1.13	-1.24	-1.24	-1.2	1.16	1.08	-1.27	-1.23	1.03	1.17	1.18	1.17	-1.12	-1.11	-1.26	-1.28	-1.15	-1.12	-1.12
CDK5RAP3		NM_176096.2	NM_176096.2:1402	Endogenous	mRNA	-1.28	1.16	-1.18	-1.02	-1.06	-1.01	-1.2	-1.04	-1.27	-1.01	-1.23	1.07	-1	-1.17	1.06	1.13	1.1	-1.07	1.03	-1.26	-1.16	-1.04	-1.19	-1.18	-1.13	-1.14	-1.03	1.16	1.1	-1.13	-1.27	-1.18	-1.32	-1.17	-1.18	-1.39
CDK7		NM_001799.2	NM_001799.2:785	Endogenous	mRNA	-1.12	1.01	1.05	-1.03	-1.1	-1.05	-1.18	1.06	-1.08	-1.09	-1.3	-1.13	1.03	1.06	1.06	1	1.09	1.06	1.05	1.2	-1.21	-1.24	1.14	-1.12	-1.01	1.01	1.22	1.08	1.34	-1.14	-1.26	-1.38	1.11	1.16	-1.02	-1.16
CDKN1A		NM_000389.2	NM_000389.2:1975	Endogenous	mRNA	1.61	2.13	1.56	2.02	1.52	1.65	1.03	1.19	-1.16	1.04	-1.09	-1.04	1.35	1.2	1.37	1.23	1.04	1.34	1.55	1.01	-1.05	-1.29	1.01	-1.22	1.31	1.58	1.54	1.85	1.75	1.08	1.02	1.09	-1.18	-1.12	1.1	-1.35
CDS1		NM_001263.3	NM_001263.3:3052	Endogenous	mRNA	1.34	1.19	1.48	1.27	1.5	1.34	-1.1	-1.55	-1.8	-1.62	-1.86	-1.43	-1.16	1.1	-1.03	1.51	1.15	1.18	1.05	1.18	-1.03	-1.63	-1.06	-1.17	1.09	1.24	1.28	-1.01	1.23	1.16	1.01	-1.44	-1.06	1.01	-1.41	-1.31
CERS1		NM_198207.2	NM_198207.2:1041	Endogenous	mRNA	-1.09	1.57	1.33	1.48	1.38	1.6	-2.45	-2.45	-2.45	-2.45	-2.45	-2.45	-1.09	-1.35	1.17	1.29	-1.04	-1.16	-1.15	1.81	-1.62	-1.87	1.5	-1.01	1.32	1.81	1.7	-1.07	1.61	2.63	1.75	1.22	1.55	1.12	-1.1	-1.27
CERS2		NM_022075.3	NM_022075.3:425	Endogenous	mRNA	1.19	1.38	1.11	1.29	1.09	1.3	-1.34	-1.18	-1.25	-1.22	-1.06	-1.09	-1.14	1.01	1.01	1.06	-1.15	1.03	1.01	-1.15	1.16	-1.17	1.27	-1.08	1.03	-1.15	-1.03	1.04	-1.11	-1.39	-1.15	1.12	-1.12	-1.16	-1.19	-1.02
CERS4		NM_024552.2	NM_024552.2:1072	Endogenous	mRNA	1.05	1.33	1.14	1.36	1.39	1.13	-1.37	-1.27	-1.5	1.05	1.07	-1.1	-1.15	-1.08	1.09	1.28	1.03	1.01	-1.11	1.08	-1.53	-1.29	-1.01	-1.15	1.27	1.43	1.57	1.08	1.37	1.36	1.05	-1.42	-1.07	1.12	-1	-1.1
CERS6		NM_203463.1	NM_203463.1:1565	Endogenous	mRNA	-1.13	-1.04	-1.16	-1.04	-1.29	-1.07	1.69	1.09	1.65	1.33	1.67	1.26	-1.12	-1.02	-1.09	-1.14	-1.15	1.02	-1.06	-1.27	-1.32	1.42	-1.08	-1.36	-1.03	-1.22	-1.14	1.18	-1.02	-1.32	1.02	-1.23	-1.2	-1.34	-1.2	-1.05
CHAT		NM_020549.4	NM_020549.4:1105	Endogenous	mRNA	-1.44	-1.52	-1.16	-1.25	-1.06	-1.31	-1.63	-1.36	-2.04	-1.18	-1.41	-1.23	-1.15	-1.45	-1.39	-1.35	-1.39	-1.82	-1.72	1.7	1.92	1.02	1.83	1.62	-1.05	1.29	1.16	-1.69	1.18	1.68	1.3	2.35	1.52	1.54	1.66	1.6
CHD4		NM_001273.2	NM_001273.2:2680	Endogenous	mRNA	-1.1	-1.06	-1.13	-1.1	-1.15	1.05	-1.12	-1.08	-1.03	-1.04	1.01	-1.09	1	1.07	1.07	1.02	1.05	1.09	1.04	-1.35	-1.44	1.09	-1.16	-1.32	-1.07	-1.55	-1.22	-1.11	-1.07	-1.96	-1.24	-1.26	-1.48	-1.33	-1.24	-1.36
CHL1		NM_001253387.1	NM_001253387.1:3064	Endogenous	mRNA	-1.13	-1.69	-1.17	-1.62	-1.01	-1.18	1.55	-1.11	1.47	-1	1.74	1.24	-1.54	-1.18	-1.65	-1.13	-1.13	-1.07	-1.5	-2.14	-2.38	1.58	-1.24	-2.04	-1.22	-1.17	-1.32	1.02	-1.17	-1.79	-1.17	-1.89	-1.97	-1.33	-1.79	-1.62
CHMP2B		NM_001244644.1	NM_001244644.1:2069	Endogenous	mRNA	1.13	1.27	1.07	1.25	1.04	1.13	1.42	1.47	1.33	1.6	1.34	1.41	-1.01	1.05	1.08	-1.06	-1.19	1.07	1.09	-1.23	-1.12	1.22	1.04	-1.19	-1.01	-1.02	1.12	1.07	1.13	-1.2	-1.27	-1.18	-1.26	-1.16	-1.08	-1.05
CHRM5		NM_012125.3	NM_012125.3:814	Endogenous	mRNA	-1.83	-2	-1.29	-1.51	-1.23	-1.73	-2.21	1.44	-1.39	-1.29	-1.29	1.02	-1.91	-2.15	-1.28	-1.74	-1.42	-1.82	-1.62	2.19	2.22	-1.22	3.01	1.91	-1.67	1	-1.05	-2.29	-1.06	1.4	2.21	3.21	2.3	1.8	1.94	2.33
CHRNA7		NR_046324.1	NR_046324.1:194	Endogenous	mRNA	-1.31	-1.04	-1.21	-1.06	1.1	-1.23	1.09	1.04	-1.35	1.22	-1.12	1.09	-1.14	-1.37	1.05	-1.07	-1.18	-1.17	-1.18	1.45	1	1.02	1.25	1.01	-1.12	1.43	1.17	1.14	1.12	1.43	1.54	1.71	1.12	1.01	1.25	-1.11
CHRNB2		NM_000748.2	NM_000748.2:3865	Endogenous	mRNA	-1.06	1.02	1.03	1.02	-1.02	-1.13	1.24	1.14	1.03	1.24	-1.1	1.11	1.04	1.02	1.24	-1.02	-1.01	-1.08	1.14	1.3	-1.15	-1.02	1.05	1.04	-1.01	1.4	1.18	1.32	1.39	1.31	-1.04	-1.08	1.05	1.18	1.04	1.1
CLDN15		NM_001185080.1	NM_001185080.1:1337	Endogenous	mRNA	-1.3	-1.04	-1.07	1.02	-1.16	-1.32	-1.15	-1.49	-1.99	-2.26	-1.9	-1.66	-1.52	-1.43	-1.17	-1.03	-1.24	-1.3	-1.39	1.89	1.44	-1.45	1.85	-1.03	1.13	1.7	2.14	1.15	1.35	2.75	1.64	1.84	1.28	1.19	-1	-1.03
CLDN5		NM_001130861.1	NM_001130861.1:1923	Endogenous	mRNA	1.35	-1.09	1.87	1.28	1.75	1.93	-1.4	-1.4	-1.4	-1.4	-1.4	-1.4	1.38	1.29	1.91	1.59	1.23	1.51	1.34	1.76	1.3	-1.4	-1.4	1.6	1.9	2.5	2.33	1.73	2.22	3.78	1.42	1.49	1.76	1.31	1.34	1.25
CLN3		NM_000086.2	NM_000086.2:740	Endogenous	mRNA	1.26	-1.12	1.23	-1.09	-1.31	1.24	-2.6	-1.27	1.03	-1.02	1.11	1.25	-1.1	1.16	-1.3	1.13	-1.1	1.19	-1.06	-1.06	-1.27	-1.27	1.24	-1.47	1.36	-1.25	-1.53	-1.26	-1.05	-2.6	-1	1.04	-2.6	-1.37	-1.09	1.04
CLN8		NM_018941.3	NM_018941.3:602	Endogenous	mRNA	1.14	1.08	-1	1.11	1.17	-1.18	-3.04	-1.13	-1.94	-1.02	-1.58	-1.46	1.08	-1.01	1.27	1.1	-1.09	1.05	1.11	1.53	1.05	-1.29	1.28	-1.01	-1	1.32	1.48	1.06	1.44	1.43	1.08	1.07	1.15	1.07	-1.32	-1.12
CLU		NM_203339.2	NM_203339.2:1376	Endogenous	mRNA	1.97	1.62	1.83	1.5	1.67	1.88	-1.35	-1.76	-1.33	-1.81	-1.35	-1.6	1.55	1.56	1.41	1.63	1.3	1.65	1.52	-2.09	-2.07	-1.24	-1.71	-2.13	1.51	1.07	1.01	1.42	1.07	-2.48	-2.02	-2.36	-1.96	-2.33	-2.26	-2.01
CNKSR2		NM_014927.2	NM_014927.2:400	Endogenous	mRNA	-1.18	1.48	-1.17	1.59	-1.23	1.09	1.22	1.75	1.37	1.87	1.51	1.54	1.22	1.14	1.46	-1.18	1.08	1.1	1.4	-1.17	-1.11	1.32	-1.21	-1.12	-1.02	-1.36	1.07	1.04	1.19	-1.45	-1.23	1.18	-1.72	-1.22	1.08	-1.33
CNR1		NM_016083.3	NM_016083.3:3000	Endogenous	mRNA	-1.44	-2.2	-1.44	-1.95	-1.25	-1.44	1.21	-1.56	1.25	-1.47	1.24	-1.29	1.01	1.68	1.08	-1.3	1.51	1.65	1.06	-1.98	-2.07	1.04	-1.22	-2.31	1.42	1.37	1.12	1.75	1.15	-1.56	1.15	-1.43	-1.54	1.06	-1.5	-1.59
CNTF		NM_000614.3	NM_000614.3:45	Endogenous	mRNA	-1.81	-1.44	-1.77	-1.6	-1.74	-1.58	-1.84	-1.15	-1.27	-1.22	-1.13	1.09	-2.02	-2.09	-1.5	-1.61	-1.51	-1.68	-1.88	1.14	1.83	1.15	2.11	1.65	-1.54	-1.26	-1.25	-1.58	-1.29	1.02	1.21	1.68	2	1.42	1.45	1.51
CNTN1		NM_001843.2	NM_001843.2:300	Endogenous	mRNA	-1.38	-1.35	-1.32	-1.49	-1.28	-1.52	2.15	1.47	2.06	1.97	2.11	1.68	-1.14	-1.2	-1.25	-1.52	-1.11	1.11	-1.12	-1.07	-1.29	1.72	-1.01	-1.33	-1.13	-1.3	-1.08	1.12	-1.24	1.08	-1.32	-1.26	-1.09	-1.28	-1	-1.09
CNTN4		NM_175613.2	NM_175613.2:655	Endogenous	mRNA	-1.45	-2.47	-1.54	-2.09	-1.35	-1.43	-1.11	-1.3	-1.04	-1.49	1.07	1.02	-2.12	-1.67	-1.67	-1.33	-1.33	-1.45	-1.86	-1.22	1.45	1.1	1.59	1.17	-1.66	-1.46	-1.59	-1.53	-1.7	-1.37	-1.08	1.01	1.25	1.16	1.2	1.11
CNTNAP1		NM_003632.2	NM_003632.2:4050	Endogenous	mRNA	-1.51	1.15	-1.32	-1.11	-1.38	-1.47	1.42	1	1.17	1.18	1.03	1.21	-1.33	-1.11	1.1	-1.23	-1.33	-1.63	-1.34	-1.03	-1.04	1.38	1.18	1.07	-1.54	-1.12	1.2	1.01	-1.03	1.32	1.22	1.36	1.45	-1.1	1.16	1.08
CNTNAP2		NM_014141.4	NM_014141.4:940	Endogenous	mRNA	-1.21	-1.46	-1.19	-1.21	-1.25	-1.66	1.42	1.21	1.56	1.32	1.3	1.45	-1.13	-1.18	1.13	-1.22	-1.13	1.15	1.11	1	-1.12	1.4	-1.01	-1.29	-1.02	1.13	1.17	1.3	1.22	1.04	1.17	1.08	-1.36	1.16	1.1	-1.34
COL4A1		NM_001845.4	NM_001845.4:780	Endogenous	mRNA	1.56	2.44	1.88	2.11	1.81	1.76	-3.66	-1.97	-1.85	-1.47	-1.75	-2.06	1.22	1.36	1.66	1.82	1.17	1.28	1.6	-1.92	-2.3	-1.55	-1.37	-1.92	1.25	-1.18	1.29	1.3	1.2	-3.66	-1.92	-1.84	-3.66	-2.24	-1.59	-3.66
COL4A2		NM_001846.2	NM_001846.2:1150	Endogenous	mRNA	1.82	2.61	1.58	2.04	1.71	1.96	1.13	-1.1	1.21	1.1	-1.22	1.08	1.66	1.54	1.83	1.92	1.35	2.05	2.18	-1.26	-1.38	-1.07	-2.41	-1.53	1.65	1.05	1.72	1.9	1.47	-2.41	1.08	1.09	-2.41	-1.05	-1.01	-1.25
COMT		NM_007310.2	NM_007310.2:820	Endogenous	mRNA	1.18	1.26	1.63	1.35	1.31	1.3	-2.61	-1.76	-2.61	-2.61	-2.61	-2.61	1.21	-1.04	1.53	1.31	1.36	-1.01	-1.01	1.94	1.08	-2.61	1.45	-1.65	1.7	2.33	2.45	1.57	2.21	2.64	1.64	1.18	1.49	1.23	-1.33	1.65
CP		NM_000096.3	NM_000096.3:1110	Endogenous	mRNA	1.29	-1.05	-1.05	1.2	1.3	-1.02	-1.47	-2.23	-3.86	-2.91	-3	-1.91	-1.04	-1.04	1.13	1.07	1.2	-1.12	-1.16	1.38	1.24	-1.78	1.39	1.13	-1.02	1.52	1.57	-1.33	1.4	1.49	1.33	1.25	1.76	1.2	1.17	1.07
CPLX1		NM_006651.3	NM_006651.3:1683	Endogenous	mRNA	-1.31	1.16	-1.22	1.18	-1.11	-1.09	-1.16	1.07	-1.55	1.25	-1.1	-1.01	-1.16	-1.03	1	-1.17	1.03	-1.13	1.15	1.13	-1.03	-1.09	1.23	-1.26	1.11	1.51	1.7	1.24	1.9	1.61	1.45	1.44	-1.41	-1.15	-1.12	-1.13
CPT1B		NM_004377.3	NM_004377.3:1654	Endogenous	mRNA	-1.37	-1.19	1.08	-1.03	-1	-1.01	-1.14	-1.59	-1.87	-1.81	-1.13	-1.66	-1.23	-1.39	-1.12	1.01	-1.08	-1.32	-1.5	1.43	-1.11	-1.04	1.11	1.08	1.12	1.39	1.36	1.05	1.33	1.65	1.58	-1.13	1.12	1.04	-1.22	-1.3
CR1		NM_000573.3	NM_000573.3:39	Endogenous	mRNA	-1.07	-1.06	1.09	-1.04	1.14	-1.56	-1.64	-2.39	-4.3	-4.3	-4.3	-1.86	-1.12	-1.06	1.19	1.12	1.32	-1.08	1.01	1.9	1.3	-1.95	1.32	1.24	1.02	1.61	1.65	-1.11	1.66	2.59	1.42	1.29	1.49	1.55	1.05	1.34
CREB1		NM_004379.3	NM_004379.3:618	Endogenous	mRNA	1.03	1.33	1.05	1.33	1.04	-1.09	1.01	1.3	1.12	1.47	1.15	1.26	1.12	-1.02	1.14	-1.09	1.04	1.15	1.17	-1.07	-1.21	1.12	-1.06	-1.27	1.12	-1.12	-1.1	1.01	1.05	-1.45	-1.15	-1.24	-1.34	-1.12	1.07	-1.41
CREBBP		NM_004380.2	NM_004380.2:1301	Endogenous	mRNA	1.22	1.23	1.2	1.2	1.26	1.27	1.24	-1.04	1.08	1.14	-1.05	1.01	1.17	1.22	1.27	1.24	1.19	1.27	1.2	-1.17	-1.45	-1.07	-1.38	-1.32	1.15	1.18	1.13	1.51	1.19	-1.38	-1.17	-1.23	-1.23	-1.01	-1.36	-1.29
CRH		NM_000756.1	NM_000756.1:681	Endogenous	mRNA	-1.64	-1.24	-1.52	-1.19	-1.25	-1.22	-1.7	1.37	-1.48	-1.12	-1.3	1.25	-1.7	-2.18	-1.59	-1.34	-1.55	-1.78	-1.59	1.76	1.91	-1.07	2.23	1.41	-1.26	-1.14	1.1	-1.98	-1.07	1.28	1.5	2.46	1.7	1.42	1.59	1.5
CRTC2		NM_181715.1	NM_181715.1:675	Endogenous	mRNA	-1.17	1.1	-1.08	1.01	1	-1.07	-1.34	-1.4	-1.11	-1.49	-1.08	-1.13	-1.08	-1	1.1	-1.03	1.15	1.11	1.18	1.07	-1.37	-1.11	-1.01	1	1.08	1.34	1.2	1.39	1.23	1.08	1.05	-1.01	1.05	-1.18	-1.22	1.24
CSF1		NM_000757.4	NM_000757.4:823	Endogenous	mRNA	1.38	1.44	1.88	1.63	1.57	1.6	-1.55	-1.29	-1.36	-1.53	-2.02	-1.64	1.26	1.17	1.42	1.27	1.04	1.11	1.11	1.51	1.07	-1.55	1.17	1.01	1.39	1.17	1.24	1.23	1.4	2.13	1.61	1.21	1.19	1.13	-1.01	1.17
CSF1R		NM_005211.2	NM_005211.2:3775	Endogenous	mRNA	1.12	1.07	1.25	1.01	1.37	1.06	-1.96	-1.96	-1.96	-1.96	-1.96	-1.65	1.11	1.27	1.29	1.5	-1	-1.12	-1.25	1.67	-1.08	-1.96	1.31	1.14	1.29	1.71	2.34	-1.04	1.52	2.81	1.91	1.16	1.3	1.57	1.09	1.12
CSF2RB		NM_000395.2	NM_000395.2:492	Endogenous	mRNA	1.19	1.15	1.57	1.53	1.55	-1.06	-3.06	-1.54	-3.06	-3.06	-3.06	-3.06	1.29	1.31	1.54	1.48	1.4	1.08	-1	2.08	1.41	-2.34	1.13	1.48	1.88	1.83	2.11	1.17	2.23	3.19	1.87	1.27	1.45	1.48	1.09	1.06
CSPG4		NM_001897.4	NM_001897.4:7642	Endogenous	mRNA	-1.18	-1.1	1.02	1.19	1.06	1.42	-1.18	-1.18	-1.18	-1.18	-1.18	-1.18	1.16	-1.14	1.04	1.09	1.27	1.18	1.02	2.03	1.48	-1.18	-1.18	-1.18	1.75	1.49	2.02	-1.03	1.28	2.25	1.3	-1.18	1.61	-1.18	-1.18	-1.18
CTNNB1		NM_001098210.1	NM_001098210.1:1815	Endogenous	mRNA	1.07	1.03	1.03	-1.01	1.01	1.25	1.36	1.07	1.35	1.27	1.45	1.24	-1.17	1	-1.08	1.09	-1.07	1	-1.12	-1.64	-1.39	1.22	-1.25	-1.51	-1.12	-1.49	-1.42	-1.09	-1.26	-1.77	-1.44	-1.46	-1.49	-1.55	-1.26	-1.4
CTNS		NM_001031681.2	NM_001031681.2:832	Endogenous	mRNA	1.72	1.38	1.64	1.43	1.01	1.36	-1.09	1.03	-1.63	1.07	-1.06	-1.03	1.29	1.19	1.12	1.03	-1.12	1.29	1.36	1.7	1.08	1.01	1.08	-1.17	1.36	1.74	1.56	1.22	1.16	1.74	1.41	-1.09	1.55	1.27	-1.33	1.47
CTSE		NM_001910.2	NM_001910.2:2070	Endogenous	mRNA	-1.15	1.01	1.43	-1.08	-1.02	-1.27	-1.97	-1.97	-1.97	-1.97	-1.97	-1.97	1.1	-1.55	-1.01	1.16	1.19	1.03	1.06	1.32	-1.3	-1.65	1.19	1.13	1.75	1.3	1.65	-1.02	1.21	2.1	1.59	1.01	1.44	1.26	-1.01	1.6
CUL1		NM_003592.2	NM_003592.2:1487	Endogenous	mRNA	-1.15	-1.02	-1.05	-1.04	-1.16	1.11	1.04	-1.2	1.14	1.05	1.12	1.01	-1.22	-1.11	-1.09	-1.05	-1.1	-1.03	-1.17	-1.43	-1.07	1.1	1.05	-1.15	-1.11	-1.39	-1.15	-1.12	-1.19	-1.79	-1.15	-1.25	-1.09	-1.13	-1.16	-1.11
CUL2		NM_003591.2	NM_003591.2:1395	Endogenous	mRNA	-1.03	1.03	-1.05	1.02	-1.09	1.05	1.35	1.3	1.36	1.42	1.34	1.3	-1.04	-1.02	-1.02	-1.04	-1.12	1.05	-1.02	-1.15	-1.13	1.1	1.06	-1.33	-1.08	-1.19	-1.08	1.07	1.01	-1.3	-1.14	-1.05	-1.2	-1.15	-1.05	-1.07
CUL3		NM_003590.2	NM_003590.2:1940	Endogenous	mRNA	1.1	1.26	1.03	1.13	-1.1	1.2	1.26	1.23	1.32	1.29	1.41	1.19	1	1.18	1.1	1.07	1.05	1.12	1	-1.42	-1.36	1.2	-1.34	-1.32	1.12	-1.27	-1.02	1.16	1.07	-1.91	-1.23	-1.36	-1.45	-1.33	-1.16	-1.45
CX3CL1		NM_002996.3	NM_002996.3:1216	Endogenous	mRNA	1.25	1.18	1.29	1.32	1.19	1.21	-1.25	-1.52	-2.11	-2.29	-2.54	-1.42	1.18	1.04	-1.06	1.25	1.11	1.03	1.02	1.47	-1.29	-1.7	1.23	-1.29	1.23	1.76	1.71	1.2	1.49	2.32	1.42	1.02	1.47	-1.16	-1.09	-1.04
CX3CR1		NM_001337.3	NM_001337.3:1040	Endogenous	mRNA	1.26	1	1.4	1.19	1.26	-1.33	-1.37	-3.45	-2.57	-3.12	-2.93	-2.15	1.25	1.11	1.47	1.08	1.3	1.31	1.06	2.04	1.27	-2.63	1.87	1.37	1.23	1.8	1.93	-1.09	1.92	2.17	1.71	1.29	1.97	1.71	1.09	1.17
CXCL10		NM_001565.2	NM_001565.2:461	Endogenous	mRNA	-1.11	-1.51	1.18	-1.68	1.18	-1.66	-2.1	-2.1	-2.1	-2.1	-2.1	-1.42	1.34	1.1	1.09	-1.47	1.36	1.16	1.17	2.24	1.66	-1.52	1.64	1.6	1.31	1.04	1.27	-1.4	1.2	2.46	1.74	1.04	1.53	1.15	1.06	1.62
CXCL11		NM_005409.4	NM_005409.4:282	Endogenous	mRNA	1	-1.07	1.12	-1.04	1.12	-1.22	-3.98	-3.98	-3.98	-3.98	-3.98	-2.58	1.11	-1.41	1.12	-1.1	1.22	-1.03	-1.07	1.54	1.33	-2.05	1.85	1.25	1.14	1.3	1.45	-1.33	1.25	1.96	1.03	1.37	1.09	1.21	-1.23	1.14
CXCL12		NM_199168.3	NM_199168.3:69	Endogenous	mRNA	-1.47	-1.11	-1.47	-1.27	1.05	-1.26	-2.33	-1.25	-2.33	-2.1	-2.33	-1.57	-1.25	-1.31	-1.5	1.05	-1.4	-1.33	-1.24	1.7	1.2	-1.22	1.63	-1.26	1.26	1.31	1.46	-1.04	1.03	1.18	1.18	1.68	1.3	-1.11	1.28	-1.21
CXCL16		NM_001100812.1	NM_001100812.1:850	Endogenous	mRNA	-1.14	1.01	-1.41	-1.06	-1.25	1.1	-1.41	1.23	-1.41	-1.41	-1.41	1.1	-1.03	-1.41	-1.08	-1.24	-1.41	-1.41	-1.39	1.31	1.13	-1.41	2.46	1.08	-1.16	-1.32	-1.41	-1.1	-1.38	-1.41	-1.41	1.55	-1.41	1.12	1.4	1.31
CXCR4		NM_003467.2	NM_003467.2:1335	Endogenous	mRNA	1.89	1.79	1.72	1.64	1.73	2.11	-1.22	-1.25	-1.13	-1.07	-1.18	-1.17	1.31	1.3	1.28	1.87	1.11	1.25	1.21	-2.03	-2.11	-1.13	-1.84	-2.24	1.13	-1.01	1.1	1.26	1.06	-2.18	-1.82	-1.81	-2.14	-1.81	-1.39	-2.17
CXXC1		NM_001101654.1	NM_001101654.1:2759	Endogenous	mRNA	-1.01	-1.02	1.16	1.27	1.19	1.12	-1.19	-1.67	-1.53	-1.53	-1.84	-1.4	1.02	1.08	1.22	1.18	1.08	-1.09	-1.1	1.57	1.13	-1.18	-1.08	-1.26	1.29	1.53	1.62	-1	1.49	1.86	1.28	1.11	1.26	1.14	-1.13	1.11
CYBB		NM_000397.3	NM_000397.3:2686	Endogenous	mRNA	1.18	-1.03	1.23	1.05	1.41	-1.34	-3.69	-2.21	-3.69	-2.47	-3.14	-3.69	1.37	-1.05	1.27	1.14	1.35	1.08	1.18	1.53	1.33	-2.41	1.57	1.25	1.17	1.5	1.7	-1.47	1.58	2.08	1.65	1.32	1.61	1.63	1.13	1.54
CYCS		NM_018947.4	NM_018947.4:1735	Endogenous	mRNA	-1.15	-1.16	-1.38	-1.03	-1.5	-1.09	1.3	1.26	1.34	1.41	1.32	1.46	-1.07	-1.09	1.07	-1.17	-1.25	1.01	-1.04	-1.11	-1.16	1.26	1.16	-1.17	-1.19	-1.12	1.1	-1.02	-1	1.05	-1.04	-1.17	-1.31	-1.19	-1	-1.15
CYP4X1		NM_178033.1	NM_178033.1:810	Endogenous	mRNA	-1.34	-1.48	-1.03	-1.72	-1.16	-2.21	-1.28	-1.81	-1.16	-1.79	-1.49	-1.55	-1.16	-1.07	-1.17	-1.35	1.05	-1.15	-1.1	1.65	1.29	-1.31	1.67	-1.23	-1.1	1.08	1.26	-1.25	1.14	1.98	1.5	1.16	1.05	1.3	1.03	1.08
DAGLA		NM_006133.2	NM_006133.2:882	Endogenous	mRNA	-1.34	-1.12	-1.18	-1.1	-1.32	-1.08	-1.38	-1.04	-1.37	-1.07	-1.21	-1.11	-1.57	-1.74	-1.27	-1.19	-1.27	-1.43	-1.3	1.46	1.4	-1.17	1.75	1.03	-1.26	-1.06	1.23	-1.33	-1.05	1.19	1.23	1.91	1.4	-1.1	1.58	1.35
DBH		NM_000787.3	NM_000787.3:2375	Endogenous	mRNA	1.05	-1.05	1.24	1.06	1.16	1.09	-1.04	-2.11	-4.07	-2.94	-2.62	-2.63	1.11	-1.09	1.3	1.18	-1.04	-1.12	-1.15	1.66	-1.05	-1.88	1.64	-1.08	1.47	2.29	1.97	1.07	1.69	2.82	1.33	1.18	1.46	1.19	-1.19	1.05
DCX		NM_000555.2	NM_000555.2:4485	Endogenous	mRNA	-1.38	-1.35	-1.37	-1.44	-1.35	-1.19	1.78	1.19	1.68	1.45	1.64	1.39	-1.3	-1	-1.17	-1.3	-1	1.11	-1.11	-1.66	-1.57	1.57	-1.21	-1.51	-1.05	1.01	-1.03	1.34	1.02	-1.51	-1.03	-1.41	-1.3	-1.09	-1.16	-1.13
DDC		NM_000790.3	NM_000790.3:803	Endogenous	mRNA	-1.11	-1.11	-1.11	-1.11	-1.05	-1.11	-1.11	1.22	-1.11	-1.11	1.21	1.29	1.04	1.09	1.24	-1.11	-1.11	1.22	1.25	1.67	1.64	1.35	-1.11	1.96	1.05	-1.11	-1.11	-1.11	-1.11	-1.11	-1.11	2.3	1.71	-1.11	-1.11	1.66
DDIT3		NM_004083.4	NM_004083.4:40	Endogenous	mRNA	1.71	1.43	1.51	1.29	-1.04	1.47	1.49	1.3	1.69	1.51	1.38	1.37	1.49	1.68	1.37	-1.07	-1.24	1.54	1.48	-1.11	1.34	1.29	1.03	1.09	1.69	1.89	1.74	2.53	1.65	1.16	-1.09	1.14	1.1	-1	1.23	-1.02
DDX23		NM_004818.2	NM_004818.2:2810	Endogenous	mRNA	1.25	1.16	1.15	1.23	1.11	1.23	1.12	-1.36	-1.32	-1.32	-1.28	-1.29	1.17	1.14	1.25	1.07	1.15	1.28	1.13	1.17	-1.28	-1.12	-1.1	-1.26	1.18	1.25	1.17	1.15	1.3	1.4	1.2	-1.3	-1.09	1.2	-1.01	1.03
DES		NM_001927.3	NM_001927.3:693	Endogenous	mRNA	1.08	1.27	1.35	1.26	1.49	-1.13	-1.62	-1.15	-1.62	-1.4	-1.62	-1.24	1.05	1.2	1.17	1.14	-1.11	1.44	-1.12	2.19	2.06	-1.62	1.58	1.74	1.32	2.04	1.69	1.03	1.53	3.12	1.74	1.51	1.63	1.98	-1.62	1.67
DGKB		NM_004080.1	NM_004080.1:680	Endogenous	mRNA	1.62	1.44	1.8	1.4	1.41	1.56	-1.12	-1.14	-1.08	1.01	-1.05	-1.17	-1.19	1.09	1.02	1.65	-1.02	1.11	-1.05	-1.83	-1.81	-1.1	-1.46	-1.8	1.03	-1.08	-1.23	1.25	-1.1	-2	-1.82	-1.94	-2.64	-2.15	-1.64	-1.95
DGKE		NM_003647.2	NM_003647.2:1114	Endogenous	mRNA	-1.53	-1.26	-1.42	-1.29	-1.49	-1.54	1.09	-1.04	1.22	1.23	1.14	1.39	-1.33	-1.45	-1.41	-1.28	-1.35	-1.21	-1.28	-1.04	1.49	1.16	1.48	1.4	-1.2	-1.19	1.09	-1.11	-1.05	-1.12	1.12	1.18	1.18	1.13	1.23	1.22
DLAT		NM_001931.4	NM_001931.4:1744	Endogenous	mRNA	1.02	1.46	1.05	1.39	-1.2	-1.06	1.19	1.21	1.16	1.19	1.19	1.21	1.2	1.18	1.16	1.01	1.04	1.2	1.15	-1.24	-1.18	1.04	-1.09	-1.63	1.01	-1.25	1.05	1.06	1.2	-1.47	-1.48	-1.25	-1.66	-1.54	-1.07	-1.3
DLD		NM_000108.3	NM_000108.3:766	Endogenous	mRNA	1.03	1.15	-1.11	1.1	-1.09	1.08	1.37	1.41	1.34	1.51	1.34	1.36	1.01	1.05	1.01	-1.01	-1.07	1.11	1.07	-1.16	-1.05	1.15	-1.07	-1.19	1.01	-1.21	-1.02	1.14	-1.02	-1.53	-1.2	1.05	-1.28	-1.25	1.05	-1.22
DLG3		NM_021120.3	NM_021120.3:4225	Endogenous	mRNA	-1.41	-1.43	-1.33	-1.51	-1.66	-1.32	-1.14	-1.28	-1.2	-1.2	-1.03	-1.16	-1.23	-1.19	-1.17	-1.21	-1.04	-1.2	-1.21	-1.1	-1	1.09	1.15	-1.2	-1.13	-1.28	-1.01	-1.26	-1.17	-1.25	-1.2	-1.11	-1.14	-1.21	-1.16	-1.11
DLG4		NM_001365.3	NM_001365.3:2460	Endogenous	mRNA	-1.21	-1.16	-1.35	-1.27	-1.3	-1.22	1.47	1.31	1.35	1.59	1.62	1.44	-1.27	1.02	-1.12	-1.38	-1.07	1.09	-1.12	-1.38	-1.39	1.5	-1.02	-1.22	-1.04	-1.12	-1.03	1.48	1.08	-1.19	-1.15	-1.15	-1.16	-1.13	1.05	1.01
DLGAP1		NM_001003809.2	NM_001003809.2:1222	Endogenous	mRNA	-1.35	-1.03	-1.33	1.05	-1.09	-1.21	-1.58	1.07	-1.18	-1.04	-1.11	-1.1	-1.41	-1.92	-1.24	-1.2	-1.45	-1.54	-1.37	1.16	1.69	1	1.73	1.31	-1.42	-1.1	1.11	-1.46	1.08	1.03	1.13	2.03	1.6	1.31	1.24	1.49
DLL4		NM_019074.2	NM_019074.2:893	Endogenous	mRNA	1.03	1.03	1.38	1.42	1.49	-1.2	-2.14	-2.14	-2.14	-2.14	-2.14	-2.14	1.08	1.21	1.31	1.32	-1.02	1.04	1.26	1.78	1.31	-2.14	1.66	-1.12	1.53	1.81	2.14	1.15	1.88	2.63	1.71	1.27	1.41	1.56	1.08	1.27
DLX1		NM_178120.4	NM_178120.4:1974	Endogenous	mRNA	-1.16	-1.05	-1.2	-1.06	-1.1	-1.12	-1.33	-1.64	-1.26	-1.51	-1.53	-1.85	1.43	1.68	1.59	-1.07	1.5	1.59	1.56	-1.16	-1.27	-1.35	-1.03	-1.24	1.52	1.35	1.41	1.38	1.38	1.01	1.15	-1.03	-1.03	1.06	1.02	1.1
DLX2		NM_004405.3	NM_004405.3:590	Endogenous	mRNA	-1.04	1.14	-1.01	-1.01	-1.07	1.08	-1.43	-1.51	-1.85	-1.58	-1.79	-1.71	1.62	1.71	1.6	-1.02	1.49	1.57	1.6	-1.18	-1.12	-1.52	1.04	-1.32	1.53	1.52	1.5	1.8	1.58	1.07	1.09	-1.06	1.01	1.11	-1.07	-1.13
DNAH1		NM_015512.4	NM_015512.4:10970	Endogenous	mRNA	-1.19	-1.14	1.09	1.05	-1.14	-1.04	-1.17	-1.38	-2.32	-1.6	-1.88	-1.8	-1.19	-1.38	-1.01	1.3	-1.11	-1.16	-1.38	1.5	1.28	-1.9	1.63	1.08	1.24	1.85	1.79	1	1.6	2.26	1.38	1.54	1.33	1.38	1.05	1.31
DNAJA2		NM_005880.3	NM_005880.3:370	Endogenous	mRNA	1.07	1.24	-1.08	1.12	-1.24	-1.01	1.26	1.36	1.29	1.62	1.41	1.39	-1.03	-1.07	1.05	-1.06	-1.15	1.04	1.03	-1.04	1.16	1.23	-1.01	-1.12	1.01	-1.15	1.08	1.07	1.04	-1.13	-1.07	1.07	1.05	-1.04	1.21	-1.13
DNM1L		NM_001278463.1	NM_001278463.1:1396	Endogenous	mRNA	-1.01	1.09	-1.14	1.12	-1.12	1.06	1.41	1.17	1.33	1.45	1.32	1.35	1.01	-1.06	1.09	-1.07	-1.1	1.08	1.02	-1.17	-1.15	1.31	-1.11	-1.25	-1.04	-1.12	-1.05	1.06	-1	-1.52	-1.08	-1.07	-1.2	-1.2	-1.05	-1.11
DNM2		NM_004945.2	NM_004945.2:1512	Endogenous	mRNA	1.12	1.03	-1.07	-1.01	1.05	1.13	-1.13	-1.46	1	-1.03	-1.03	-1.06	-1.04	1.04	-1	1.2	-1.06	-1.02	1.01	-1.27	-1.24	-1.14	1.01	-1.36	-1.3	-1.15	1.09	-1.12	-1.1	-1.3	-1.15	-1.2	-1.43	-1.26	-1.1	-1.26
DOT1L		NM_032482.2	NM_032482.2:105	Endogenous	mRNA	-1.4	1.03	-1.24	-1.04	-1.43	-1.41	-1.2	-1.05	1.03	1.28	-1.06	1.09	-1.23	-1.03	1.02	-1.16	1.02	-1.19	1.02	-1.28	-1.19	1.11	1.03	-1.22	-1.26	-1.4	-1.04	1.17	-1.09	-1.77	-1.27	-1.02	-1.41	-1.12	1.18	-2.02
DRD1		NM_000794.3	NM_000794.3:1970	Endogenous	mRNA	1.31	1.28	1.4	1.44	1.47	1.47	-1.4	-1.7	-2.74	-1.82	-2.04	-1.84	1.23	1.02	1.28	1.67	1.02	1.12	-1.2	1.96	1.25	-1.93	1.14	1.17	1.33	1.92	1.82	1.01	1.52	2.04	1.58	1.14	1.36	1.38	-1.02	1.17
DRD2		NM_000795.2	NM_000795.2:750	Endogenous	mRNA	-1.35	-1.29	-1.2	-1.21	-1.16	-1.5	-2.23	-1.57	-1.95	-2.1	-1.69	-1.2	-1.39	-1.31	-1.16	-1.24	-1.34	-1.58	-1.91	1.7	1.7	-1.18	1.96	1.61	1.06	-1.01	1.14	-1.58	1.02	1.44	1.23	1.46	1.52	1.53	1.53	1.49
DRD4		NM_000797.2	NM_000797.2:990	Endogenous	mRNA	1.12	1.21	1.64	1.3	1.01	1.41	-2.12	-2.12	-2.12	-2.12	-2.12	-2.12	-1.35	-1.27	1.03	1.3	1	1.01	-1.35	2.06	1.07	-1.72	1.32	-2.12	1.5	1.95	2.38	1.1	1.97	2.55	1.48	1.11	1.12	-1.24	1.25	-2.12
EFNA1		NM_004428.2	NM_004428.2:650	Endogenous	mRNA	-1.38	-1.09	1.03	1	1.17	-1.08	-2.78	-2.78	-2.78	-2.78	-2.36	-1.46	-1.24	-1.31	1.17	1.12	1.1	-1.23	-1.13	1.42	-1.11	-1.43	1.16	1.11	-1.15	1.55	1.44	-1.13	1.23	1.94	1.18	-1.02	-1.02	1.13	1.32	-1.03
EFNA5		NM_001962.2	NM_001962.2:5035	Endogenous	mRNA	-1.38	-1	-1.21	1.05	-1.21	-1.04	-1.19	-1.08	-1.51	-1.02	-1.22	1.04	1.07	1.09	-1.01	-1.14	1.21	1.12	1.12	1.01	-1.06	-1.06	-1	-1.05	-1.03	-1.01	1.23	1.01	-1.01	1.28	1	-1.03	-1.15	-1.41	-1.17	-1.1
EFNB3		NM_001406.3	NM_001406.3:2935	Endogenous	mRNA	1.06	-1.06	1.12	-1.09	1.01	1.08	1.22	-1.08	1.34	1.02	1.29	1.06	-1.07	1.2	1.03	1.1	1	1.3	1.1	-1.3	-1.4	1.3	-1.44	-1.51	1.21	-1.11	-1.11	1.17	-1.01	-1.32	-1.08	-1.46	-1.2	-1.44	-1.43	-1.12
EFR3A		NM_015137.4	NM_015137.4:1420	Endogenous	mRNA	1.1	1.1	-1.06	1.07	-1.04	1.21	1.43	1.46	1.18	1.61	1.25	1.5	1.02	1.14	1.03	1.04	-1.01	1.04	1.1	-1.02	-1.02	1.19	-1.22	-1.1	-1.3	-1.13	-1.11	1.09	-1	-1.57	1.02	1.06	-1.44	-1.32	-1.03	-1.44
EGF		NM_001963.4	NM_001963.4:1022	Endogenous	mRNA	1.28	-1.04	1.25	1.06	1.23	1.08	-2.43	-3.96	-2.95	-2.21	-3.13	-2.28	1.03	1.2	1.19	1.25	1.23	1.22	-1.13	-1.15	-1.56	-1.59	1.03	-1.42	1.03	1.11	1.53	-1.11	1.16	-1.09	-1.21	-1.32	-1.22	-1.57	-1.41	-1.3
EGFL7		NM_016215.3	NM_016215.3:1252	Endogenous	mRNA	-1.01	1.02	1.21	1.3	-1.08	1.05	1.18	-1.52	-3.32	-1.82	-1.94	-1.75	-1.53	-1.2	-1.04	1.13	1.16	-1.34	-1.48	1.54	-1.16	-1.98	1.51	-1.18	1.18	1.88	1.83	1.28	1.53	2.28	1.26	1.47	1.34	1.02	1.15	1.21
EGFR		NM_201282.1	NM_201282.1:1354	Endogenous	mRNA	1.16	1.22	1.41	1.34	1.29	1.09	-3.59	-2.54	-1.87	-1.66	-1.64	-1.89	1.29	1.25	1.52	1.33	1.36	1.36	1.35	-1.05	1.16	-1.74	-1.04	-1.19	1.21	1.11	1.24	-1.06	1.38	1.41	1.06	-1.04	-1.03	-1.37	-1.27	-1.58
EGR1		NM_001964.2	NM_001964.2:1505	Endogenous	mRNA	1.3	1.16	1.38	1.52	1.51	1.1	-3.65	-1.96	-2.32	-3	-2.35	-1.54	1.33	1.12	1.22	1.77	1.16	1.23	1.09	1.23	1.08	-1.95	-1.06	1.1	1.65	1.69	1.68	1.06	1.68	1.73	1.61	1.12	1.53	1	1.24	-1.1
EGR2		NM_000399.3	NM_000399.3:1891	Endogenous	mRNA	1.15	1.1	1.41	1.19	1.41	-1.14	-1.25	-2.04	-3.27	-3.27	-2.66	-1.84	1.26	1.22	1.52	1.46	1.27	1.13	-1.1	2.25	1.09	-2.08	1.12	1.09	1.13	1.84	1.7	-1.09	1.4	2.95	1.89	1.39	1.65	1.46	1.12	1.26
EHMT1		NM_024757.3	NM_024757.3:230	Endogenous	mRNA	1.01	1.15	-1.02	1.05	-1.04	1.16	1.02	1.04	1.18	1.16	1.15	1.19	-1.02	1.06	1.05	1.01	-1.03	1.07	1.08	-1.11	-1.19	1.08	-1.05	-1.12	1.06	1.04	1.14	1.2	1.05	-1.27	-1.09	1.04	-1.21	1.1	1.02	-1.12
EIF2S1		NM_004094.4	NM_004094.4:2410	Endogenous	mRNA	1.07	1.56	1.03	1.57	1.04	1.24	1.14	1.21	1.13	1.18	1.18	1.23	1.08	1.05	1.17	1.14	1.03	1.14	1.26	-1.51	-1.41	1.03	-1.21	-1.33	1.01	-1.14	1.12	-1.02	1.2	-1.49	-1.23	-1.44	-1.46	-1.4	-1.09	-1.33
EMCN		NM_016242.3	NM_016242.3:160	Endogenous	mRNA	-1.32	-1.26	-1.31	-1.1	1.13	-1.01	-1.62	-1.62	-1.62	-1.62	-1.62	-1.62	1.09	-1.27	1.03	-1.05	1.13	-1.17	1.02	1.56	-1.07	-1.62	1.51	-1.07	-1.45	1.41	1.19	-1.42	1.26	1.98	1.04	1.12	-1.62	1.05	-1.62	1.56
EMP2		NM_001424.4	NM_001424.4:1265	Endogenous	mRNA	1.29	1.45	1.46	1.45	1.47	1.47	-1.37	-1.34	-2.49	-2.18	-3.64	-1.99	1.26	1.17	1.48	1.66	1.3	1.13	1.13	1.37	-1.26	-2.38	1.1	1.06	1.42	1.61	1.8	1.21	1.65	2.45	1.22	1.04	1.34	1.19	1.03	1.19
ENG		NM_001114753.1	NM_001114753.1:1480	Endogenous	mRNA	1	1	1	1	1	1	1	1	1	1	1	1	1	1	1	1	1	1	1	1	1	1	1	1	1	1.07	1	1	1	1	1.6	1	1	1	1	1
ENTPD2		NM_203468.1	NM_203468.1:206	Endogenous	mRNA	-1.6	-1.67	-1.35	-1.71	-1.77	-1.12	-1.8	-1.02	-1.98	-1.54	-1.71	-1.3	-1.86	-1.88	-1.38	-1.41	-1.54	-1.74	-1.6	1.84	2.26	-1.06	2.3	1.21	-1.2	1.13	1.15	-1.46	1.04	1.84	1.5	1.92	2	1.4	1.7	1.36
ENTPD4		NM_001128930.1	NM_001128930.1:555	Endogenous	mRNA	-1.12	1.01	-1.06	1.09	-1.13	-1.01	1.34	1.16	1.2	1.3	1.21	1.33	-1.02	1.02	1.1	-1.11	1.03	1.05	1.07	-1.18	-1.07	1.13	-1.05	-1.18	-1.08	-1.07	1.02	1.11	-1.04	-1.33	-1.26	-1.32	-1.05	-1.19	-1.26	-1.17
EP300		NM_001429.2	NM_001429.2:715	Endogenous	mRNA	-1.23	-1.1	-1.26	-1.15	-1.28	-1.17	-1.26	-1.16	-1.32	-1.11	-1.12	-1.1	-1.14	-1.08	1.02	-1.14	-1.08	-1.05	-1.02	-1.25	1.22	-1.02	1.25	1.06	-1.17	-1.23	-1.07	-1.14	-1.13	-1.53	1.08	1.1	1.07	1.06	1.1	-1
EPHA2		NM_004431.2	NM_004431.2:1525	Endogenous	mRNA	1.41	3.27	1.25	2.62	1.19	1.69	-2.61	1.06	-2.14	-1.24	-1.81	-1.63	1.57	1.19	1.6	1.56	1.3	1.14	2.05	-2.61	-1.64	-1.89	-1.07	-2.61	1.16	-1.38	1.64	1.16	1.27	-2.61	-1.71	-1.37	-2.61	-2	-1.46	-2.61
EPHA3		NM_005233.5	NM_005233.5:1121	Endogenous	mRNA	-1.35	-1.38	-1.37	-1.52	-1.32	-1.3	1.63	1.42	1.57	1.58	1.7	1.64	-1.69	-1.56	-1.67	-1.39	-1.36	-1.45	-1.49	-1.24	1.09	1.66	1.15	-1.08	-1.62	-1.5	-1.45	-1.11	-1.28	-1.61	1.01	1.17	-1.05	-1.07	1.22	-1.1
EPHA4		NM_004438.3	NM_004438.3:20	Endogenous	mRNA	1.11	1.13	1.07	1.08	1.05	1.27	1.02	-1.11	-1.21	1.05	-1.13	-1.02	1.02	1.12	1.16	1.08	1.11	1.11	1.13	-1.16	-1.11	-1.06	-1.13	-1.25	1.1	-1.07	-1.14	1.15	-1.13	-1.39	-1.1	-1.07	-1.41	-1.29	-1.13	-1.24
EPHA5		NM_004439.4	NM_004439.4:2855	Endogenous	mRNA	1.08	-1.24	-1.1	-1.12	-1.03	1.02	1.5	1.14	1.71	1.33	1.6	1.25	-1.13	-1.06	1.15	-1.13	-1.09	1.33	-1.08	-1.13	-1.3	1.27	-1.03	-1.19	-1.04	-1.13	1.12	1.4	1.01	-1.05	1.35	1.07	-1.24	1.14	1.01	1.16
EPHA6		NM_173655.2	NM_173655.2:247	Endogenous	mRNA	-1.19	-1.35	1.23	-1.06	1.06	-1.16	-1.03	-1.17	-1.14	-1.06	1.04	-1.2	-1.04	-1.18	1.19	-1.1	-1.3	-1.46	-1.36	1.4	-1.49	-1.02	1.45	1.39	-1.08	1.44	1.21	-1.01	1.42	-1.06	1.04	1.46	1.16	1.03	-2.93	1.17
EPHA7		NM_001288630.1	NM_001288630.1:803	Endogenous	mRNA	-1.11	-1.09	-1.04	-1.06	-1.05	1.02	-1.03	1.11	1.1	1.25	1.31	1.36	-1.12	-1.03	-1.12	1.03	-1.08	1.09	1.07	-1.15	1	1.16	-1.11	-1.07	1.02	-1.32	-1.39	-1.09	-1.27	-1.63	-1.43	-1.17	-1.33	-1.47	-1.05	-1.31
EPO		NM_000799.2	NM_000799.2:1055	Endogenous	mRNA	1.28	1.31	1.23	1.34	1.19	-1.04	1	-1.4	-2.51	-1.74	-2.04	-2.11	1.26	-1.06	1.37	1.28	1.01	1.19	-1.22	1.82	1.33	-1.77	1.38	1.31	1.64	2.54	2.27	1.33	1.87	3.62	2.22	1.19	2.3	1.64	1.63	1.43
ERBB3		NM_001005915.1	NM_001005915.1:420	Endogenous	mRNA	1.18	-1	1.09	1.23	1.32	-1.09	-2.93	-2.93	-2.93	-2.93	-2.93	-1.98	-1.03	-1.2	1.01	1.3	-1	-1.03	-1.11	1.54	1.06	-2.45	1.9	-1.06	1.21	1.64	1.59	-1.45	1.69	2	1.2	1.02	1.32	1.05	-1.32	1.13
ERG		NM_001136155.1	NM_001136155.1:341	Endogenous	mRNA	-1.15	-1.15	1.08	-1.15	-1.1	-1.15	-1.15	-1.15	-1.15	-1.15	-1.15	-1.15	1.09	-1.12	1.25	1.08	1.24	1.04	-1.15	1.42	1.38	-1.15	-1.15	1.65	1.09	1.56	1.54	-1.15	-1	2.09	1.32	1.96	-1.15	1.7	-1.15	1.74
ERLEC1		NM_001127397.2	NM_001127397.2:810	Endogenous	mRNA	1.13	1.07	1.09	1.02	1	1.29	1.12	1.01	1.17	1.18	1.1	1.14	-1.12	1.1	-1.06	1.09	-1.05	1.12	-1.02	-1.28	-1.13	1.06	-1.1	-1.32	1.05	-1.04	-1.13	1.22	-1.02	-1.53	-1.28	-1.18	-1.15	-1.23	-1.15	-1.2
ESAM		NM_138961.2	NM_138961.2:715	Endogenous	mRNA	1	1	1	1	1	1	1	1	1	1.11	1	1	1	1	1	1	1	1	1	1	1	1	1	1	1	1	1	1	1	1	1	1	1	1	1	1
F2		NM_000506.2	NM_000506.2:980	Endogenous	mRNA	-1.19	-1.38	1.2	1.24	1.04	-1.68	-1.68	-1.68	-1.68	-1.68	-1.68	-1.68	1.22	-1.15	1.06	1.01	1.19	-1.15	-1.36	1.55	-1.05	-1.68	1.4	-1.02	1.17	1.68	1.68	-1.31	1.3	2.12	1.37	1.08	1.58	1.56	1.17	-1.68
FA2H		NM_024306.4	NM_024306.4:2228	Endogenous	mRNA	1.12	1.02	1.03	1.07	1.34	-1.07	-2.82	-1.91	-2.82	-2.82	-2.82	-2.82	-1.08	-1.42	-1.09	1.4	1.1	-1.06	-1.04	1.62	-1.06	-2.43	1.58	-1.02	1.21	1.91	1.5	-1.28	1.53	2.2	1.73	1.25	1.34	1.23	1.24	1.3
FAM126A		XM_006715799.2	XM_006715799.2:4296	Endogenous	mRNA	1.18	1.25	1.21	1.33	1.25	1.1	1.1	1.01	-1.44	-1.04	-1.65	-1.12	1.21	1.06	1.26	1.11	1.06	1.16	1.26	-1.24	1.03	-1.41	1.21	-1.21	1.11	-1	1.2	1.01	1.32	1.2	-1.21	-1.18	-1.21	-1.12	-1.15	-1.02
FAS		NM_000043.4	NM_000043.4:1089	Endogenous	mRNA	1.86	2.27	2	2.3	1.72	1.53	-1.6	-1.45	-1.6	-1.3	-2.45	-1.54	1.68	1.3	1.75	1.61	1.28	1.7	1.76	1.51	1.12	-1.95	-1.06	-1.08	1.64	1.51	1.69	1.4	1.9	1.57	1.16	-1.04	1.31	-1.13	1.18	-1.06
FASLG		NM_000639.1	NM_000639.1:625	Endogenous	mRNA	-1.26	1.03	1.32	-1.22	1.1	-1.15	-1.66	-1.66	-1.66	-1.66	-1.66	-1.39	1.03	-1.3	1.03	1.23	-1.25	-1.01	-1.25	1.65	1.51	-1.66	1.68	-1.05	1.1	-1.03	1.43	-1.3	1.71	1.87	1.06	1.26	1.71	1.22	1.39	1.37
FGF12		NM_004113.4	NM_004113.4:685	Endogenous	mRNA	-1.19	-1.17	-1.36	-1.05	-1.05	-1.28	-1.05	-1.12	-1.24	-1.43	1	-1.03	-1.02	-1.25	1.04	-1.25	-1.14	1.12	-1.04	-1.1	-1.13	1.11	1.28	1.12	1.1	1.39	1.21	1.05	1.03	1.06	-1.08	1.08	1.05	-1.17	-1.08	1.17
FGF14		NM_004115.3	NM_004115.3:302	Endogenous	mRNA	-1.85	-1.79	-1.71	-1.74	-1.79	-1.6	1.48	1.31	1.45	1.39	1.53	1.52	-1.72	-1.67	-1.64	-1.57	-1.54	-1.46	-1.69	-1.05	1.36	1.54	1.57	1.1	-1.59	-1.41	-1.22	-1.16	-1.31	-1.27	-1.02	1.16	1.07	1.11	1.11	1.16
FGF2		NM_002006.4	NM_002006.4:620	Endogenous	mRNA	1.1	2.01	1.23	1.68	1.03	1.36	-1.15	1.05	1.11	1.3	-1.04	-1.1	1.27	1.34	1.34	1.18	1.3	1.22	1.41	-1.84	-1.83	1.02	-1.57	-1.66	1.17	1.03	1.56	1.63	1.45	-2.28	-1.52	-1.2	-1.87	-1.27	-1.38	-1.72
FLT1		NM_002019.4	NM_002019.4:530	Endogenous	mRNA	-1.05	-1.4	1.06	1.05	1.22	-1.52	-2.03	-3.62	-4.65	-3.65	-4.65	-3.01	-1.03	-1.19	1.25	1.08	1.12	1.07	1.11	1.65	1.19	-1.59	1.32	1.27	1.04	1.54	1.48	-1.23	1.6	1.95	1.49	1.17	1.67	1.44	1.03	1.09
FLT4		NM_002020.1	NM_002020.1:955	Endogenous	mRNA	-1.01	-1.01	-1.01	1.03	-1.01	-1.01	-1.01	-1.01	-1.01	-1.01	-1.01	-1.01	-1.01	-1.01	-1.01	-1.01	-1.01	1.04	-1.01	1.69	-1.01	1.03	-1.01	-1.01	-1.01	-1.01	1.76	1.04	1.27	-1.01	-1.01	1.88	-1.01	-1.01	-1.01	-1.01
FMR1		NM_002024.4	NM_002024.4:1903	Endogenous	mRNA	-1.05	1.14	-1.1	1.03	-1.07	-1	1.23	1.08	1.14	1.35	1.17	1.28	-1.04	-1.05	-1.06	1.05	1.01	1.02	-1.05	-1.55	-1.66	1.16	-1.23	-1.4	-1.2	-1.22	-1.16	1.03	-1.04	-1.68	-1.44	-1.28	-1.58	-1.47	-1.25	-1.49
FN1		NM_212482.1	NM_212482.1:1776	Endogenous	mRNA	3.76	3.05	3.73	2.78	3.68	3.68	-1.69	-1.96	-1.63	-1.73	-1.65	-1.84	1.66	1.93	1.7	3.26	1.68	2.14	1.8	-4.64	-3.51	-1.58	-3.46	-3.69	1.78	1.54	1.46	2.1	1.65	-4.22	-3.62	-3.47	-4.45	-3.67	-2.84	-3.32
FOS		NM_005252.2	NM_005252.2:1475	Endogenous	mRNA	1.04	1.22	1.17	1.3	1.01	-1.51	-1.06	2.04	-1.06	1.81	1.26	1.65	-1.13	-1.19	-1.26	-1.05	-1.51	1.03	-1.13	1.33	1.08	1.51	1.05	-1.02	-1.07	-1.04	1.06	-1.14	1.33	1.1	-1.09	1.1	1.07	-1.12	1.12	-1.07
FRMPD4		NM_014728.3	NM_014728.3:5515	Endogenous	mRNA	-1.95	-2.54	-1.79	-2.11	-1.95	-3.1	-1.96	-1.02	-1.24	-1.45	-1.04	1.06	-1.33	-1.8	-1.37	-2.34	-1.41	-1.62	-1.7	1.76	2.89	1.2	2.76	1.84	-1.5	-1.49	-1.29	-1.78	-1.33	1.39	1.18	2.61	2.38	1.6	2.12	1.96
FUS		NM_004960.3	NM_004960.3:1301	Endogenous	mRNA	-1.15	1.12	-1.2	1.05	-1.46	1.01	-1.15	1.01	-1.12	1.08	-1.11	1.05	1.17	-1.05	1.3	1.09	1.04	1.05	1.24	-1.51	-1.24	1.06	-1.2	-1.39	-1.11	-1.54	1.09	-1.13	1.05	-2.03	-1.52	-1.2	-1.45	-1.38	1.03	-1.41
FXN		NM_001161706.1	NM_001161706.1:515	Endogenous	mRNA	1.15	1.54	1.31	1.46	1.37	1.29	-1.43	-1.17	-1.99	-1.2	-1.57	-1.02	1.21	1.31	1.39	1.22	1.27	1.18	1.48	1.18	1.05	-1.55	1.01	-1.01	1.38	1.41	1.49	1.2	1.68	1.16	1.03	1.03	-1.11	1.15	1.16	-1.14
FYN		NM_002037.3	NM_002037.3:765	Endogenous	mRNA	-1.01	-1.1	-1.06	-1.29	-1.08	1.15	1.48	1.03	1.35	1.08	1.32	1.02	-1.2	1.01	-1.19	1.06	-1.1	1.05	-1.21	-1.66	-1.43	1.25	-1.2	-1.43	-1.09	-1.27	-1.23	1.29	-1.44	-1.4	-1.41	-1.54	-1.37	-1.38	-1.3	-1.32
GAA		NM_000152.3	NM_000152.3:3166	Endogenous	mRNA	-1.14	1.14	1.03	1.11	1.15	1.06	-1	-1.35	-1.08	-1.32	-1.43	-1.43	-1.12	-1.07	1.1	1.19	1.03	1.09	1.03	1.26	-1.12	-1.28	1.04	-1.16	1.47	1.93	1.69	1.22	1.26	1.42	1.18	1.11	1.19	1.1	1.23	-1.14
GABRA1		NM_000806.5	NM_000806.5:475	Endogenous	mRNA	-1.42	-1.25	-1.8	-1.35	-2.21	-1.49	1.89	1.66	1.03	1.72	1.36	2	-1.89	-1.56	-1.1	-1.37	-1.2	-1.59	-1.32	1.33	1.05	1.42	1.16	1.02	-1.5	1.07	1.47	-1.03	1.02	1.04	1.29	2	1.35	1.27	-1.08	1.78
GABRA4		NM_000809.2	NM_000809.2:1545	Endogenous	mRNA	-1.03	-1.06	1.16	1.05	1.17	-1.3	-5.17	-2.44	-4.23	-1.23	-2.05	-1.61	-1.01	-1.06	1.13	1.06	1.3	1.04	-1.03	1.28	1.3	-1.67	1.21	1.31	1.14	1.46	1.48	-1.61	1.65	1.56	1.21	-1.19	1.35	1.13	-1.06	-1
GABRB2		NM_000813.2	NM_000813.2:1635	Endogenous	mRNA	-1.47	-1.19	-1.34	-1.38	-1.13	-1.25	1.18	1.1	-1.06	1.3	1.33	1.25	-1.4	-1.48	-1.13	-1.08	-1.34	-1.41	-1.62	-1.22	-1.26	1.56	-1.07	-1.24	-1.28	-1.06	1.15	-1.17	1.17	1.15	-1.04	-1.21	-1.14	-1.1	-1.25	-1.49
GABRB3		NM_000814.5	NM_000814.5:448	Endogenous	mRNA	-1.37	-1.09	-1.41	-1.08	-1.43	-1.22	1.03	1.17	1.13	1.29	1.2	1.17	-1.06	-1.14	-1.06	-1.33	-1.09	-1.07	1.03	-1.39	-1.13	1.28	1.13	-1.22	-1.25	-1.26	-1.09	1.04	-1.01	-1.48	-1.35	-1.06	-1.34	-1.3	-1.19	-1.26
GABRG2		NM_000816.3	NM_000816.3:362	Endogenous	mRNA	-1.39	-1.44	-1.23	-1.27	-1.44	-1.6	-1.21	1.54	1.28	1.19	1.21	1.44	-1.15	-1.65	-1.34	-1.62	-1.36	-1.46	-1.41	1.57	1.7	1.31	1.69	1.7	-1.7	-1.18	-1.04	-1.59	1.01	1.47	1.32	1.64	1.6	1.48	1.56	1.42
GABRP		NM_014211.2	NM_014211.2:560	Endogenous	mRNA	-1.63	-2.16	-1.31	-1.52	-1.39	-2.22	-2.3	1.11	-1.88	-1.38	-1.26	1.22	-1.52	-1.78	-1.31	-1.69	-1.6	-1.69	-1.98	1.99	2.76	-1.06	2.87	1.98	-1.2	-1.13	-1.17	-1.92	-1.2	1.77	1.74	2.95	2.4	2.06	2.06	1.96
GABRR1		NM_002042.3	NM_002042.3:2110	Endogenous	mRNA	1.53	1.14	1.21	1.08	1.58	-1.1	-1.86	-2.76	-4.25	-3.85	-3.97	-1.94	1.23	1.05	1.33	1.05	1.16	1.38	1.22	1.7	1.34	-2.28	1.86	1.42	1.24	1.78	2.16	-1.02	1.56	2	1.33	1.02	1.64	1.61	-1.35	1.17
GABRR3		XM_116036.7	XM_116036.7:145	Endogenous	mRNA	-1.2	-1.13	-1.26	1.08	-1.01	-1.12	-2.7	-2.7	-2.7	-2.7	-2.7	-1.82	1.11	-1.41	1.02	1.03	1.26	1.36	1.06	1.75	1.15	-2.25	1.74	1.27	1.14	1.46	1.43	-1.09	1.32	1.79	1.08	1.61	1.23	1.12	1.08	1.46
GAD1		NM_000817.2	NM_000817.2:575	Endogenous	mRNA	-2.01	-1.81	-1.98	-1.63	-2.23	-2.08	-1.4	1.15	-1.15	1.01	1.1	1.13	-1.63	-1.59	-1.52	-1.59	-1.31	-1.5	-1.51	1.06	1.45	1.21	1.72	1.29	-1.72	-1.47	-1.24	-1.6	-1.26	-1.27	-1.02	1.41	1.11	1.16	1.13	1.3
GAD2		NM_000818.2	NM_000818.2:1245	Endogenous	mRNA	-1.25	-1.27	-1.11	-1.22	-1.07	-1.25	-1.21	-1.68	-1.72	-1.45	-1.73	-1.45	1.1	1.48	1.26	-1.26	1.53	1.36	1.02	-1.22	-1.22	-1.21	-1	-1.24	1.38	1.55	1.58	1.14	1.56	1.15	1.21	-1.48	-1.15	1.3	-1.01	1.06
GAL3ST1		NM_004861.1	NM_004861.1:1378	Endogenous	mRNA	1.23	1.12	1.43	1.32	1.33	1.31	-1.21	-1.82	-2.62	-3.12	-3.22	-2.67	-1.23	-1.11	1.12	1.38	1.2	-1.05	-1.06	2.07	-1.16	-2.41	1.46	1.03	1.68	2.18	2.06	-1.01	1.8	2.52	1.58	1.26	1.48	1.43	1.1	1.39
GALC		NM_000153.3	NM_000153.3:1106	Endogenous	mRNA	-1.04	1.13	1.01	1.06	-1.29	-1.09	-1.04	1.01	1.21	1.17	1.27	1.3	1.05	1.11	1.17	-1.03	-1.04	1.07	1.14	-1.05	-1.29	1.2	-1.12	-1.07	1.01	-1.24	-1.32	1.09	-1.06	-1.37	-1.51	-1.02	-1.26	-1.73	-1.09	-1.59
GATA2		NM_032638.3	NM_032638.3:1495	Endogenous	mRNA	-1.77	-1.75	-1.42	-1.66	-1.41	-1.52	-2.8	1.17	-1.37	-1.1	-1.03	1.19	-1.16	-1.72	-1.48	-1.38	-1.45	-2.02	-1.66	1.49	1.7	-1.13	2.27	2.07	1.05	1.06	1.4	-1.14	1.01	1.44	1.34	2.04	2.23	1.19	1.77	2
GBA		NM_001005742.2	NM_001005742.2:1695	Endogenous	mRNA	1.21	1.19	1.27	1.19	1.26	1.32	-1.12	-1.24	-1.33	-1.35	-1.32	-1.4	1.16	1.17	1.26	1.38	1.18	1.28	1.26	-1.01	-1.18	-1.24	-1.32	-1.28	1.24	1.49	1.39	1.61	1.47	1.29	-1.11	-1.31	1.05	-1.43	-1.25	-1.42
GDNF		NM_000514.2	NM_000514.2:580	Endogenous	mRNA	1.01	-1.46	-1.1	1.03	1.12	-1.07	-2.39	-2.39	-2.39	-2.39	-2.39	-1.92	-1.08	1.26	1.38	-1.04	1.28	-1.1	-1.11	1.71	1.08	-1.88	1.54	1.4	-1.14	1.08	1.18	-1.47	1.3	2.21	1.5	1.14	1.58	1.5	1.03	-1.05
GDPD2		NM_001171191.1	NM_001171191.1:1920	Endogenous	mRNA	1.35	1.25	1.3	1.3	1.67	1.55	-1.59	-1.93	-1.95	-2.29	-1.57	-2.01	1.15	1.09	1.14	1.74	1.32	1.29	1.08	-1.41	-2.51	-1.45	-1.59	-2.28	1.36	1.27	1.24	1.04	1.18	-1.27	-1.11	-1.76	-1.4	-1.78	-1.53	-1.57
GFAP		NM_002055.4	NM_002055.4:589	Endogenous	mRNA	1.18	1.31	1.65	1.01	1.37	1.36	-1.82	-1.82	-1.82	-1.82	-1.82	-1.82	-1.14	-1.25	1.35	1.18	-1.16	1.02	-1.09	1.39	1.54	-1.62	1.6	1.2	1.54	1.9	2.24	1.09	2	3.29	1.64	1.4	1.56	1.08	1.17	1.01
GFPT1		NM_001244710.1	NM_001244710.1:606	Endogenous	mRNA	-1.02	-1	1.1	1.18	-1.04	-1	1.29	1.32	1.37	1.55	1.5	1.31	-1.08	1.09	1.04	-1.05	-1.01	1.27	1.13	-1.48	-1.31	1.19	-1.13	-1.18	1.07	1.14	1.17	1.33	1.32	-1.25	-1.09	-1.1	-1.16	-1.18	-1.03	-1.14
GGA1		NM_001001560.2	NM_001001560.2:2734	Endogenous	mRNA	1.02	1.13	1.19	-1.09	1.02	1.31	-1.05	-1.09	-1.2	-1.57	-1.47	-1.93	-1.17	1.02	-1.11	1.33	-1.01	1.02	-1.08	1.12	-1.13	-1.34	1.01	-1.3	1.09	1.58	1.58	1.06	1.33	1.87	1.21	-1.03	1.03	-1.09	-1.16	-1.05
GGT1		NM_001032364.2	NM_001032364.2:712	Endogenous	mRNA	-1.22	-1.22	-1.22	-1.22	-1.22	-1.22	-1.22	-1.22	-1	-1.22	1.01	-1.03	-1.22	-1.22	-1.22	1.11	-1.19	-1.22	-1.11	1.39	-1.22	1.31	-1.22	1.4	-1.05	1.03	1.21	1.22	-1.22	1.88	2	2	-1.22	1.23	1.53	1.43
GJB1		NM_000166.5	NM_000166.5:165	Endogenous	mRNA	-1.58	-1.28	-1.24	-1.62	-1.22	-1.85	-3.19	-1.01	-1.44	-1.41	-1.32	1.04	-1.49	-1.87	-1.15	-1.39	-1.31	-1.35	-1.4	1.39	2.16	-1.09	1.99	2.17	-1.05	1.08	1.19	-1.13	1.21	2.27	1.75	2.79	2.11	2.28	2.28	1.78
GLRB		NM_000824.4	NM_000824.4:355	Endogenous	mRNA	-1.03	1.35	-1.08	1.24	-1.14	1.04	1.63	1.82	1.84	2.03	1.84	1.86	1.08	1.05	1.09	-1.08	-1.21	1.08	1.26	1.02	-1.14	1.51	-1.15	1.03	-1.21	-1.01	1.11	1.32	1.14	-1.65	-1.1	1.1	-1.21	-1.36	1.2	-1.19
GLS		NM_014905.3	NM_014905.3:985	Endogenous	mRNA	-1.03	-1.04	1.04	-1.03	-1.16	-1.19	1.35	1.19	1.38	1.34	1.28	1.17	-1.16	1.17	-1.17	-1.05	-1	1.25	-1.05	-1.23	-1.2	1.26	-1.2	-1.15	1.17	-1.13	-1.02	1.05	-1.01	-1.49	-1.1	-1.07	-1.31	-1.08	-1.3	-1.29
GNAI1		NM_002069.4	NM_002069.4:670	Endogenous	mRNA	-1.11	-1.2	-1.27	-1.22	-1.38	-1.13	1.7	1.31	1.73	1.48	1.82	1.5	-1.21	-1.07	-1.23	-1.18	-1.27	-1.05	-1.21	-1.32	-1.07	1.54	-1.03	-1.13	-1.11	-1.26	-1.24	1.06	-1.24	-1.46	-1.05	-1.12	-1.29	-1.09	-1.13	-1.08
GNAI2		NM_002070.2	NM_002070.2:1000	Endogenous	mRNA	-1.03	1.03	-1.06	-1.04	-1.2	1.05	-1.15	-1.25	-1.11	-1.04	-1.06	-1.05	1.08	1.19	1.1	1.05	1.04	1.22	1.14	-1.45	-1.25	-1.05	-1.03	-1.35	1.17	-1.06	1.18	1.15	1.03	-1.52	-1.41	-1.29	-1.34	-1.38	-1.1	-1.33
GNAI3		NM_006496.1	NM_006496.1:1150	Endogenous	mRNA	1.36	1.31	1.19	1.26	1.09	1.32	1.43	1.09	1.36	1.21	1.42	1.13	1.13	1.3	1.18	1.09	1.09	1.39	1.15	-1.59	-1.33	1.1	-1.3	-1.4	1.22	1.02	1.11	1.3	1.06	-1.34	-1.14	-1.4	-1.2	-1.11	-1.21	-1.12
GNAO1		NM_020988.2	NM_020988.2:1422	Endogenous	mRNA	-1.05	-1.2	-1.05	-1.28	-1.21	1.05	1.39	1.06	1.4	1.31	1.22	1.2	-1.08	1.14	-1.08	-1.11	1.1	1.24	-1.03	-1.65	-1.71	1.26	-1.25	-1.46	1.02	-1.25	-1.28	1.13	-1.13	-1.86	-1.21	-1.55	-1.52	-1.43	-1.5	-1.42
GNAQ		NM_002072.4	NM_002072.4:901	Endogenous	mRNA	-1.02	-1.02	-1	-1.08	-1.17	1.11	1.39	1.07	1.35	1.31	1.4	1.16	-1.02	1.17	1.03	-1.05	-1.07	1.21	-1.1	-1.63	-1.63	1.35	-1.2	-1.56	1.01	-1.11	-1.08	1.18	1.03	-1.68	-1.15	-1.65	-1.54	-1.3	-1.38	-1.24
GNB5		NM_006578.3	NM_006578.3:220	Endogenous	mRNA	-1.81	-1.52	-1.36	-1.65	-1.66	-1.44	1.25	1.33	-1.16	1.23	-1.09	1.14	-1.24	-1.49	-1.56	-1.53	-1.57	-1.41	-1.4	1.37	1.68	1.37	1.76	1.25	-1.2	-1.22	1.1	-1.13	1	1.1	1.31	1.8	1.56	-1.06	1.19	1.2
GNG2		NM_053064.4	NM_053064.4:1790	Endogenous	mRNA	-1.38	-1.29	-1.41	-1.39	-1.53	-1.09	1.82	1.55	1.81	1.7	1.82	1.68	-1.24	-1.14	-1.27	-1.25	-1.24	-1.09	-1.23	-1.18	-1.22	1.58	-1.01	-1.21	-1.24	-1.42	-1.31	1.03	-1.3	-1.41	-1.02	-1.23	-1.26	-1.11	-1.06	-1.16
GNGT1		NM_021955.4	NM_021955.4:212	Endogenous	mRNA	1	1	1	1	1	1	1	1	1	1	1	1	1	1	1	1	1	1	1	1	1	1	1	1	1	1	1	1	1	1	1	1	1	1	1	1
GNPTAB		NM_024312.3	NM_024312.3:2440	Endogenous	mRNA	1.03	-1.14	-1.05	-1.14	-1.1	-1.08	1.39	1.05	1.4	1.19	1.32	1.24	-1.11	1.03	-1.08	-1.09	-1.08	1.24	-1.11	-1.14	-1.31	1.22	-1.04	-1.16	1.06	1.1	1.03	1.24	1.13	-1.06	-1.15	-1.39	-1.24	-1.14	-1.26	-1.23
GNPTG		NM_032520.3	NM_032520.3:200	Endogenous	mRNA	1.3	1.65	1.03	1.56	1.1	1.11	1.14	1.08	-1.12	1.05	-1.23	-1.12	-1	1.18	1.29	1.1	1.1	1.34	1.52	1.15	-1.13	-1.26	1.04	-1.15	1.14	1.53	1.24	1.67	1.61	1.03	-1.2	-1.33	-1.22	-1.24	-1.11	-1.47
GPD1L		NM_015141.3	NM_015141.3:3744	Endogenous	mRNA	1.1	1.34	1.02	1.24	1.16	1.01	-1.18	1.1	-1.25	1.18	-1.35	1.11	1.24	-1.04	1.33	1.09	1.08	1.14	1.31	1.14	1.12	-1.12	-1.05	-1.26	1.01	1.06	1.28	1.13	1.25	1.22	-1.2	-1.08	-1.02	-1.58	1.13	-1.34
GPR37		NM_005302.2	NM_005302.2:1890	Endogenous	mRNA	1.12	1.09	1.16	1.08	1.14	1	1.06	-1.31	-1.56	-1.24	-1.16	-1.07	1.1	-1.07	1.24	1.04	-1.08	1.15	1.04	1.08	-1.09	-1.02	1.05	-1.2	1.13	1.23	1.18	-1.12	1.26	1.07	1.08	1.02	-1.01	1.12	1.02	-1.05
GPR4		NM_005282.1	NM_005282.1:380	Endogenous	mRNA	-1.19	-1.07	-1.4	1.02	1.13	-1.1	-3.61	-1.56	-3.61	-2.04	-2.25	-1.69	-1.29	-1.43	-1.22	1.08	-1.1	-1.19	-1.41	1.51	1.03	-1.63	1.67	1.08	1.19	1.55	1.73	-1.17	1.21	1.5	1.23	1.28	1.65	1.18	1.3	-1.06
GPR84		NM_020370.1	NM_020370.1:1270	Endogenous	mRNA	1.08	-1.12	1.41	1.11	1.25	-1.19	-2.39	-2.39	-2.39	-2.39	-2.39	-2.39	1.19	1.15	1.1	1.21	1.25	1.06	-1.13	1.43	1.11	-2.39	1.58	1.21	1.31	2.25	2.38	1.1	2.45	1.87	1.69	1.44	1.42	1.61	-1.22	1.57
GPRASP1		NM_001099410.1	NM_001099410.1:1375	Endogenous	mRNA	-1.49	-1.37	-1.21	-1.4	-1.25	-1.48	1.34	-1.28	1.14	-1	1.12	-1.14	-1.2	-1.23	-1.2	-1.11	-1.01	-1.2	-1.13	1.04	-1.23	1.06	1.06	-1.04	-1.18	1.09	-1.1	1.01	1.14	-1.14	-1.01	-1.29	-1.03	1.03	-1.16	-1.06
GRIA1		NM_000827.3	NM_000827.3:2840	Endogenous	mRNA	-1.02	-1	1.03	-1.02	-1.09	1.07	1.19	-1.14	1.29	1.03	1.18	-1.02	-1.18	1.04	-1.14	1.16	-1.06	1.13	-1.1	-2.36	-2.11	1.26	-1.37	-1.71	-1.04	-1.28	-1.24	1.22	-1.15	-2.21	-1.22	-1.77	-1.59	-1.51	-1.86	-1.56
GRIA2		NM_001083620.1	NM_001083620.1:865	Endogenous	mRNA	-1.44	-1.39	-1.24	-1.3	-1.3	-1.27	1.71	1.54	1.75	1.69	1.9	1.61	-1.37	-1.32	-1.38	-1.29	-1.22	-1.17	-1.37	-1.23	-1.25	1.82	-1.16	-1.12	-1.33	-1.22	-1.16	1.05	-1.13	-1.44	1.02	-1.43	-1.29	-1.03	-1.3	-1.14
GRIA3		NM_000828.4	NM_000828.4:426	Endogenous	mRNA	-1.36	-1.2	-1.45	-1.26	-1.28	-1.17	1.31	-1.01	1.24	1.14	1.4	1.17	-1.39	-1.39	-1.32	-1.15	-1.13	-1.23	-1.3	-1.12	-1.22	1.45	-1.12	-1.16	-1.3	-1.07	-1.03	1.03	-1.17	-1.14	1.03	1.04	-1.17	-1.09	1.07	-1.02
GRIA4		NM_000829.3	NM_000829.3:475	Endogenous	mRNA	-1.57	-1.21	-1.46	-1.19	-1.85	-1.67	1.74	1.77	1.65	2.13	1.86	1.85	1.13	1.15	1.15	-1.69	1.05	1.14	1.26	1.09	1.12	1.58	1.02	1.1	1.01	-1.33	1.05	1.18	1.06	-1.2	-1.08	1.18	-1.09	-1.21	1.41	1.12
GRIK2		NM_021956.4	NM_021956.4:1329	Endogenous	mRNA	-1.61	-1.28	-1.41	-1.19	-1.57	-1.43	1.51	1.38	1.53	1.56	1.67	1.59	-1.18	-1.04	-1.19	-1.38	1.02	-1.07	-1.17	-1.56	-1.61	1.83	-1.36	-1.59	-1.26	-1.04	-1.07	1.19	1.13	-1.55	1.09	-1.09	-1.4	1.06	-1.02	-1.13
GRIN1		NM_000832.5	NM_000832.5:1290	Endogenous	mRNA	-1.65	-1.58	-1.49	-1.88	-1.59	-1.6	1.19	1.07	-1.17	1.12	1.49	1.48	-1.88	-2.65	-1.88	-1.19	-2.02	-2.79	-2.6	1.31	2.03	1.23	1.95	1.47	-1.65	-1.29	-1.08	-1.78	1.18	1.22	-1.05	1.98	1.56	1.13	1.7	1.51
GRIN2A		NM_000833.3	NM_000833.3:4497	Endogenous	mRNA	-1.67	-1.96	-1.33	-1.77	-1.44	-1.45	-2.41	-1.01	-1.42	-1.21	-1.13	1.3	-1.54	-1.94	-1.49	-1.58	-1.54	-2.18	-1.57	1.25	1.84	-1.03	2.52	1.5	-1.82	-1.67	-1.58	-1.97	-1.64	1.03	1.12	2.31	1.8	1.52	1.73	1.84
GRIN2B		NM_000834.3	NM_000834.3:5100	Endogenous	mRNA	-1.07	-1.06	1.03	-1.06	-1.05	-1.16	1.32	-1.06	1.21	1.13	1.15	-1.04	-1.12	-1.13	-1.07	1.01	1.08	-1	-1.1	-1.84	-1.68	1.15	-1.26	-1.47	-1.2	-1.08	-1.01	-1.06	-1.01	-1.24	-1.22	-1.58	-1.54	-1.23	-1.36	-1.43
GRIN2C		NM_000835.3	NM_000835.3:2103	Endogenous	mRNA	1.02	-1.13	1.51	1.11	-1.16	-1.16	-1.16	-1.16	-1.16	-1.16	-1.16	1.12	-1.16	1.01	-1.01	1.17	-1	-1.03	-1.16	1.23	1.37	-1	-1.16	1.75	1.16	1.5	1.59	-1.06	1.6	2.27	-1.16	-1.16	1.71	1.46	2.2	1.51
GRIN2D		NM_000836.2	NM_000836.2:1893	Endogenous	mRNA	-1.36	-1.22	-1.44	-1.35	-1.27	-1.37	1.12	-1.04	-1.14	-1.23	1.04	1.28	-1.43	-1.18	-1.05	-1.43	-1.25	-1.14	-1.49	1.03	1.27	1.11	1.61	1.26	-1.52	-1.04	1.09	1.14	1.03	1.18	1.24	1.49	1.28	1.56	1.36	1.37
GRIN3B		NM_138690.1	NM_138690.1:2247	Endogenous	mRNA	1	1	1	1	1	1	1	1	1	1	1	1	1	1	1	1	1	1	1	1	1	1	1	1	1	1	1	1	1	1	1	1	1	1	1	1
GRM1		NM_000838.3	NM_000838.3:2055	Endogenous	mRNA	-1.09	-1.6	-1.17	-1.62	-1.13	-1.72	-6.73	-1.26	-1.61	-1.74	-1.34	-1.42	-1.39	-1.51	-1.25	-1.36	-1.06	-1.45	-1.45	1.36	1.92	-1.2	1.72	1.25	-1.36	1.01	-1.14	-1.84	-1.12	1.01	1.14	1.53	1.54	1.36	1.33	1.16
GRM2		NM_001130063.1	NM_001130063.1:105	Endogenous	mRNA	-1.91	-2.23	-1.94	-1.78	-1.67	-2.1	-1.33	1.7	-1.01	1.18	1.52	1.55	-2.06	-1.85	-1.66	-2.08	-1.78	-2.23	-2.32	2.28	3.23	1.33	2.78	2.29	-1.43	-1.26	-1.34	-1.93	-1.25	1.72	2.01	3.72	2.8	2.38	2.32	2.13
GRM5		NM_000842.1	NM_000842.1:2220	Endogenous	mRNA	-1.17	-1.34	-1.03	-1.22	1.07	-1.45	-1.35	-1.68	-1.5	-1.54	-1.11	-1.15	-1.1	-1.24	-1.02	-1.22	1.17	-1.12	-1.19	1.07	-1.27	-1.11	1.16	-1.21	-1.2	1.39	1.39	1.01	1.26	1.28	1.16	-1.07	-1	1.25	-1.21	1.05
GRM8		NM_000845.1	NM_000845.1:1300	Endogenous	mRNA	-1.49	-1.39	-1.09	-1.33	-1.11	-1.54	1.23	1.14	1.21	1.35	1.35	1.26	-1.37	-1.45	-1.27	-1.25	-1.24	-1.35	-1.3	-1.1	-1.05	1.45	1.06	-1.05	-1.29	-1.06	-1.06	1.02	-1.05	-1	1	-1.19	-1.1	-1.16	-1.19	-1.11
GRN		NM_002087.2	NM_002087.2:546	Endogenous	mRNA	1.41	1.41	1.44	1.28	1.36	1.5	-1.19	-1.56	-1.41	-1.52	-1.47	-1.49	1.04	1.26	1.2	1.41	1.29	1.24	1.21	-1.1	-1.72	-1.47	-1.24	-1.77	1.31	1.32	1.26	1.61	1.32	-1.08	-1.15	-1.67	-1.44	-1.36	-1.45	-1.67
GSK3B		NM_002093.2	NM_002093.2:925	Endogenous	mRNA	-1.39	-1.16	-1.15	-1.14	-1.34	-1.31	1.38	1.08	1.34	1.2	1.21	1.01	-1.08	-1.03	-1.11	-1.04	-1.05	1.03	-1.09	-1.29	-1.16	1.21	-1.1	-1.15	-1.03	-1.3	-1.16	1.21	-1.14	-1.68	-1.04	-1.13	-1.34	-1.07	-1.04	-1.19
GSN		NM_000177.4	NM_000177.4:1075	Endogenous	mRNA	1.53	1.9	1.33	1.91	1.7	1.93	-1.51	-1.48	-2.19	-2.06	-1.47	-1.66	1.08	-1.05	1.28	1.78	-1.01	1.02	1.03	-1.12	-1.51	-1.44	-1.22	-1.43	-1.06	1.15	1.41	1.03	1.07	1.29	1.14	-1.17	-1.31	-1.09	-1.22	-1.69
GSR		NM_000637.2	NM_000637.2:1525	Endogenous	mRNA	1.54	1.29	1.52	1.33	1.16	1.16	1.05	-1.03	1.27	1.11	1.11	1.03	1.13	1.47	1.3	1.19	1.08	1.6	1.24	-1.34	-1.45	-1.04	-1.23	-1.48	1.51	1.22	1.5	1.55	1.45	-1.22	-1.39	-1.41	-1.3	-1.35	-1.31	-1.47
GSS		NM_000178.2	NM_000178.2:1510	Endogenous	mRNA	1.2	1.33	1.11	1.23	1.09	1.09	1.02	-1.08	-1.19	1.23	-1.09	1.01	1.18	-1.05	1.19	1.13	-1.11	-1.04	1.21	1.16	-1.03	-1.12	1.09	-1.15	1	1.26	1.45	1.1	1.15	1.16	-1.02	-1.22	-1.09	-1.39	-1.09	-1.24
GSTP1		NM_000852.2	NM_000852.2:415	Endogenous	mRNA	1.61	1.72	1.48	1.58	1.14	1.58	-1.1	-1.03	1	1.02	-1.05	-1.05	1.58	1.59	1.57	1.4	1.21	1.62	1.6	-1.61	-1.41	-1.13	-1.49	-1.62	1.57	-1.01	1.27	1.26	1.12	-1.77	-1.58	-1.4	-1.59	-1.92	-1.11	-1.7
GTF2A1		NM_015859.2	NM_015859.2:877	Endogenous	mRNA	-1.46	-1.07	-1.49	-1.18	-1.51	-1.31	-1	1.39	1.2	1.3	1.2	1.44	-1.08	-1.28	-1.1	-1.34	-1.41	-1.22	-1.11	-1.1	1.49	1.28	1.48	1.21	-1.4	-1.65	-1.46	-1.16	-1.28	-2	-1.01	1.55	-1.01	1.08	1.31	1.04
GTF2B		NM_001514.5	NM_001514.5:195	Endogenous	mRNA	-1.29	-1.11	-1.23	-1.18	-1.35	-1.05	1.46	1.33	1.66	1.53	1.5	1.37	-1.3	-1.14	-1.11	-1.07	-1.36	-1.07	-1.16	-1.07	1.09	1.32	1.11	1.02	-1.27	-1.26	-1.11	1.12	-1.22	-1.54	-1.06	1.15	-1.03	1.03	1.2	1.03
GTF2H1		NM_005316.3	NM_005316.3:530	Endogenous	mRNA	-1.37	-1.11	-1.2	-1.08	-1.4	-1.26	-1.36	1.13	1.04	1.19	1.07	1.22	-1.24	-1.25	-1.13	-1.18	-1.21	-1.17	-1.15	1.08	1.24	1.06	1.35	1.13	-1.29	-1.29	-1.11	-1.21	-1.12	-1.42	1.03	1.44	1.29	1.15	1.24	1.02
GTF2H3		NM_001516.4	NM_001516.4:739	Endogenous	mRNA	-1.09	1.34	-1.01	1.52	-1.06	1.16	1.12	1.41	-1.25	1.44	1.16	1.21	1.24	1.03	1.54	1.24	-1.06	-1.14	1.17	1.05	1.1	-1.05	-1.12	-1.1	1.02	-1.33	-1.13	-1.05	-1.04	-1.2	-1.2	-1.13	-1.2	-1.49	-1.05	-1.32
GTF2IRD1		NM_005685.2	NM_005685.2:1305	Endogenous	mRNA	-1.04	-1.41	-1.3	-1.42	-1.34	1.08	1.07	-1.41	1.08	-1.11	1.08	1.08	-1.32	-1.1	-1.22	-1.09	-1.06	-1.04	-1.17	-1.67	-1.46	1.05	1.11	-1.42	-1.34	-1.39	-1.41	1.02	-1.22	-1.67	-1.15	-1.21	-1.27	-1.61	-1.52	-1.29
GUCY1B3		NM_000857.2	NM_000857.2:1878	Endogenous	mRNA	-1.16	-1.28	-1.07	-1.16	-1.08	-1.18	-1.14	1.08	1.12	-1.05	1.3	1.12	-1.14	-1.24	-1.05	-1.12	-1.09	-1.15	-1.15	1.05	1.19	1.03	1.19	-1.01	-1.15	-1.26	-1.06	-1.36	1.02	-1.16	1.17	1.17	1.17	1.15	1.16	1.19
GUSB		NM_000181.3	NM_000181.3:1899	Endogenous	mRNA	1.08	1.17	1	1.09	1.05	1.2	1.08	-1.14	-1.26	-1.06	-1.25	-1.05	-1.05	1.08	1.13	1.11	1.03	1.06	1.09	-1.07	-1.16	-1.08	-1.06	-1.17	-1.04	1.05	1.19	1.18	1.1	1.09	-1.17	-1.43	-1.37	-1.2	-1.09	-1.31
HAP1		NM_003949.2	NM_003949.2:2120	Endogenous	mRNA	1.25	1.38	1.54	1.58	1.37	1.05	-1.01	-1.06	-1.3	1.03	-1.29	1.07	1.42	1.38	1.43	1.18	1.15	1.21	1.14	1.65	1.13	-1.44	1.06	1.03	1.58	2.08	2.1	1.74	1.76	2.46	1.45	1.27	1	1.09	1.29	-1.01
HCN1		NM_021072.2	NM_021072.2:1450	Endogenous	mRNA	-1.18	-1.12	-1.11	-1.07	-1.15	-1.3	-1.15	-1.46	-2.34	-1.45	-2.34	-1.24	-1.12	-1.24	1.06	-1.13	1.11	-1.09	-1.1	1.49	1.21	-1.47	1.49	1.42	-1.07	1.25	1.58	1.01	1.46	1.05	1.19	1.41	1.2	1.21	1.25	1.4
HDAC1		NM_004964.2	NM_004964.2:785	Endogenous	mRNA	-2.04	-2.1	-1.95	-2.04	-1.57	-1.83	-1.92	1.06	-1.25	-1.04	1.12	1.18	-1.8	-1.69	-1.5	-1.57	-1.72	-1.61	-1.83	1.17	2.32	1.21	2.24	1.49	-1.69	-2.05	-1.86	-2.22	-1.89	-1.59	1.04	2.03	1.55	1.44	1.66	1.55
HDAC2		NM_001527.1	NM_001527.1:930	Endogenous	mRNA	1.07	1.18	1.01	1.15	-1.1	1.17	1.4	1.2	1.47	1.36	1.43	1.2	1.12	1.22	1.14	1.03	1.01	1.24	1.16	-1.35	-1.3	1.17	-1.23	-1.36	1.21	-1.22	1.02	1.21	1.03	-1.49	-1.13	-1.17	-1.35	-1.22	-1.02	-1.26
HDAC6		NM_001321225.1	NM_001321225.1:470	Endogenous	mRNA	1.12	1.02	-1.11	-1.01	1.02	-1.19	1.02	-1.13	-1.08	-1.08	-1.01	-1.17	-1.16	1.07	1.06	-1.01	1.04	1.18	-1.03	1.06	-1.22	1.01	-1.04	-1.25	1.15	1.22	1.18	1.24	1.04	1.2	1.07	1.08	-1.01	1.08	-1.03	-1.08
HDAC7		NM_001098416.2	NM_001098416.2:416	Endogenous	mRNA	-1.05	1.01	-1.41	1.05	-1.11	1	-1.24	-1.5	-1.35	1.05	-1.26	-1.35	-1.12	1.05	1.03	1.05	1.02	-1.13	-1.34	1.13	-1.39	-1.27	1.19	-1.19	1.09	1.24	-1.04	1.09	1.29	1.12	1.11	1.61	1.04	1.01	1.01	-1.21
HEXB		NM_000521.3	NM_000521.3:950	Endogenous	mRNA	1.61	1.53	1.41	1.44	1.34	1.52	1.04	-1.12	-1.07	-1.27	-1.06	-1.42	-1.02	1.29	1.09	1.3	1.03	1.5	1.11	-3.05	-2.08	-1.04	-1.29	-1.97	1.25	-1.19	-1.31	1.33	1.12	-1.75	-1.89	-1.87	-1.71	-1.98	-1.57	-2.08
HGF		NM_000601.4	NM_000601.4:550	Endogenous	mRNA	-1.02	-1.16	1.09	-1.17	1.17	-1.29	-2.32	-3.62	-5.57	-3.36	-3.16	-2.35	-1.04	-1.32	1.06	1.16	1.14	-1.06	-1.04	1.46	1.28	-2.19	1.66	1.3	1.05	1.54	1.21	-1.21	1.26	1.38	1.29	-1.08	1.34	1.16	-1.26	1.3
HIF1A		NM_001530.2	NM_001530.2:1985	Endogenous	mRNA	-1.03	1.38	-1.02	1.24	-1.03	1.14	1.22	1.14	1.24	1.31	1.31	1.22	1.04	1.07	1.15	1.07	-1.01	1.06	1.05	-1.49	-1.36	1.15	-1.22	-1.41	-1.09	-1.26	1.05	1.08	1.05	-1.63	-1.29	-1.5	-1.51	-1.46	-1.23	-1.38
HLA-DRA		NM_019111.3	NM_019111.3:335	Endogenous	mRNA	1.24	-1.03	1.36	1.09	1.48	-1.07	-2.83	-2.83	-2.83	-2.83	-2.83	-2.08	1.05	1.03	1.35	1.18	1.19	1.13	-1.05	1.83	-1.13	-2.17	1.53	1.51	1.33	1.44	1.46	-1.26	1.75	1.86	1.51	1.76	1.6	1.59	1.42	1.51
HMGB1		NM_002128.4	NM_002128.4:2916	Endogenous	mRNA	-1.32	1.47	-1.27	1.4	-1.29	-1.03	1.2	1.43	1.23	1.59	1.22	1.43	-1.02	-1.08	1.05	1	-1.01	-1.07	1.06	-1.48	-1.47	1.21	-1.21	-1.69	-1.22	-1.24	1.15	-1.06	1.16	-1.56	-1.34	-1.19	-1.63	-1.48	1.02	-1.41
HMOX1		NM_002133.2	NM_002133.2:781	Endogenous	mRNA	1.71	2.52	2.36	1.9	1.48	1.47	1.22	-2.85	-2.85	-1.56	-2.85	-2.18	1.49	1.43	1.36	1.33	1.16	1.49	1.2	1.6	1.51	-2.12	1.37	1.41	2.06	2.71	2.65	2.1	1.94	3.06	2.01	1.05	1.56	2.02	-1.04	1.56
HNRNPM		NM_005968.3	NM_005968.3:750	Endogenous	mRNA	1.41	-1.07	1.38	-1.1	-1.03	1.39	1.07	-1.44	1.25	-1.29	-1.07	-1.29	-1.05	1.54	1	1.22	1.15	1.56	-1.04	-2.03	-1.52	-1.08	-1.3	-1.66	1.51	-1.23	-1.18	1.08	-1.23	-1.94	-1.15	-1.64	-1.51	-1.28	-1.49	-1.4
HOMER1		NM_004272.3	NM_004272.3:730	Endogenous	mRNA	-1.11	1	-1.13	1.03	1.03	-1.24	1.22	1.17	1.03	1.31	1.11	1.08	1.03	1.03	1.08	-1.2	1.02	1.04	1.17	1.08	-1.32	1.17	-1	-1.2	-1.02	1.13	1.17	1.26	1.15	1.05	1.07	-1.13	-1.05	-1.19	1.12	-1.01
HPGDS		NM_014485.2	NM_014485.2:430	Endogenous	mRNA	1.39	1.01	1.33	1.12	1.5	-1.05	-3.52	-3.52	-3.52	-3.52	-3.52	-3.52	1.24	1.12	1.34	1.27	1.18	1.43	1.14	1.53	1.29	-2.24	1.49	1.42	1.01	1.62	1.6	1.09	1.5	1.37	1.43	1.08	1.1	1.06	-1	-1.12
HRAS		NM_005343.2	NM_005343.2:396	Endogenous	mRNA	-1.13	1.06	-1.08	-1	-1.45	-1.3	1.54	-1.15	1.3	1.18	1.14	-1.16	-1	1.01	-1.03	-1.05	-1.21	1.22	1.17	-1.02	-1.52	1.11	1.14	-1.31	1.07	1.06	1.18	1.44	1.02	-1.07	-1.38	1.11	-1.05	-1.41	-1.01	-1.05
HSPA6		NM_002155.3	NM_002155.3:2018	Endogenous	mRNA	1.09	-1.07	1.42	1.35	1.5	1.24	1	-1.41	-2.17	-1.97	-2.17	-2.17	1.27	1.3	1.6	1.11	1.08	1.05	1.36	2.04	2.06	-1.66	1.38	1.21	1.63	1.92	2.45	1.15	1.65	3.33	1.9	1.42	1.7	1.68	1.26	1.77
HSPB1		NM_001540.3	NM_001540.3:374	Endogenous	mRNA	1.37	1.6	1.38	1.62	1.33	1.4	-1.6	1.01	-1.46	-1.72	-1.49	-1.54	1.03	1.28	1.3	1.19	-1.03	1.19	1.09	1.46	1.12	-1.41	1.22	1.17	1.54	1.43	1.25	1.36	1.6	1.4	1.2	1.64	1.2	1.1	1.41	1.24
HTR1A		NM_000524.2	NM_000524.2:625	Endogenous	mRNA	-1.83	-1.36	-1.83	-1.83	-1.82	-1.59	-1.83	-1.1	-1.57	-1.51	-1.07	-1.19	-1.69	-1.83	-1.42	-1.35	-1.28	-1.57	-1.83	1.38	1.4	-1.36	2.37	1.58	-1.27	-1.18	-1.13	-1.67	-1.8	-1.83	1.08	1.98	1.29	1.32	1.26	1.57
HTR5A		NM_024012.2	NM_024012.2:1225	Endogenous	mRNA	-1.05	-1.13	1.17	1.07	1.42	-1.47	-3.05	-3.05	-3.05	-3.05	-3.05	-3.05	1.16	-1.06	1.26	1.16	1.05	1.09	1.14	1.64	1.12	-2.26	1.86	1.14	1.21	1.45	1.58	-1.26	1.66	2.04	1.93	1.07	1.36	1.27	-1.23	1.44
HTRA2		NM_013247.4	NM_013247.4:1096	Endogenous	mRNA	-1.16	1.02	1.07	1.12	1.07	-1.08	-1.19	1.23	-1.15	-1.13	-1.56	-1.11	1.06	1.1	1.21	1.12	-1.08	-1.02	1.08	1.68	1.11	-1.12	1.08	1.07	1.11	1.47	1.42	1.19	1.4	2.1	1.42	1.15	-1.3	1.06	-1.08	1.29
HTT		NM_002111.7	NM_002111.7:1133	Endogenous	mRNA	-1.12	1.12	1.01	1.01	-1.12	1.04	1.14	1.1	1.16	1.2	-1.04	1.04	1.02	1.06	1.07	-1.01	1.04	1.03	1.08	-1.33	-1.15	1.09	-1.13	-1.27	-1.02	-1.1	1.02	1.15	1.21	-1.24	-1.17	-1.14	-1.13	-1.4	-1.05	-1.35
ICAM1		NM_000201.2	NM_000201.2:2253	Endogenous	mRNA	-1.15	1.03	1.07	1.33	1.11	-1.18	-1.96	-1.96	-1.96	-1.96	-1.96	-1.96	-1.01	-1.2	1.4	1.25	1.07	-1.15	1.05	2.09	-1.04	-1.96	1.48	1.04	1.5	1.98	1.47	1.46	1.58	2.69	1.75	1.2	1.59	-1.03	1	1.52
ICAM2		NM_000873.3	NM_000873.3:415	Endogenous	mRNA	1.1	1.24	1.72	1.09	1.33	1.29	-1.01	-1.67	-3.4	-2.65	-2.85	-1.76	1.09	1.06	1.11	1.22	1.25	1.08	-1.04	2.21	1.72	-2.52	1.66	1.18	1.71	2.28	2.32	1.16	1.75	3.19	1.66	1.37	1.81	1.67	1.42	1.44
IDE		NM_004969.3	NM_004969.3:1538	Endogenous	mRNA	1.47	1.57	1.56	1.32	1	1.47	1.04	-1.19	1.11	1.04	1.13	1.11	1.26	1.52	1.47	1.27	1.26	1.53	1.34	-1.81	-1.17	1.04	-1.67	-1.46	1.4	-1	1.45	1.52	1.23	-1.2	-1.56	-1.27	-1.76	-2.01	-1.61	-1.72
IDH1		NM_005896.3	NM_005896.3:418	Endogenous	mRNA	1.01	1.33	1	1.26	-1.14	1.06	1.2	1.29	1.22	1.37	1.23	1.34	1.42	1.27	1.45	1.06	1.12	1.25	1.37	-1.33	-1.28	1.11	-1.31	-1.2	1.19	-1.03	1.46	1.29	1.4	-1.37	-1.15	-1.01	-1.31	-1.17	1.11	-1.17
IGF1		NM_000618.3	NM_000618.3:491	Endogenous	mRNA	-1.01	-1.02	1.05	-1.08	1.2	1.01	-3.02	-1.81	-2.36	-3.02	-3.02	-2.42	1.15	-1.17	1.07	-1.18	1.36	-1.04	1.11	1.99	1.1	-2.13	1.84	1.5	1.14	1.82	1.94	1	1.35	2.55	1.95	1.14	1.56	1.51	1.1	1.19
IGF1R		NM_000875.4	NM_000875.4:4444	Endogenous	mRNA	-1.14	-1.07	-1.33	-1.17	-1.06	1.11	1.44	-1.13	1.44	1.12	1.17	1.01	1.03	1.29	1.12	1.04	1.17	1.35	-1.05	-1.41	-1.71	1.01	-1.23	-1.86	1.1	-1.11	-1.38	1.35	-1.15	-1.5	1.03	-1.61	-1.4	-1.15	-1.29	-1.33
IKBKB		NM_001556.1	NM_001556.1:1995	Endogenous	mRNA	1.11	-1.1	-1.02	1.04	1.09	-1.11	-1.03	-1.28	-1.58	-1.22	-1.3	-1.21	-1.02	-1.06	-1.03	1.11	-1.12	1.03	-1.03	-1.04	-1.4	-1.12	1.13	-1.18	1.04	1.2	1.1	1.16	1.15	1.05	-1.06	1.03	1.29	-1.14	-1.31	-1.71
IL10		NM_000572.2	NM_000572.2:230	Endogenous	mRNA	-1.09	-1.53	-1.28	-1.47	1.19	-1.53	-1.53	-1.53	-1.53	-1.53	-1.53	-1.53	1.35	-1	1.26	-1.23	-1	-1.5	-1.13	1.61	1.48	-1.53	1.89	1.2	-1.26	-1.5	1.26	-1.24	1.01	1.88	1.55	-1.53	1.54	1.32	1.56	1.49
IL10RA		NM_001558.2	NM_001558.2:150	Endogenous	mRNA	1.06	-1.01	-1.06	1.09	1.15	1.12	-1.51	-1.08	-2.13	-2.05	-2.47	-1.91	-1.02	1.06	1.15	1.09	1.19	-1.22	-1.16	1.72	1.13	-1.49	1.15	1.28	1.24	1.92	1.87	1.07	1.9	2.23	1.71	1.76	1.36	1.88	1.25	1.28
IL13RA1		NM_001560.2	NM_001560.2:1230	Endogenous	mRNA	1.42	1.53	1.27	1.5	1.55	1.32	-2.14	-1.91	-2.06	-1.61	-2.18	-1.59	1.26	1.2	1.62	1.51	1.31	1.08	1.22	1.09	-1.18	-2.15	1.09	-1.31	1.2	1.3	1.62	-1.02	1.52	1.45	-1.07	-1.06	1.04	-1.04	-1.55	-1.12
IL15RA		NM_002189.2	NM_002189.2:505	Endogenous	mRNA	1.19	1.28	1.11	1.14	1.72	-1.01	-1.21	-1.88	-2.77	-2.77	-2.77	-2.03	1.1	1.14	1.15	1.29	1.17	1.04	-1.04	2.24	1.36	-2.06	1.36	1.04	1.68	2.5	2.46	1.17	1.82	2.57	1.93	1.4	1.74	1.37	1.23	1.83
IL1B		NM_000576.2	NM_000576.2:840	Endogenous	mRNA	1.08	1.19	1.3	1.24	1.48	-1.03	-1.33	-2.36	-3.19	-3.19	-3.19	-3.19	1.08	-1.01	1.65	1.37	1.37	1.01	-1.03	1.86	1.05	-2.75	1.47	1.24	1.27	1.83	1.74	-1.08	1.42	2.2	1.49	-1.1	1.57	1.58	1.02	1.54
IL1R1		NM_001320984.1	NM_001320984.1:281	Endogenous	mRNA	1.03	-1.4	1.09	-1.07	-1.44	-1.45	-1.45	1.02	-1.45	-1.31	-1.45	-1.45	-1.15	-1.14	1.05	-1.24	-1.45	-1.21	-1.03	1.41	1.72	-1.45	2.61	1.18	1.03	1.11	1.63	-1.03	1.1	-1.45	1.16	2	1.3	1.08	-1.45	-1.45
IL4R		NM_000418.3	NM_000418.3:1014	Endogenous	mRNA	1.14	1.19	1.24	1.05	1.23	1.05	-2.46	-2.46	-2.46	-2.46	-2.46	-2.46	-1	1.08	1.13	1.29	1	1.11	-1.05	1.75	1.2	-2.46	1.91	1.37	1.71	1.62	1.69	-1.3	1.7	2.34	1.99	-1.04	1.31	1.22	1.15	-1.04
IL6		NM_000600.3	NM_000600.3:364	Endogenous	mRNA	1.33	1.08	1.3	-1	1.38	-1.41	-1.94	-1.94	-1.94	-1.94	-1.94	-1.94	1.31	1.19	1.07	1.28	-1.1	1.44	1.36	1.62	1.01	-1.79	1.55	1.35	1.32	1.55	1.68	-1.13	1.51	2.01	1.77	-1.94	1.56	-1.02	1.23	1.04
IL6R		NM_000565.3	NM_000565.3:976	Endogenous	mRNA	1.22	1.13	1.4	1.29	1.25	1.11	-3.36	-3.36	-2.75	-2.89	-2.42	-2.18	1.1	1.2	1.15	1.37	1.11	1.07	-1.03	2.11	1.15	-2.3	1.52	1.33	1.35	2.01	1.92	1.05	1.56	2.12	1.27	1.43	1.52	1.44	1.19	1.09
INA		NM_032727.3	NM_032727.3:2885	Endogenous	mRNA	-1.34	-1.27	-1.39	-1.36	-1.64	-1.28	1.71	1.4	1.75	1.62	1.88	1.56	-1.14	1	-1.11	-1.35	-1.11	1.08	-1.07	-1.36	-1.29	1.57	-1.04	-1.28	-1.06	-1.12	-1.05	1.22	1	-1.29	1.02	-1.2	-1.14	-1.25	-1.04	-1.06
INHBB		NM_002193.2	NM_002193.2:1969	Endogenous	mRNA	1.21	1.38	1.42	1.42	1.51	1.41	-2.8	-1.82	-2.01	-2.3	-1.87	-1.57	1.19	1.11	1.14	1.33	1.14	1.01	-1.32	1.19	1.05	-1.5	-1.01	-1.12	1.36	2.29	1.95	-1.01	1.52	1.84	1.2	1	1.72	1.12	1.25	-2.8
INPP4A		NM_001134224.1	NM_001134224.1:1010	Endogenous	mRNA	1	-1.03	-1.09	-1.01	-1.11	-1.07	1.51	1.29	1.6	1.35	1.37	1.26	-1.05	-1.2	-1.08	-1.09	-1.02	-1.08	1.04	-1.34	-1.67	1.43	-1.28	-1.35	-1.16	-1.11	-1.15	1.21	1.13	-1.73	-1.02	-1.3	-1.25	-1.09	-1.03	-1.08
INPP5F		NR_003252.1	NR_003252.1:1390	Endogenous	mRNA	-1.11	-1.11	-1.06	-1.01	-1.05	-1.24	1.4	1.09	1.24	1.34	1.32	1.09	-1.09	-1.17	1.13	-1.04	-1.05	-1.16	-1.05	1.02	-1.17	1.02	1.07	1	-1.17	1.19	1.03	1.2	1.25	-1.04	-1	-1.07	-1.13	1.14	-1.03	1.02
INS		NM_000207.2	NM_000207.2:308	Endogenous	mRNA	-2.92	-2.71	-1.96	-2.51	-2.75	-2.55	-1.68	1.45	-1.33	-1.05	1.19	1.7	-2.9	-3.61	-2.13	-2.35	-2.61	-2.47	-2.52	1.85	3.73	1.53	4	2.56	-2.15	-1.08	-1.65	-2.38	-1.52	1.59	1.77	3.5	2.77	1.91	2.63	2.58
INSR		NM_000208.2	NM_000208.2:525	Endogenous	mRNA	-1.76	-1.73	-1.45	-1.61	-1.36	-1.45	-1.03	-1.17	1.18	-1	1.07	1.11	-1.71	-1.38	-1.47	-1.27	-1.41	-1.44	-1.7	1.19	1.66	1.22	1.46	1.25	-1.66	-1.06	-1.15	-1.3	-1.28	-1.24	1.11	1.59	1.55	1.24	1.24	1.21
IPCEF1		NM_015553.2	NM_015553.2:1201	Endogenous	mRNA	-1.13	-1.06	-1.28	-1.28	-1.28	-1.28	-1.28	1.7	1.36	1.64	1.87	2.17	-1.11	-1.28	-1.28	-1.03	-1.25	-1.28	-1.28	1.22	1.3	1.66	-1.28	-1.28	-1.28	-1.2	-1.28	-1.28	-1.28	-1.28	1.43	-1.28	-1.28	-1.28	-1.28	-1.28
IRF8		NM_002163.2	NM_002163.2:253	Endogenous	mRNA	-1.21	-1.27	-1.14	-1.23	-1.41	-1.81	-1.81	-1.18	-1.81	-1.81	-1.81	-1.39	-1.27	-1.28	1.02	-1.27	-1.09	-1.56	-1.16	1.81	2.09	-1.42	1.97	1.23	-1.34	1.02	-1.22	-1.21	1.27	1.65	1.1	2.4	2.04	1.05	1.27	1.74
ISLR2		NM_001130136.1	NM_001130136.1:820	Endogenous	mRNA	-1.11	-1.09	-1.18	-1.04	-1.29	1.08	1.21	1.26	1.16	1.33	1.27	1.36	-1.07	-1.17	-1.07	1.04	-1.09	1.06	-1.09	-1.15	-1.31	1.29	-1.23	-1.16	-1	-1.08	1.02	1.13	1.21	-1.42	1.04	1.07	-1.23	-1.1	1.04	-1.33
ITGA5		NM_002205.2	NM_002205.2:925	Endogenous	mRNA	1.79	2.37	1.65	1.92	2	2.26	-1.4	1.15	-1.2	-1.4	-1.4	1.1	1.72	1.62	1.75	1.37	1.23	1.2	1.98	-1.4	-1.4	-1.21	-1.4	-1.4	1.5	1.8	1.75	2.01	1.87	-1.4	-1.4	1.42	-1.4	-1.4	1.34	-1.4
ITGA7		NM_002206.1	NM_002206.1:1170	Endogenous	mRNA	1.45	1.78	1.07	1.35	1.31	1.42	-1.14	-1.7	-1.41	-1.55	-1.47	-1.38	1.04	1.1	1.23	1.48	1.08	1.07	1.39	1.1	-1.14	-1.93	1.2	-1.34	1.31	1.82	1.66	1.24	1.73	1.4	1.16	1.15	-1.01	-1.26	-1.32	-1.06
ITGAL		NM_002209.2	NM_002209.2:1113	Endogenous	mRNA	-1.22	-1.22	-1.22	-1.22	-1.22	-1.22	-1.22	-1.22	-1.22	-1.22	-1.22	-1.22	-1.22	-1.22	-1.22	-1.22	-1.22	-1.22	-1.22	-1.22	-1.22	-1.21	1.82	-1.22	-1.22	-1.22	-1.22	-1.22	-1.22	-1.22	-1.22	-1.22	-1.22	-1.22	-1.22	-1.22
ITGAM		NM_000632.3	NM_000632.3:515	Endogenous	mRNA	1.24	-1.06	1.18	1.02	1.38	-1.09	-3.13	-1.95	-3.13	-3.13	-3.13	-2.4	1.24	1.02	1.36	1.08	1.39	1.19	1.11	1.9	1.5	-2.09	1.39	1.32	1.22	1.74	1.97	-1	1.6	2.42	1.39	1.16	1.96	1.71	-1.22	1.29
ITGAX		NM_000887.3	NM_000887.3:700	Endogenous	mRNA	1.03	-1.02	1.25	1.1	1.37	1.08	-1.92	-1.92	-1.92	-1.92	-1.92	-1.92	1.2	1.01	1.25	1.04	1.03	-1.04	-1.23	2.45	1.3	-1.92	1.79	1.57	1.14	1.64	1.23	-1.09	1.52	2.63	1.71	1.84	1.87	1.49	1.37	1.82
ITPR1		NM_001099952.1	NM_001099952.1:6775	Endogenous	mRNA	1.25	1.84	1.55	1.79	1.43	1.61	-1.82	1.2	-1.3	1.19	-1.13	1.04	1.01	1.11	-1.05	1.39	-1.52	-1.19	1.37	1.05	1.29	-1.28	1.41	-1.82	-1.18	-1.17	1.26	1.31	-1.08	-1.82	1.01	-1.82	-1.82	-1.82	-1.82	-1.82
ITPR2		NM_002223.2	NM_002223.2:7390	Endogenous	mRNA	-1.19	-1.29	1.05	-1.09	1.02	-1.34	-1.73	-1.54	-1.91	-3.12	-1.7	-1.45	-1.15	-1.22	-1.07	-1.2	-1.05	-1.2	-1.21	1.18	1.59	-1.12	1.42	1.41	-1.35	-1.24	-1.07	-1.84	-1.14	-1.05	-1.04	1.49	1.43	1.65	1.44	1.44
ITPR3		NM_002224.2	NM_002224.2:3130	Endogenous	mRNA	1.09	1.35	1.66	1.49	1.44	1.12	1.03	-2.32	-2.97	-2.97	-2.32	-2.5	1.01	1.13	1.32	1.46	1.35	-1.01	1.17	1.61	1.15	-2.21	1.12	1.08	1.68	2.07	1.87	1.15	1.76	2.78	2.05	1.31	1.24	1.82	-1.24	1.15
JAM3		NM_032801.3	NM_032801.3:890	Endogenous	mRNA	1.03	1.22	1.06	1.21	-1	1.22	-1.09	-1.17	-1	-1.13	-1.17	-1.34	1.21	1.25	1.42	1.15	1.27	1.22	1.3	-1.24	-1.59	-1.12	-1.3	-1.69	1.17	-1.17	1.02	1.05	1.05	-1.45	-1.13	-1.44	-1.37	-1.36	-1.14	-1.29
JUN		NM_002228.3	NM_002228.3:140	Endogenous	mRNA	-1.07	-1.14	-1.06	-1.32	-1.09	1.06	1.33	1.17	1.22	1.07	1.18	1.19	-1.09	1.01	1.01	-1.22	-1.19	-1.13	-1.05	1.35	-1.04	1.35	1.08	-1.2	-1.08	1.33	-1.03	1.59	1.05	1.36	1.19	-1.17	1.14	1.03	-1.13	1.05
KATNA1		NM_001204076.1	NM_001204076.1:406	Endogenous	mRNA	-1.31	-1.36	-1.5	-1.32	-1.44	-1.35	-1.16	1.04	-1.06	1.04	1.17	1.17	-1.38	-1.36	-1.41	-1.36	-1.38	-1.28	-1.29	1.2	1.55	1.07	1.75	1.32	-1.17	-1.27	-1.34	-1.15	-1.3	-1.3	-1.12	1.59	1.26	1.09	1.16	1.21
KCNA1		NM_000217.2	NM_000217.2:6060	Endogenous	mRNA	-1.05	1.28	1.11	1.06	1.25	1.15	-3.01	-1.87	-3.01	-2.59	-2.81	-2.03	1.22	1.04	1.21	1.35	1.08	1.08	-1.05	1.5	1.56	-2.06	1.41	1.18	1.44	1.66	1.48	-1.04	1.33	2.02	1.27	1.12	1.73	1.61	-1.1	1.69
KCNB1		NM_004975.2	NM_004975.2:890	Endogenous	mRNA	-1.1	-1.23	1.02	-1.09	-1.03	-1.28	-1.16	-1.45	-1.31	-1.29	-1.54	-1.55	-1.09	-1.26	-1.01	-1.01	-1.03	-1.19	-1.26	1.39	1.22	-1.36	1.42	-1.01	1.03	1.33	1.35	1	1.25	1.66	1.67	1.1	1.15	1.24	-1.14	1.21
KCNJ10		NM_002241.4	NM_002241.4:4740	Endogenous	mRNA	-1.03	-1.05	-1.06	1	1.43	-1.52	-2.36	-2.36	-2.36	-2.13	-2.1	-2.36	1.02	1.17	1.24	1.18	1.22	1.1	-1.13	1.33	-1.11	-2.25	1.56	1.23	1.17	1.61	1.7	-1.12	1.62	1.95	1.36	1.11	1	1.27	-1.26	1.41
KEAP1		NM_012289.3	NM_012289.3:561	Endogenous	mRNA	-1.26	-1.15	-1.29	-1.23	-1.27	-1.39	-1.57	-1.02	-1.17	-1.59	1.04	1.17	-1.68	-2.03	-1.3	-1.31	-1.64	-1.29	-1.36	1.86	1.98	1.09	1.98	1.72	-1.09	1.13	1.13	-1.15	1.19	1.59	1.25	2.19	1.78	1.65	2.06	1.7
KEL		NM_000420.2	NM_000420.2:1476	Endogenous	mRNA	-1.31	-1.38	-1.2	-1.14	-1.27	-1.38	-1.38	-1.38	-1.38	-1.38	-1.38	-1.38	-1.27	-1.38	-1.25	-1.19	-1.38	-1.27	-1.38	1.43	1.26	-1.37	2.25	-1.38	-1.38	-1.38	-1.38	-1.17	-1.01	-1.38	1.16	1.9	1.64	-1.38	-1.38	1.33
KIAA1161		NM_020702.3	NM_020702.3:2915	Endogenous	mRNA	1.14	1.31	1.16	1.22	1.44	1.13	-1.24	-2.1	-1.82	-1.72	-1.66	-1.56	1.22	1.18	1.33	1.33	1.35	1.37	1.1	1.03	-1.29	-1.99	1.1	-1.16	1.54	1.71	1.56	1.31	1.49	1.42	1.05	-1.43	1.12	-1.1	-1.24	-1.14
KIF3A		NM_007054.5	NM_007054.5:775	Endogenous	mRNA	-1.18	-1.05	-1.15	-1.07	-1.2	-1.01	1.65	1.28	1.69	1.63	1.7	1.35	-1.19	-1.01	-1.1	-1.18	-1.04	1.06	-1.04	-1.25	-1.36	1.4	-1.13	-1.28	-1.04	-1.18	-1.21	1.11	1.04	-1.44	1.03	-1.27	-1.28	-1.19	-1.09	-1.06
KLK6		NM_001012964.2	NM_001012964.2:655	Endogenous	mRNA	1.01	1.39	1.09	1.41	1.41	1.18	-1.23	-2.82	-2.82	-2.82	-2.82	-2.82	1	-1.26	1.09	1.27	1.31	-1.03	-1.13	2.13	1.02	-2.82	1.7	1.03	1.56	2.33	2.23	1.5	1.87	2.4	1.71	1.22	1.54	1.51	-1.32	1.46
KRAS		NM_004985.3	NM_004985.3:327	Endogenous	mRNA	-1.28	-1.26	-1.3	-1.22	-1.24	-1.25	1.13	1.07	1.27	1.18	1.33	1.33	-1.2	-1.13	-1.18	-1.25	-1.27	-1.07	-1.24	-1.4	1.13	1.24	1.28	1.01	-1.23	-1.31	-1.18	-1.12	-1.08	-1.97	-1.18	1.03	1.03	1.09	1.07	-1.03
L1CAM		NM_024003.2	NM_024003.2:3240	Endogenous	mRNA	-1.38	-1.35	-1.34	-1.54	-1.43	-1.26	1.24	-1.1	1.36	1.13	1.36	1.08	-1.08	1.16	-1.04	-1.18	1.11	1.2	-1.13	-1.53	-1.49	1.26	-1.18	-1.55	1.06	-1.1	-1.04	1.24	1.09	-1.6	-1.05	-1.59	-1.43	-1.26	-1.5	-1.2
LAMA2		NM_000426.3	NM_000426.3:3855	Endogenous	mRNA	1.34	1.1	1.57	1.26	1.65	1.41	-1.82	-3.1	-2.62	-3.6	-3.29	-2.14	1.19	1.29	1.29	1.31	1.28	1.46	1.37	1.33	1.06	-2.04	1.22	1.26	1.19	1.38	1.57	-1.07	1.22	1.86	-1.09	-1.33	1.2	-1.01	-1.03	1.01
LAMB2		NM_002292.3	NM_002292.3:2280	Endogenous	mRNA	1.54	1.42	1.44	1.26	1.39	1.53	-1.72	-1.71	-1.17	-1.62	-1.32	-1.7	1.07	1.05	1.34	1.49	-1.07	1.01	1.09	-1.34	-1.04	-1.73	1.24	-1.46	1.09	-1.08	1.03	1.12	-1.07	-1.23	-1.17	1.22	-1.23	-1.72	-1.44	-1.67
LAMP1		NM_005561.3	NM_005561.3:730	Endogenous	mRNA	1.69	1.81	1.67	1.57	1.36	1.45	1.05	-1.12	1.04	1.1	-1.01	-1.07	1.3	1.42	1.3	1.39	1.15	1.5	1.41	-1.55	-1.59	-1.17	-1.37	-1.72	1.37	1.33	1.37	1.67	1.37	-1.37	-1.52	-1.67	-1.46	-1.35	-1.38	-1.34
LCLAT1		NM_001002257.1	NM_001002257.1:326	Endogenous	mRNA	1	1.03	-1.03	-1.01	1.01	1.02	1.3	1.05	1.19	1.09	1.02	1.03	-1.01	1.06	-1.08	-1.01	1.02	1.13	-1.03	-1.22	-1.26	1.03	-1.05	-1.28	1.04	-1.07	1.16	1.07	-1.09	-1.12	-1.1	-1.35	-1.28	-1.06	-1.11	-1.11
LDHC		NM_002301.2	NM_002301.2:725	Endogenous	mRNA	1	1	1	1	1	1	1	1	1	1	1	1	1	1	1	1	1	1	1	1	1	1	1	1	1	1	1	1	1	1	1	1	1	1	1	1
LIF		NM_002309.3	NM_002309.3:1240	Endogenous	mRNA	1.14	1.43	1.58	1.54	1.21	-1.02	-1.11	-1.28	-2.82	-1.8	-2.11	-1.84	1.17	-1.16	1.25	1.09	1.27	-1.02	1.1	1.73	1.25	-1.69	1.22	-1.28	1.32	1.7	2.06	1.19	1.42	1.96	1.56	1.08	1.07	-1.02	1.01	1.07
LMNA		NM_005572.2	NM_005572.2:1580	Endogenous	mRNA	1.13	2.11	1.21	1.96	1.13	1.36	1.04	-1.46	-1.03	-1.16	-1.32	-1.21	1.26	1.06	1.4	1.17	1.03	1.23	1.3	-1.23	-1.53	-1.09	-1.11	-1.6	1.17	1.23	1.71	1.44	1.83	-1.03	-1.27	-1.15	-1.29	-1.18	-1.24	-1.52
LOX		NM_002317.4	NM_002317.4:1575	Endogenous	mRNA	1.01	1.57	1.07	1.26	1.02	1.34	1.05	1.21	1.42	1.56	1.04	1.44	1.13	-1.03	1.22	1.35	-1.12	-1.06	1.33	-1.91	-1.38	1.11	-1.34	-1.64	-1.34	-1.11	-1.21	-1.17	-1.1	-3.13	-1.78	-1.28	-1.18	-2.08	-1.15	-1.37
LPAR1		NM_001401.3	NM_001401.3:605	Endogenous	mRNA	1.04	1.28	1.06	1.14	1.11	1.32	-1.89	-1.35	-1.71	-1.33	-1.72	-1.27	1.01	-1.14	-1.05	1.33	1.02	-1.1	1.08	-1.06	1.09	-1.36	1	-1.13	-1.12	-1.35	-1.06	-1.49	-1.04	-1.68	-1.12	-1.35	-1.35	-1.42	-1.04	-1.25
LPO		NM_001160102.1	NM_001160102.1:1612	Endogenous	mRNA	1.18	-1.04	1.23	1.26	1.24	1.01	-1.82	-1.82	-1.82	-1.82	-1.82	-1.82	-1.05	1.17	1.31	1.39	-1.03	1.16	-1.11	1.69	1.17	-1.82	1.35	1.12	1.23	2.09	2.41	1.28	1.83	2.91	1.18	1.3	1.87	1.3	-1.82	1.78
LRP1		NM_002332.2	NM_002332.2:4240	Endogenous	mRNA	-1.06	1.26	1.14	1.13	1.29	1.2	-1.04	-1.18	1	-1.02	-1.17	-1.19	-1.03	1.05	1.03	1.19	-1.13	1.03	-1.03	-1.15	-1.35	-1.07	1.02	-1.3	-1.03	1.41	1.13	1.2	1.15	1	-1.09	-1.22	-1.23	-1.11	-1.1	-1.1
LRRC25		NM_145256.2	NM_145256.2:796	Endogenous	mRNA	1.33	1.27	1.23	1.49	1.5	1.3	-2.43	-2.43	-2.43	-2.43	-2.43	-1.95	1.13	1.05	1.38	1.31	1.13	1.05	1.45	2.1	1.24	-1.97	1.33	-1.12	1.53	2.37	2.53	1.28	1.57	3.49	2.16	1.27	1.71	1.93	1.12	1.44
LRRC4		NM_022143.4	NM_022143.4:2830	Endogenous	mRNA	-1.75	-1.69	-1.7	-1.61	-1.6	-2.03	-1.33	1.31	-1.19	-1.01	1.13	1.09	-1.24	-1.83	-1.82	-1.81	-1.38	-1.6	-1.56	1.57	2.02	1.07	2.34	1.57	-1.44	-1.2	-1.08	-1.65	-1.25	-1.03	1.59	2.54	1.86	1.54	1.86	1.58
LRRK2		NM_198578.3	NM_198578.3:3355	Endogenous	mRNA	1.08	-1.35	1.05	-1.12	1.08	-1.64	-2.16	-2.16	-2.16	-2.16	-2.16	-1.35	-1.25	-1.05	1.18	1.3	-1.09	1.03	1.05	1.92	-1.02	-2.16	1.8	1.34	1.19	1.5	1.44	-1.45	1.13	1.43	1.16	1.05	1.09	1.09	1.03	1.29
LSM2		NM_021177.3	NM_021177.3:325	Endogenous	mRNA	1.37	1.37	1.36	1.21	1.13	1.53	1.17	-1.04	1.15	1.06	1.09	1.05	1.19	1.39	1.23	1.24	1.01	1.39	1.27	-1.34	-1.15	-1.06	-1.19	-1.26	1.31	-1.07	1.12	1.23	-1.06	-1.46	-1.13	-1.18	-1.32	-1.06	-1	-1.17
LSM7		NM_016199.2	NM_016199.2:150	Endogenous	mRNA	1.05	1.18	1.01	1.09	-1.42	1.11	1.29	1.25	1.24	1.34	1.15	1.3	1.07	1.2	1.1	-1.03	-1.12	1.29	1.18	-1.16	1.02	1.13	1.02	-1.19	1.21	-1.19	1.13	1.21	1	-1.52	-1.13	1.1	-1.04	-1.27	1.2	-1.17
LSR		NM_205835.3	NM_205835.3:1888	Endogenous	mRNA	1.04	1.58	1.07	1.49	1.12	1.21	-2.52	-1.09	-1.24	-1.11	-1.1	-1.37	-1.26	-1.34	-1.05	1.57	-1.25	1.08	-1.08	1.19	-1.07	-1.5	1.19	-1.2	1.02	1.06	1.47	1.31	1.42	1.41	1.24	1.26	-1.07	-1.21	-1.02	-1.11
LTBR		NM_001270987.1	NM_001270987.1:1130	Endogenous	mRNA	-1.46	-1.45	-1.09	-1.37	-1.23	-1.59	-1.92	-1.36	-1.92	-1.92	-1.71	-1.92	-1.66	-1.04	-1.15	-1.11	1.07	-1.6	-1.89	1.25	1.19	-1.92	1.98	1.54	1.05	1.34	1.31	-1.32	-1.14	1.74	1.31	1.23	1.04	1.23	1.25	1.19
LYPLA1		NM_006330.3	NM_006330.3:757	Endogenous	mRNA	1.03	1.41	1.1	1.35	1.06	1.09	1.02	1.09	1.05	1.15	-1.09	1.09	1.29	1.21	1.38	1.16	1.14	1.31	1.42	-1.13	-1.12	-1.09	-1.21	-1.14	1.14	1.03	1.17	1.15	1.2	-1.19	-1.11	-1.13	-1.4	-1.17	-1.02	-1.29
MAG		NM_001199216.1	NM_001199216.1:2250	Endogenous	mRNA	-1	1.38	1.52	1.33	1.52	1.17	-2.56	-1.59	-2.19	-2.56	-1.84	-2.56	1.28	1.21	1.29	1.22	1.08	1.14	1.05	1.71	1.33	-2.01	1.53	1.31	1.7	2.34	2.14	1.07	1.7	3.5	1.64	1.6	2.03	1.64	1.2	1.51
MAGEE1		NM_020932.2	NM_020932.2:2510	Endogenous	mRNA	-1.14	1.01	1.02	1.07	-1.13	-1.09	1.09	1.23	1.04	1.08	1	1.3	-1.01	-1.12	1.12	-1.08	-1.19	-1.05	-1.13	1.17	1.33	1.01	1.27	1.09	1.05	-1.02	1.18	-1.09	1.09	-1.06	1.13	1.27	1.39	1.2	1.32	1.23
MAL		NM_002371.2	NM_002371.2:705	Endogenous	mRNA	1.13	1.04	1.06	1.24	1.15	1.11	-2.8	-1.81	-2.8	-1.87	-2.8	-2.8	1.01	-1.05	1.23	1.27	1.19	-1.11	-1.17	2.54	1.06	-1.92	1.28	1.39	1.32	2	1.56	-1.25	1.49	2.34	1.69	1.43	1.59	1.24	1.22	1.44
MAN2B1		NM_001173498.1	NM_001173498.1:380	Endogenous	mRNA	1.19	1.26	1.22	1.25	1.34	1.54	-1.15	-1.44	-1.33	-1.2	-1.47	-1.13	1.03	-1.06	1.35	1.41	1.06	1.12	1.02	-1.04	-1.24	-1.33	-1.12	-1.14	1.22	1.43	1.46	1.26	1.32	1.51	-1.07	-1.21	1.07	1.04	-1.13	-1.37
MAP2		NM_031845.2	NM_031845.2:5170	Endogenous	mRNA	-1.17	-1.17	-1.18	-1.24	-1.22	-1.06	1.66	1.06	1.63	1.26	1.55	1.17	-1.21	1	-1.18	-1.08	-1.09	1.07	-1.21	-1.6	-1.63	1.45	-1.23	-1.52	-1.11	-1.12	-1.11	1.17	-1.12	-1.65	-1.12	-1.58	-1.48	-1.21	-1.45	-1.24
MAP2K1		NM_002755.2	NM_002755.2:970	Endogenous	mRNA	1.41	1.7	1.48	1.49	1.38	1.73	-1.04	-1.11	-1.29	-1.29	-1.29	-1.35	1.02	1.11	1.11	1.49	1.14	1.24	1.02	-1.2	-1.75	-1.28	-1.33	-1.52	1.15	1.09	1.15	1.03	1.18	-1.42	-1.52	-1.61	-1.4	-1.35	-1.52	-1.37
MAP2K2		NM_030662.3	NM_030662.3:1172	Endogenous	mRNA	1.35	1.28	1.34	1.17	1.14	1.42	1.05	-1.07	-1.08	-1.17	-1.17	-1.06	1.04	1.29	1.12	1.19	1.07	1.39	1.2	-1.44	-1.56	-1.02	-1.26	-1.66	1.29	1.19	1.32	1.57	1.16	-1.06	-1.09	-1.23	-1.28	-1.18	-1.18	-1.25
MAPK1		NM_138957.2	NM_138957.2:430	Endogenous	mRNA	-1	1	-1.15	-1.03	-1.05	1.14	1.22	1.06	1.21	1.11	1.21	1.1	-1.16	-1.02	-1.04	-1.04	-1.07	1.05	-1.07	-1.4	-1.11	1.12	-1.01	-1.28	-1.07	-1.14	-1.01	1.06	1.01	-1.51	-1.32	-1.26	-1.25	-1.32	-1.16	-1.23
MAPK10		NM_138981.2	NM_138981.2:450	Endogenous	mRNA	-1.19	-1.38	-1.32	-1.47	-1.27	-1.16	1.72	1.28	1.7	1.36	1.8	1.46	-1.17	1.07	-1.04	-1.32	-1.04	1.14	-1.06	-1.26	-1.21	1.61	-1.17	-1.08	1.07	1.05	-1.02	1.31	1.02	1.03	1.12	-1.15	-1.03	-1.2	-1.05	1.08
MAPK3		NM_001040056.1	NM_001040056.1:580	Endogenous	mRNA	1	1.23	-1.01	1.1	-1.16	1.16	-1.28	1.03	-1.02	1.02	1.03	1.08	1.07	1.03	1.13	1.03	-1.07	1.12	1.29	-1.38	-1.25	1.11	-1.06	-1.49	1.02	-1.05	1.16	1.16	1.05	-1.55	-1.63	-1.19	-1.39	-1.45	-1.15	-1.38
MAPK8		NM_002750.2	NM_002750.2:945	Endogenous	mRNA	-1.27	-1.17	-1.34	-1.17	-1.38	1.01	1.84	1.53	1.83	1.75	1.79	1.58	-1.2	-1.05	-1.16	-1.28	-1.08	1	-1.1	-1.19	-1.13	1.53	-1.12	-1.22	-1.13	-1.11	-1.09	1.32	-1.01	-1.32	1.01	-1.08	-1.22	-1.04	1.05	-1.07
MAPK9		XM_005265940.1	XM_005265940.1:163	Endogenous	mRNA	-1.18	-1.03	-1.2	-1.07	-1.18	1.02	1.26	1.17	1.22	1.31	1.25	1.3	-1.11	-1.02	-1.16	-1.04	-1.08	1.04	-1.06	-1.28	-1.29	1.28	-1.14	-1.36	-1.08	-1.09	1.05	1.17	1.05	-1.56	-1.16	-1.25	-1.27	-1.34	-1.09	-1.12
MAPKAPK2		NM_004759.3	NM_004759.3:710	Endogenous	mRNA	1.04	1.07	-1.12	-1.03	-1.22	-1.04	-1.22	-1.11	-1.12	-1.04	-1.07	-1.17	-1.16	1.11	1.04	1.07	1.03	1.13	1.01	-1.57	-1.22	-1.03	-1.07	-1.48	1.15	-1.14	1	1.19	-1.08	-1.61	-1.39	-1.02	-1.43	-1.28	-1.04	-1.77
MAPT		NM_001123066.2	NM_001123066.2:5605	Endogenous	mRNA	-1.43	-1.37	-1.23	-1.28	-1.35	-1.31	1.59	1.24	1.49	1.14	1.54	1.28	-1.35	-1.1	-1.36	-1.23	-1.11	-1.04	-1.29	-1.31	-1.27	1.33	1.03	-1.43	-1.14	-1.16	1.05	1.04	-1.16	-1.21	-1.1	-1.57	-1.1	-1.22	-1.43	-1.14
MARCO		NM_006770.3	NM_006770.3:61	Endogenous	mRNA	1.17	1.01	1.33	1.13	1.6	-1.26	-3.34	-1.63	-3.34	-2.52	-3.34	-2.45	1.53	-1.1	1.39	-1.03	1.35	1.17	1.34	2.1	1.45	-2.71	2.07	1.4	1.03	1.74	2.04	-1.13	1.88	2.92	1.71	1	1.75	1.64	1.23	1.62
MBP		NM_002385.2	NM_002385.2:132	Endogenous	mRNA	-1.8	-2.01	-1.77	-1.95	-1.71	-1.88	-1.27	1.19	-1.34	-1.1	-1.24	-1	-1.85	-2.2	-1.59	-1.77	-1.73	-1.83	-2.14	2.31	2.43	1.06	2.88	1.93	-1.39	-1.15	-1.17	-2.16	-1.43	1.6	2.03	3.04	1.97	1.61	1.92	2.04
MEAF6		NR_073091.1	NR_073091.1:176	Endogenous	mRNA	-1.07	1.12	-1.14	1.04	-1.26	-1.04	1.41	1.47	1.46	1.56	1.45	1.43	1	-1.02	1.03	-1.18	-1.1	1.05	1.07	-1.03	1.01	1.3	-1	-1.09	-1.1	-1.14	-1.01	1.21	1.08	-1.08	1.02	-1	-1.08	-1.01	1.23	-1.05
MECP2		NM_001110792.1	NM_001110792.1:1439	Endogenous	mRNA	-1.08	1	-1.08	1.09	-1.03	1.02	1.09	1.06	-1.1	-1.02	-1.07	1.01	-1.17	-1.12	1.01	-1.05	-1.11	-1.1	1.02	1.24	1.42	-1.03	1.2	1.17	1.02	1.17	1.23	1.02	1.23	1.26	1.29	1.44	1.04	1.32	1.2	1.13
MFN2		NM_014874.3	NM_014874.3:2010	Endogenous	mRNA	1.14	1.32	1.25	1.25	1.01	1.26	1.25	1.43	1.24	1.52	1.26	1.39	1.12	1.16	1.26	1.14	1.06	1.1	1.17	-1.07	-1.16	1.16	-1.41	-1.09	1.09	1.09	-1.01	1.18	1.16	-1.06	-1.01	-1.13	-1.2	-1.26	1.02	-1.1
MGMT		NM_002412.3	NM_002412.3:323	Endogenous	mRNA	1.06	1.59	1.22	1.52	1.09	1.31	-2.28	-1.31	-1.63	-1.72	-2.13	1.09	-1	1.15	1.3	1.32	1.12	1.31	1.27	-1.15	-1.16	-1.74	1.17	-1.57	1.21	1.11	1.89	1.58	1.64	1.06	1.14	1.47	1.08	-1.34	1.12	-2.28
MMP12		NM_002426.3	NM_002426.3:769	Endogenous	mRNA	-1.1	-1.21	-1.05	1.21	-1.11	-1.21	-1.21	1.06	-1.21	-1.09	-1.21	-1.21	1.32	1.05	1.32	-1.19	1.37	1.38	1.07	2.54	1.31	1.05	-1.21	2.12	-1.21	-1.04	2.39	-1.21	1.06	2.56	1.83	3.07	2.58	1.13	1.41	1.73
MMP14		NM_004995.2	NM_004995.2:1470	Endogenous	mRNA	1.18	-1.01	-1.01	-1.01	-1.01	-1.01	-1.01	-1.01	-1.01	-1.01	-1.01	-1.01	-1.01	-1.01	-1.01	-1.01	1.02	-1.01	-1.01	-1.01	-1.01	-1.01	-1.01	-1.01	-1.01	-1.01	-1.01	-1.01	-1.01	-1.01	-1.01	-1.01	-1.01	-1.01	-1.01	-1.01
MMP16		NM_022564.2	NM_022564.2:175	Endogenous	mRNA	-1.24	-1.09	-1.26	-1.09	-1.18	1.08	1.29	1.17	1.14	1.38	1.28	1.3	-1.1	-1.03	1.1	-1.06	-1.08	-1.02	-1.05	-1.01	-1.22	1.32	-1.16	-1.15	-1.08	1.18	1.18	1.39	1.06	-1.04	1.17	1.12	-1.17	1.14	-1.11	-1.03
MMP19		NM_002429.5	NM_002429.5:224	Endogenous	mRNA	-1.03	-1.07	1.19	1.05	1.03	-1.08	-2.3	-1.49	-2.3	-2.3	-2.3	-2.3	1.02	-1.12	1.35	1.05	1.13	-1.43	-1.38	1.78	1.02	-2.3	1.94	1.15	1.46	1.61	1.77	-1.04	1.45	2.25	1.93	1.42	1.89	1.51	1	1.45
MMP2		NM_004530.2	NM_004530.2:2360	Endogenous	mRNA	1.49	1.54	1.16	1.43	1.21	1.49	1.01	-1.2	-1.82	-1.26	-1.52	-1.27	1.14	-1.14	1.17	1.46	-1.12	1.1	1.31	-1.08	1.14	-1.42	1.09	-1.01	1.07	1.02	1.2	-1	1.06	1.32	1.09	-1.03	-1	-1.31	1.1	-1.1
MMP24		NM_006690.3	NM_006690.3:3296	Endogenous	mRNA	1.08	1.01	1.24	-1.05	1.27	1	1.09	-1.04	1.18	-1.31	-1.04	1.12	1.1	1.07	1.2	1	-1.02	-1.1	-1.07	1.35	-1.16	-1.14	1.16	1.03	1.28	1.73	1.71	1.3	1.51	1.75	1.24	-1.12	1.08	1.04	-1.36	1.19
MMP9		NM_004994.2	NM_004994.2:1530	Endogenous	mRNA	1.24	1.21	1.35	1.28	1.2	1.29	-2.1	-2.1	-2.1	-2.1	-2.1	-1.68	-1.17	-1.12	-1.07	1.35	-1.07	-1.34	-1.62	1.92	-1.03	-1.87	1.49	1.07	1.65	1.97	1.77	1.28	1.63	2.79	1.57	1.25	1.44	1.12	-2.1	1
MMRN2		NM_024756.2	NM_024756.2:3040	Endogenous	mRNA	1.3	-1.29	1.45	1.24	1.59	-1.09	-1.17	-3.44	-3.44	-3.44	-3.44	-1.81	1.47	1.41	1.58	1.34	1.3	1.46	-1.01	2.04	1.25	-2.49	1.42	1.39	1.61	2.37	2.17	1.24	1.89	2.77	1.95	1.5	1.4	1.29	1.12	1.37
MNAT1		XM_005267688.1	XM_005267688.1:437	Endogenous	mRNA	-1.2	-1.07	-1.44	-1.1	-1.53	-1.15	1.42	1.21	1.31	1.26	1.39	1.26	-1.29	1.02	-1.11	-1.19	-1.17	1.04	-1.1	-1.25	-1.4	1.18	1.18	-1.43	1.04	1.02	1.21	1.39	-1.08	-1.3	-1.15	-1.1	-1.33	-1.39	-1.06	-1.13
MOG		NM_001008228.2	NM_001008228.2:662	Endogenous	mRNA	1.13	1.08	1.42	1.24	1.38	-1.15	-4.35	-2.42	-4.35	-4.35	-4.35	-2.22	1.2	1.11	1.29	1.35	1.35	1.03	-1	1.51	-1.08	-2.38	1.31	1.5	1.24	1.51	1.79	-1.03	1.78	2.61	1.3	-1.02	1.54	1.68	1.02	1.19
[truncated: 324 more rows]

## Sheet: FC-2D
		8 hours post infection						24 hours post infection
[truncated: 786 more rows]

## Sheet: FC-3D
		8 hours post infection						24 hours post infection
[truncated: 771 more rows]

## Sheet: UP DEGs-2D RABV vs Mock
		8 hours post infection [CVS11 vs Mock]						8 hours post infection [TH vs Mock]
[truncated: 20 more rows]

[truncated: 3 more sheets: UP DEGs-2D CVS11 vs TH, UP DEGs-3D RABV vs Mock, UP DEGs-3D CVS11 vs TH]
