# Supplementary material for: Hydrogel-based 3D human iPSC-derived neuronal culture for the study of rabies virus infection
Source: Front Cell Infect Microbiol. 2023 Aug 25;13:1215205. doi: 10.3389/fcimb.2023.1215205 (PMC10485840; doi:10.3389/fcimb.2023.1215205)
Supplement: Supplementary File 6 — GO and KEGG analyses of downregulated DEGs. [file Table_6.xlsx]

## Sheet: Up DEGs-2D RABV vs Mock
		8 hours post infection [CVS11 vs Mock]						8 hours post infection [TH vs Mock]
Probe Name	Accession #	Av.2D : Mock :8	Av.2D :CVS :8	2D: FC: CVS/Mock-8		Probe Name	Accession #	Av.2D : Mock :8	Av.2D :TH :8	Av.2D :TH/Mock-8
EPO	NM_000799.2	44.74	80.92	1.80867		PNKD	NM_022572.4	43.64	75.47	1.72938
CD4	NM_000616.4	29.62	51.1867	1.72811		EPO	NM_000799.2	44.74	76.73	1.71502
IL15RA	NM_002189.2	54.34	89.5467	1.6479		CD4	NM_000616.4	29.62	49.0667	1.65654
PNKD	NM_022572.4	43.64	71.1967	1.63145		TCIRG1	NM_006053.2	60	96.74	1.61233
TNFRSF12A	NM_016639.1	34.42	55.4633	1.61137		ACVRL1	NM_000020.1	53.605	83.19	1.55191
NAPSA	NM_004851.1	71.165	112.97	1.58744		CD14	NM_000591.2	67.185	100.2	1.4914
TCIRG1	NM_006053.2	60	92.2767	1.53794		PLA2G4E	NM_001206670.1	49.965	73.0033	1.46109
P2RX4	NM_001256796.1	45.385	68.06	1.49961
P2RX7	NM_002562.5	30.48	44.44	1.45801
CD14	NM_000591.2	67.185	97.75	1.45494
		24 hours post infection [CVS11 vs Mock]				not found 1.5 FC in TH vs Mock at 24h
Probe Name	Accession #	Av.2D : Mock :24	Av.2D :CVS :24	Av.2D :CVS/Mock-24
TCIRG1	NM_006053.2	66.745	114.517	1.71573
DBH	NM_000787.3	83.395	130.37	1.56328
EPO	NM_000799.2	59.755	91.15	1.5254
CD4	NM_000616.4	39.705	60.54	1.52474
C3	NM_000064.2	23.465	35.7067	1.5217
PLA2G2F	NM_022819.3	52.325	78.9667	1.50916
GAL3ST1	NM_004861.1	90.68	134.6	1.48434

## Sheet: Up DEGs-2D CVS11 vs TH
		8 hours post infection				24 hours post infection
Probe Name	Accession #	Av.2D : Mock :8	Av.2D :CVS :8	Av.2D :TH :8	2D: FC:CVS/TH-8	Av.2D : Mock :8	Av.2D :CVS :24	Av.2D :TH :24	2D: FC: CVS/TH-24
TCIRG1	NM_006053.2	60	92.2767	96.74	0.953863	66.745	114.517	74.7633	1.53172
DBH	NM_000787.3	79.615	109.323	109.767	0.995961	83.395	130.37	87.52	1.4896
C3	NM_000064.2	27.52	32.4733	33.5567	0.967716	23.465	35.7067	24.5	1.45741
CD4	NM_000616.4	29.62	51.1867	49.0667	1.04321	39.705	60.54	40.25	1.5041
EPO	NM_000799.2	44.74	80.92	76.73	1.05461	59.755	91.15	58.6667	1.55369
PLA2G2F	NM_022819.3	48.15	66.1267	66.0833	1.00066	52.325	78.9667	51.3533	1.53771
GAL3ST1	NM_004861.1	89.24	105.507	112.067	0.941463	90.68	134.6	87.6367	1.53589
P2RX4	NM_001256796.1	45.385	68.06	61.34	1.10955	56.45	79.8333	52.9433	1.5079
LRRC25	NM_145256.2	66.97	79.98	71.9967	1.11088	61.985	85.0733	57.81	1.4716
PLA2G4E	NM_001206670.1	49.965	71.1933	73.0033	0.975207	64.225	85.93	59.1167	1.45357
PNKD	NM_022572.4	43.64	71.1967	75.47	0.943377	61.695	87.32	56.52	1.54494
MAL	NM_002371.2	55.02	67.3933	73.9	0.911953	57.355	82.88	52.37	1.58259
PLXNB3	NM_001163257.1	55.32	63.8667	59.02	1.08212	53.495	71.25	47.05	1.51435
CD14	NM_000591.2	67.185	97.75	100.2	0.975549	92.925	118.967	80.56	1.47675
PRKCQ	NM_006257.2	86.415	97.32	97.0967	1.0023	91.445	117.877	77.3633	1.52368
ACVRL1	NM_000020.1	53.605	76.8267	83.19	0.923508	68.59	92.9667	56.9833	1.63147
IL15RA	NM_002189.2	54.34	89.5467	75.9367	1.17923	76.525	99.3567	63.2767	1.57019
NAPSA	NM_004851.1	71.165	112.97	100.09	1.12868	90.39	114.77	73.78	1.55557
ALDH1L1	NM_012190.2	28.395	38.7133	38.1833	1.01388	35.485	43.83	28.4333	1.5415
TNFRSF12A	NM_016639.1	34.42	55.4633	45.4133	1.2213	32.935	38.2467	26.25	1.45702
GPR4	NM_005282.1	58.285	82.6	73.3033	1.12682	70.99	86.0467	54.4267	1.58097
ERBB3	NM_001005915.1	53.455	69.5967	76.9667	0.904244	67.235	78.8133	51.2	1.53932
SMYD1	NM_198274.3	70.02	92.4267	86.3133	1.07083	84.44	105.68	64.1933	1.64628
TLR2	NM_003264.3	65.79	89.18	89.6133	0.995164	78.855	91.2667	59.5567	1.53243
P2RX7	NM_002562.5	30.48	44.44	40.5067	1.0971	45.89	53.5667	34.63	1.54683
FA2H	NM_024306.4	53.495	64.81	66.0067	0.981871	64.245	79.72	47.3	1.68541

## Sheet: Up DEGs-3D RABV vs Mock
		8 hours post infection [CVS11 vs Mock]						8 hours post infection [TH vs Mock]						24 hours post infection [CVS11 vs Mock]						24 hours post infection [TH vs Mock]
Probe Name	Accession #	Av.3D : Mock :8	Av.3D :CVS :8	3D: FC: CVS/Mock-8		Probe Name	Accession #	Av.3D : Mock :8	Av.3D :TH :8	3D: FC: TH/Mock-8		Probe Name	Accession #	Av.3D : Mock :24	Av.3D :CVS :24	3D: FC: CVS/Mock-24		Probe Name	Accession #	Av.3D : Mock :24	Av.3D :TH :24	3D: FC:TH/Mock-24
DRD4	NM_000797.2	20	51.5067	2.57533		DRD4	NM_000797.2	20	39.45	1.9725		DRD4	NM_000797.2	20	63.51	3.1755		INHBB	NM_002193.2	24.985	62.3733	2.49643
COMT	NM_007310.2	25.78	64.0667	2.48513		TNFRSF12A	NM_016639.1	22.465	39.77	1.77031		NTRK1	NM_001012331.1	30.115	87.1867	2.89512		F2	NM_000506.2	20	41.7433	2.08717
ACVRL1	NM_000020.1	31.04	75.8967	2.44512		ALDH1L1	NM_012190.2	20	32.31	1.6155		C3	NM_000064.2	20	53.81	2.6905		MYD88	NM_002468.3	63.77	129.417	2.02943
NTRK1	NM_001012331.1	25.125	55.7367	2.21837		ENTPD2	NM_203468.1	77.62	120.4	1.55115		CERS1	NM_198207.2	29.245	78.03	2.66815		NEFH	NM_021076.3	20	39.8067	1.99033
NOS2	NM_000625.4	38.935	83.37	2.14126		HSPA6	NM_002155.3	36.305	55.3633	1.52495		ACVRL1	NM_000020.1	37.99	100.43	2.64359		NCF1	NM_000265.4	95.715	180.983	1.89086
SLC6A3	NM_001044.3	29.725	61.4967	2.06885		COMT	NM_007310.2	25.78	38.43	1.49069		UBE2N	NM_003348.3	20	52.6967	2.63483		CX3CR1	NM_001337.3	52.01	93.5167	1.79805
ALDH1L1	NM_012190.2	20	41.3533	2.06767		CCR5	NM_000579.1	31.7	46.0167	1.45163		CSF2RB	NM_000395.2	42.365	109.9	2.59412		MGMT	NM_002412.3	20.7	37.03	1.78889
CXCL12	NM_199168.3	33.25	64.7933	1.94867								NFKBIB	NM_002503.3	44.58	113.867	2.55421		ACVRL1	NM_000020.1	37.99	66.4467	1.74906
PLA2G2F	NM_022819.3	31.7	61.37	1.93596								INHBB	NM_002193.2	24.985	63.5067	2.54179		NFKBIB	NM_002503.3	44.58	77.44	1.7371
MYRF	NM_001127392.1	48.44	93.2267	1.92458								NCF1	NM_000265.4	95.715	236.917	2.47523		CERS1	NM_198207.2	29.245	50.1733	1.71562
TNFRSF12A	NM_016639.1	22.465	42.6467	1.89836								ITPR3	NM_002224.2	46.955	116.187	2.47443		MYRF	NM_001127392.1	53.735	92.0333	1.71273
AVP	NM_000490.4	54.1	101.49	1.87597								DBH	NM_000787.3	58.38	138.863	2.37861		GDNF	NM_000514.2	32.74	55.84	1.70556
KEL	NM_000420.2	20	37.39	1.8695								EPO	NM_000799.2	48.17	114.35	2.37388		FLT1	NM_002019.4	60.73	102.787	1.69252
CLDN15	NM_001185080.1	51.155	95.3967	1.86486								CLDN15	NM_001185080.1	48.615	114.237	2.34982		DRD4	NM_000797.2	20	33.75	1.6875
TSPO	NM_000714.4	35.48	66.1167	1.86349								GFAP	NM_002055.4	28.37	66.3167	2.33756		NINJ2	NM_016533.4	28.37	47.8	1.68488
GAL3ST1	NM_004861.1	55.61	102.403	1.84146								IL4R	NM_000418.3	33.615	77.51	2.30582		CD14	NM_000591.2	48.845	81.0833	1.66001
SP100	NM_003113.3	20	36.3167	1.81583								EGR2	NM_000399.3	53.42	122.977	2.30207		ITGAM	NM_000632.3	50.235	83.36	1.6594
IL15RA	NM_002189.2	42.59	77.2433	1.81365								PRF1	NM_005041.3	43.235	98.9267	2.28812		APOE	NM_000041.2	20.7	34.2333	1.65378
LIF	NM_002309.3	43.455	78.46	1.80555								F2	NM_000506.2	20	45.66	2.283		P2RX4	NM_001256796.1	38.865	64.2267	1.65256
LRRC25	NM_145256.2	34.165	61.3467	1.7956								TREM1	NM_001242589.1	36.24	81.8667	2.25901		GABRR1	NM_002042.3	60.555	99.0567	1.63581
KLK6	NM_001012964.2	38.935	69.68	1.78965								CD14	NM_000591.2	48.845	109.897	2.24991		MOG	NM_001008228.2	61.605	100.217	1.62676
CD4	NM_000616.4	28.41	50.7233	1.7854								MMRN2	NM_024756.2	57.23	127.953	2.23577		PRKN	NM_004562.2	58.77	93.18	1.5855
SLC11A1	NM_000578.2	31.7	55.8467	1.76172								CX3CL1	NM_002996.3	51.72	115.437	2.23195		C3	NM_000064.2	20	31.62	1.581
DLL4	NM_019074.2	29.07	50.2833	1.72973								AVP	NM_000490.4	62.48	137.41	2.19926		TLR2	NM_003264.3	49.36	77.7867	1.5759
IRF8	NM_002163.2	35.42	61.1233	1.72567								CD40	NM_001250.4	58.105	127.577	2.19562		PSMB9	NM_002800.4	77.085	120.793	1.56701
MAL	NM_002371.2	48.795	84.19	1.72538								HMOX1	NM_002133.2	54.61	119.617	2.19038		CSF2RB	NM_000395.2	42.365	66.3533	1.56623
EGFL7	NM_016215.3	47.27	81.3167	1.72026								LRRC25	NM_145256.2	44.985	98.4267	2.18799		BCAS1	NM_003657.2	20	31.1833	1.55917
PLLP	NM_015993.2	75.95	129.57	1.70599								MMP9	NM_004994.2	30.99	67.59	2.18103		PRL	NM_000948.3	50.235	77.7867	1.54846
DBH	NM_000787.3	52.915	89.9233	1.69939								ICAM2	NM_000873.3	70.77	154.153	2.17823		IGF1	NM_000618.3	45.86	70.55	1.53838
FA2H	NM_024306.4	37.62	63.9067	1.69874								MYRF	NM_001127392.1	53.735	116.473	2.16755		CP	NM_000096.3	53.955	82.9767	1.53789
NOSTRIN	NM_052946.3	57.055	96.7333	1.69544								PLXNB3	NM_001163257.1	30.99	67.0833	2.16468		CD40	NM_001250.4	58.105	88.9833	1.53142
NOS3	NM_000603.4	36.86	62.3	1.69018								CSF1R	NM_005211.2	31.865	68.3467	2.14488		TNF	NM_000594.2	31.865	48.72	1.52895
EGR2	NM_000399.3	53.32	90.0633	1.68911								NOS2	NM_000625.4	44.47	95.27	2.14234		C6	NM_000065.2	62.02	94.68	1.5266
UBE2N	NM_003348.3	31.215	52.61	1.68541								P2RX4	NM_001256796.1	38.865	82.62	2.12582		EPO	NM_000799.2	48.17	72.56	1.50633
HSPA6	NM_002155.3	36.305	60.4	1.66368								IGF1	NM_000618.3	45.86	97.1367	2.11811		PLA2G2E	NM_014589.1	46.735	70.38	1.50594
CCK	NM_001174138.1	51.425	84.31	1.63947								CD4	NM_000616.4	29.245	61.46	2.10156		NTRK1	NM_001012331.1	30.115	45.28	1.50357
CERS1	NM_198207.2	34.33	56.1933	1.63686								PLA2G4E	NM_001206670.1	39.74	83.37	2.09789		CD4	NM_000616.4	29.245	43.78	1.49701
ICAM1	NM_000201.2	30.385	49.6867	1.63524								TSPO	NM_000714.4	36.065	75.4733	2.0927		GPR4	NM_005282.1	50.165	74.6933	1.48895
MMP19	NM_002429.5	36.305	59.3333	1.6343								CX3CR1	NM_001337.3	52.01	105.67	2.03172		IL1R1	NM_001320984.1	20	29.73	1.4865
PNKD	NM_022572.4	54.55	89.1067	1.63349								NEFH	NM_021076.3	20	40.5667	2.02833		EGR1	NM_001964.2	48.755	72.0633	1.47807
IL10RA	NM_001558.2	71.41	116.433	1.63049								PLA2G2F	NM_022819.3	36.24	73.18	2.01932		IL6R	NM_000565.3	50.65	74.4267	1.46943
CD68	NM_001251.2	46.535	75.06	1.61298								ADRB2	NM_000024.3	20	40.3033	2.01517		IL10RA	NM_001558.2	66.785	98.02	1.46769
CD8A	NM_001768.5	44.43	71.6433	1.6125								FLT1	NM_002019.4	60.73	122.053	2.00977		PRKCG	NM_002739.3	25.52	37.37	1.46434
PLA2G4A	NM_024420.2	48.78	78.3433	1.60605								GDNF	NM_000514.2	32.74	65.7967	2.00967		LRRC25	NM_145256.2	44.985	65.77	1.46204
ENTPD2	NM_203468.1	77.62	124.077	1.59851								CLDN5	NM_001130861.1	27.495	55.11	2.00436		P2RY12	NM_022788.3	80.535	117.55	1.45961
ICAM2	NM_000873.3	69.245	110.347	1.59357								EMP2	NM_001424.4	74.265	148.623	2.00126		P2RX7	NM_002562.5	32.74	47.5067	1.45103
PRPF31	NM_015629.3	47.75	76.0533	1.59274								CR1	NM_000573.3	67.73	132.42	1.95512
SMYD1	NM_198274.3	50.48	80.38	1.59231								CCL5	NM_002985.2	35.365	69.0933	1.95372
NKX6-2	NM_177400.2	173.6	274.717	1.58247								MOG	NM_001008228.2	61.605	120.107	1.94963
IL1R1	NM_001320984.1	27.095	42.8367	1.58098								SLC11A1	NM_000578.2	36.24	70.6367	1.94914
PAH	NM_000277.1	25.78	40.57	1.5737								MGMT	NM_002412.3	20.7	40.0433	1.93446
GGA1	NM_001001560.2	64.915	101.217	1.55922								GAL3ST1	NM_004861.1	67.415	130.143	1.93048
CHRM5	NM_012125.3	218.675	340.233	1.55589								MYD88	NM_002468.3	63.77	122.553	1.9218
NINJ2	NM_016533.4	33.015	51.1933	1.55061								LIF	NM_002309.3	50.505	96.6	1.91268
PLEKHO2	NM_025201.4	52.065	80.66	1.54922								PNKD	NM_022572.4	57.115	108.4	1.89793
PRF1	NM_005041.3	44.03	67.9967	1.54433								PLA2G4F	NM_213600.2	57.115	107.373	1.87995
CYP4X1	NM_178033.1	59	91.0033	1.54243								ANG	NM_001145.4	60.73	113.32	1.86596
SOX10	NM_006941.3	36.305	55.95	1.54111								PAH	NM_000277.1	20	37.24	1.862
MAG	NM_001199216.1	43.535	67.02	1.53945								HSPA6	NM_002155.3	48.485	90.2533	1.86147
DNAH1	NM_015512.4	83.725	128.823	1.53865								TNR	NM_003285.2	68.875	127.913	1.85718
RET	NM_020630.4	62.095	95.5067	1.53807								NINJ2	NM_016533.4	28.37	52.5367	1.85184
FLT4	NM_002020.1	20	30.7333	1.53667								DLL4	NM_019074.2	37.115	68.6	1.84831
ITGAX	NM_000887.3	40.25	61.64	1.53143								HAP1	NM_003949.2	95.095	175.577	1.84633
NCF1	NM_000265.4	101.13	154.873	1.53143								IL6	NM_000600.3	30.115	55.59	1.84592
MMP12	NM_002426.3	35.645	53.8167	1.5098								PRKCQ	NM_006257.2	62.75	115.583	1.84197
ITPR3	NM_002224.2	44.09	66.4033	1.50609								EGFL7	NM_016215.3	57.36	104.697	1.82526
SLA	NM_001045556.2	55.29	83.2433	1.50558								NGFR	NM_002507.3	63.965	116.733	1.82496
HSPB1	NM_001540.3	117.765	177.157	1.50432								NOS3	NM_000603.4	29.245	53.2933	1.82231
PLA2G2E	NM_014589.1	38.575	58.0067	1.50374								IL10RA	NM_001558.2	66.785	121.69	1.82212
NOS1	NM_000620.4	60.81	91.08	1.49778								OLIG2	NM_005806.2	86.91	157.967	1.81759
DAGLA	NM_006133.2	180.295	269.533	1.49496								KLK6	NM_001012964.2	51.11	92.4967	1.80976
MBP	NM_002385.2	161.73	240.553	1.48738								GABRR1	NM_002042.3	60.555	109.577	1.80954
SLC6A4	NM_001045.2	28.41	42.0833	1.48129								EGR1	NM_001964.2	48.755	87.95	1.80392
CACNA1S	NM_000069.2	44.09	64.9867	1.47395								MAG	NM_001199216.1	52.4	94.3633	1.80083
CSF2RB	NM_000395.2	55.375	81.5767	1.47317								CASP7	NM_001227.3	63.145	113.66	1.79998
PLA2G2A	NM_000300.2	75.465	110.653	1.46629								PDGFRB	NM_002609.3	83.32	148.853	1.78653
NGF	NM_002506.2	91.125	133.583	1.46594								ARSA	NM_000487.5	51.235	90.94	1.77496
MMP9	NM_004994.2	34.825	51.0433	1.46571								PSMB9	NM_002800.4	77.085	136.79	1.77453
CSPG4	NM_001897.4	20	29.2633	1.46317								MPZ	NM_000530.6	32.74	57.8867	1.76807
MYD88	NM_002468.3	82.99	121.077	1.45893								RIT2	NM_002930.2	47.205	83.3867	1.76648
CYBB	NM_000397.3	56.03	81.5333	1.45517								TLR4	NM_138554.2	37.115	65.5333	1.76568
CXXC1	NM_001101654.1	72.57	105.43	1.4528								TNF	NM_000594.2	31.865	56.1133	1.76097
ARSA	NM_000487.5	52.68	76.4333	1.4509								PLEKHO2	NM_025201.4	61.785	108.56	1.75706
EPHA2	NM_004431.2	26.025	37.7567	1.45078								CSF1	NM_000757.4	64.75	113.57	1.75398
												PRKN	NM_004562.2	58.77	102.743	1.74823
												HPGDS	NM_014485.2	41.49	72.4033	1.74508
												DRD1	NM_000794.3	63.34	110.437	1.74355
												CALML5	NM_017422.4	39.74	69.1333	1.73964
												NAPSA	NM_004851.1	58.105	100.197	1.72441
												FA2H	NM_024306.4	46.735	80.5733	1.72405
												CSPG4	NM_001897.4	20	34.45	1.7225
												NOS1	NM_000620.4	71.225	122.653	1.72205
												SLC18A2	NM_003054.4	60.73	104.49	1.72057
												CD44	NM_001001392.1	47.885	82.3667	1.72009
												ITGAM	NM_000632.3	50.235	86.1967	1.71587
												MARCO	NM_006770.3	64.23	109.9	1.71104
												SMYD1	NM_198274.3	61.485	105.04	1.70838
												PLA2G2E	NM_014589.1	46.735	79.8167	1.70786
												VIP	NM_003381.2	42.365	72.17	1.70353
												TMEM119	NM_181724.2	34.49	58.6667	1.70098
												ARC	NM_015193.3	74.235	126.177	1.69969
												LAMA2	NM_000426.3	60.27	101.367	1.68188
												SOX10	NM_006941.3	37.115	61.9733	1.66977
												P2RX7	NM_002562.5	32.74	54.58	1.66707
												CP	NM_000096.3	53.955	89.8267	1.66484
												FAS	NM_000043.4	77.775	129.253	1.66189
												EFNA1	NM_004428.2	38.89	64.5267	1.65921
												CPT1B	NM_004377.3	86.255	142.913	1.65687
												PRL	NM_000948.3	50.235	82.8633	1.64951
												TNFRSF10D	NM_003840.3	63.82	105.183	1.64812
												GGA1	NM_001001560.2	82.35	135.483	1.64521
												PLA2G2A	NM_000300.2	85.92	140.473	1.63493
												SMPD4	NM_017751.4	80.94	132.32	1.63479
												POLR2J	NM_006234.4	87.365	142.787	1.63437
												MMP19	NM_002429.5	43.235	70.63	1.63363
												IL6R	NM_000565.3	50.65	82.6233	1.63126
												ICAM1	NM_000201.2	39.74	64.7767	1.63001
												MAL	NM_002371.2	50.235	81.85	1.62934
												ADCY9	NM_001116.3	92.175	150.017	1.62752
												CYP4X1	NM_178033.1	71.025	115.387	1.62459
												DNAH1	NM_015512.4	94.64	153.733	1.6244
												HTR5A	NM_024012.2	53.735	87.1867	1.62253
												IL15RA	NM_002189.2	60.73	98.3533	1.61952
												GSN	NM_000177.4	109.06	176.44	1.61783
												CD8A	NM_001768.5	47.61	76.9967	1.61724
												NPAS4	NM_178864.3	73.35	118.377	1.61386
												CXXC1	NM_001101654.1	79.575	127.837	1.60649
												SH3TC2	NM_024577.3	62.48	100.153	1.60297
												ERBB3	NM_001005915.1	43.235	69.1167	1.59863
												IL1B	NM_000576.2	58.98	94.2433	1.59789
												TLR2	NM_003264.3	49.36	78.79	1.59623
												DES	NM_001927.3	37.115	59.1767	1.59441
												SORCS3	NM_014978.2	83.62	133.207	1.593
												PLA2G4A	NM_024420.2	48.17	76.5	1.58813
												RET	NM_020630.4	62.275	98.6433	1.584
												NPY	NM_000905.2	69.91	110.623	1.58237
												CDS1	NM_001263.3	96.99	152.88	1.57624
												PTPRR	NM_001207015.1	61.605	97.02	1.57487
												C6	NM_000065.2	62.02	97.6167	1.57395
												CCR2	NM_001123041.2	50.235	79.04	1.5734
												MAN2B1	NM_001173498.1	89.7	141.087	1.57287
												PRKACG	NM_002732.2	53.735	84.1533	1.56608
												CASP9	XM_011542270.1	83.71	130.137	1.55461
												CXCL11	NM_005409.4	55.485	86.2	1.55357
												COMT	NM_007310.2	52.86	81.0933	1.53412
												GAA	NM_000152.3	72.34	110.31	1.52488
												CD68	NM_001251.2	55.365	84.1333	1.51961
												TNFRSF10A	NM_003844.2	29.245	44.3933	1.51798
												WFS1	NM_006005.3	93.96	142.473	1.51632
												CHRNA7	NR_046324.1	137.595	208.363	1.51432
												CCK	NM_001174138.1	49.775	75.1967	1.51073
												OSMR	NM_003999.2	87.44	131.98	1.50938
												PPARGC1A	NM_013261.3	91.78	138.42	1.50817
												PLLP	NM_015993.2	80.245	120.99	1.50776
												HTRA2	NM_013247.4	85.215	128.46	1.50748
												KCNB1	NM_004975.2	131.735	197.683	1.50061
												SLC6A3	NM_001044.3	37.115	55.6	1.49805
												APOE	NM_000041.2	20.7	30.94	1.49469
												CXCL10	NM_001565.2	44.11	65.54	1.48583
												CXCL12	NM_199168.3	29.245	43.3567	1.48253
												KIAA1161	NM_020702.3	95.92	141.44	1.47456
												EGFR	NM_201282.1	44.68	65.79	1.47247
												CACNA1F	NM_005183.2	98.53	144.883	1.47045
												NOTCH4	NM_004557.3	177.36	260.2	1.46707
												IKBKB	NM_001556.1	54.65	79.9467	1.46289
												MMP2	NM_004530.2	82.89	121.007	1.45985
												CPLX1	NM_006651.3	90.63	132.293	1.45971
												CACNA1S	NM_000069.2	63.355	92.2967	1.45682

## Sheet: Up DEGs-3D CVS11 vs TH
		8 hours post infection							24 hours post infection
Probe Name	Accession #	Av.3D : Mock : 8	Av.3D : CVS : 8	Av.3D : TH : 8	FC-CVS/TH-8		Probe Name	Accession #	Av.3D : Mock : 24	Av.3D : CVS : 24	Av.3D : TH : 24	FC-CVS/TH-24
SLC6A4	NM_001045.2	28.41	42.0833	20	2.10417		AVP	NM_000490.4	62.48	137.41	65.37	2.10203
UBE2N	NM_003348.3	31.215	52.61	26.3867	1.99381		UBE2N	NM_003348.3	20	52.6967	25.5367	2.06357
TSPO	NM_000714.4	35.48	66.1167	33.32	1.98429		TNFRSF12A	NM_016639.1	45.86	47.6933	24.23	1.96836
EPHA6	NM_173655.2	65.105	72.4	38.2267	1.89397		TNFRSF1A	NM_001065.2	50.71	73.22	37.4867	1.95323
MMP9	NM_004994.2	34.825	51.0433	26.9633	1.89306		NTRK1	NM_001012331.1	30.115	87.1867	45.28	1.9255
NOS3	NM_000603.4	36.86	62.3	33.6933	1.84903		TH	NM_000360.3	39.67	53.9	28.0833	1.91929
MMP12	NM_002426.3	35.645	53.8167	29.3533	1.83341		DRD4	NM_000797.2	20	63.51	33.75	1.88178
SP100	NM_003113.3	20	36.3167	20	1.81583		MMRN2	NM_024756.2	57.23	127.953	68.44	1.86957
ACVRL1	NM_000020.1	31.04	75.8967	41.9067	1.81109		LIF	NM_002309.3	50.505	96.6	52.4333	1.84234
CERS1	NM_198207.2	34.33	56.1933	31.5533	1.7809		CLDN15	NM_001185080.1	48.615	114.237	64.3033	1.77653
KLK6	NM_001012964.2	38.935	69.68	40.0733	1.73881		EGFL7	NM_016215.3	57.36	104.697	58.9433	1.77623
GAL3ST1	NM_004861.1	55.61	102.403	60.21	1.70077		CPLX1	NM_006651.3	90.63	132.293	74.88	1.76674
COMT	NM_007310.2	25.78	64.0667	38.43	1.6671		DBH	NM_000787.3	58.38	138.863	78.6133	1.76641
NTRK1	NM_001012331.1	25.125	55.7367	33.51	1.66328		ITPR3	NM_002224.2	46.955	116.187	67.4133	1.7235
TNF	NM_000594.2	38.275	45.1433	27.47	1.64337		GFAP	NM_002055.4	28.37	66.3167	38.6433	1.71612
EGR2	NM_000399.3	53.32	90.0633	54.8567	1.64179		ARSA	NM_000487.5	51.235	90.94	53.1767	1.71015
MYRF	NM_001127392.1	48.44	93.2267	57.1233	1.63202		HAP1	NM_003949.2	95.095	175.577	102.697	1.70966
ANG	NM_001145.4	63.965	86.4733	53.1567	1.62676		C3	NM_000064.2	20	53.81	31.62	1.70177
AVP	NM_000490.4	54.1	101.49	62.5033	1.62375		TSPO	NM_000714.4	36.065	75.4733	44.41	1.69947
TGFB1	NM_000660.4	44.51	48.5267	30.1367	1.61022		PRF1	NM_005041.3	43.235	98.9267	58.5533	1.68951
CD4	NM_000616.4	28.41	50.7233	31.5067	1.60992		TREM1	NM_001242589.1	36.24	81.8667	48.72	1.68035
MAL	NM_002371.2	48.795	84.19	52.4	1.60668		CSF2RB	NM_000395.2	42.365	109.9	66.3533	1.65628
NCF1	NM_000265.4	101.13	154.873	97.29	1.59187		EGR2	NM_000399.3	53.42	122.977	74.4	1.65291
NOS2	NM_000625.4	38.935	83.37	52.5267	1.58719		NOS2	NM_000625.4	44.47	95.27	58.07	1.64061
MMP19	NM_002429.5	36.305	59.3333	37.6767	1.5748		CX3CL1	NM_002996.3	51.72	115.437	71	1.62587
CCK	NM_001174138.1	51.425	84.31	53.91	1.5639		HSPA6	NM_002155.3	48.485	90.2533	55.6467	1.6219
LPO	NM_001160102.1	30.385	42.86	27.47	1.56025		ICAM1	NM_000201.2	39.74	64.7767	40.1	1.61538
DBH	NM_000787.3	52.915	89.9233	57.72	1.55792		HTRA2	NM_013247.4	85.215	128.46	79.68	1.6122
CD8A	NM_001768.5	44.43	71.6433	46.2067	1.5505		IL4R	NM_000418.3	33.615	77.51	48.1367	1.61021
IL10RA	NM_001558.2	71.41	116.433	75.6867	1.53836		HMOX1	NM_002133.2	54.61	119.617	74.6333	1.60272
FLT4	NM_002020.1	20	30.7333	20	1.53667		POLR2J	NM_006234.4	87.365	142.787	89.4267	1.59669
PNKD	NM_022572.4	54.55	89.1067	57.9967	1.53641		EMCN	NM_016242.3	35.365	39.2933	24.6633	1.59319
ICAM1	NM_000201.2	30.385	49.6867	32.37	1.53496		MMP9	NM_004994.2	30.99	67.59	42.52	1.5896
PLEKHO2	NM_025201.4	52.065	80.66	52.7033	1.53045		SMPD4	NM_017751.4	80.94	132.32	83.2567	1.5893
CLDN15	NM_001185080.1	51.155	95.3967	62.5033	1.52627		PNKD	NM_022572.4	57.115	108.4	68.5267	1.58187
SLC11A1	NM_000578.2	31.7	55.8467	36.7333	1.52033		NGFR	NM_002507.3	63.965	116.733	74.0567	1.57627
EMCN	NM_016242.3	25.125	35.5933	23.43	1.51914		EPO	NM_000799.2	48.17	114.35	72.56	1.57594
PLA2G2F	NM_022819.3	31.7	61.37	40.64	1.51009		CD44	NM_001001392.1	47.885	82.3667	52.3867	1.57228
SLC6A3	NM_001044.3	29.725	61.4967	40.8333	1.50604		PLEKHO2	NM_025201.4	61.785	108.56	69.1567	1.56977
ITGAX	NM_000887.3	40.25	61.64	40.9633	1.50476		CLDN5	NM_001130861.1	27.495	55.11	35.2533	1.56326
DDC	NM_000790.3	35.945	38.1933	25.45	1.50072		CERS1	NM_198207.2	29.245	78.03	50.1733	1.55521
KEL	NM_000420.2	20	37.39	24.9433	1.499		ADRB2	NM_000024.3	20	40.3033	25.9733	1.55172
HLA-DRA	NM_019111.3	56.395	74.4933	50.0633	1.48798		CSF1R	NM_005211.2	31.865	68.3467	44.1633	1.54759
RIT2	NM_002930.2	61.885	84.6033	57.04	1.48323		ICAM2	NM_000873.3	70.77	154.153	99.67	1.54664
CX3CL1	NM_002996.3	56.3	79.9967	54.0733	1.47941		NPAS4	NM_178864.3	73.35	118.377	76.66	1.54418
NOS1	NM_000620.4	60.81	91.08	61.74	1.47522		GGT1	NM_001032364.2	29.805	38.26	24.84	1.54026
ITPR3	NM_002224.2	44.09	66.4033	45.3133	1.46543		IL15RA	NM_002189.2	60.73	98.3533	64.08	1.53485
IGF1	NM_000618.3	57.84	74.14	51.0667	1.45183		ADRA2A	NM_000681.2	57.265	77.45	50.7	1.52761
							CPT1B	NM_004377.3	86.255	142.913	93.87	1.52246
							NOS3	NM_000603.4	29.245	53.2933	35.2067	1.51373
							ACVRL1	NM_000020.1	37.99	100.43	66.4467	1.51144
							PLA2G4F	NM_213600.2	57.115	107.373	71.1533	1.50904
							COMT	NM_007310.2	52.86	81.0933	53.8567	1.50573
							OLIG2	NM_005806.2	86.91	157.967	104.963	1.50497
							EMP2	NM_001424.4	74.265	148.623	99.0467	1.50054
							PLXNB3	NM_001163257.1	30.99	67.0833	44.7967	1.49751
							LRRC25	NM_145256.2	44.985	98.4267	65.77	1.49653
							CCR5	NM_000579.1	40.615	57.6367	38.55	1.49511
							GAL3ST1	NM_004861.1	67.415	130.143	87.0767	1.49458
							WFS1	NM_006005.3	93.96	142.473	95.61	1.49015
							PSEN2	NM_000447.2	82.805	107.203	72.2667	1.48344
							CXCL10	NM_001565.2	44.11	65.54	44.2167	1.48225
							MPZ	NM_000530.6	32.74	57.8867	39.08	1.48124
							MMP2	NM_004530.2	82.89	121.007	81.7133	1.48087
							NFKBIB	NM_002503.3	44.58	113.867	77.44	1.47039
							FA2H	NM_024306.4	46.735	80.5733	54.97	1.46577
							SLC11A1	NM_000578.2	36.24	70.6367	48.2367	1.46438
							PLA2G4E	NM_001206670.1	39.74	83.37	57.1467	1.45888
							HTR5A	NM_024012.2	53.735	87.1867	60.1033	1.45061

## Sheet: Total upregulated genes
Number of differentially expressed genes (fold change >= 1.5 or <=0.7 vs mock )							Number of differentially expressed genes (fold change >= 1.5 or <=0.7 CVS11/TH )
Model	Strain	Timepoint (h)	Upregulate	Downregulate	Total		Model	Timepoint (h)	Upregulate	Downregulate	Total
2D	TH	8	58	3	61		2D	8	0	0	0
		24	2	7	9			24	26	4	30
	CVS11	8	54	4	58		3D	8	48	3	51
		24	26	4	30			24	69	30	99
3D	TH	8	7	9	16
		24	46	10	56
	CVS11	8	84	6	90
		24	168	31	199

## Sheet: STRING Kclustering
cluster number	cluster color	gene count	protein name	protein identifier	protein description
1	Red	18	C3	9606.ENSP00000245907	Complement C3; C3 plays a central role in the activation of the complement system. Its processing by C3 convertase is the central reaction in both classical and alternative complement pathways. After activation C3b can bind covalently, via its reactive thioester, to cell surface carbohydrates or immune aggregates; C3 and PZP like, alpha-2-macroglobulin domain containing
1	Red	18	CCR5	9606.ENSP00000292303	C-C chemokine receptor type 5; Receptor for a number of inflammatory CC-chemokines including MIP-1-alpha, MIP-1-beta and RANTES and subsequently transduces a signal by increasing the intracellular calcium ion level. May play a role in the control of granulocytic lineage proliferation or differentiation. Acts as a coreceptor (CD4 being the primary receptor) for HIV-1 R5 isolates
1	Red	18	CSF1R	9606.ENSP00000286301	Macrophage colony-stimulating factor 1 receptor; Tyrosine-protein kinase that acts as cell-surface receptor for CSF1 and IL34 and plays an essential role in the regulation of survival, proliferation and differentiation of hematopoietic precursor cells, especially mononuclear phagocytes, such as macrophages and monocytes. Promotes the release of proinflammatory chemokines in response to IL34 and C…
1	Red	18	CSF2RB	9606.ENSP00000384053	Cytokine receptor common subunit beta; High affinity receptor for interleukin-3, interleukin-5 and granulocyte-macrophage colony-stimulating factor; CD molecules
1	Red	18	CX3CL1	9606.ENSP00000006053	C-X3-C motif chemokine ligand 1; Fractalkine; Acts as a ligand for both CX3CR1 and integrins. Binds to CX3CR1. Binds to integrins ITGAV:ITGB3 and ITGA4:ITGB1. Can activate integrins in both a CX3CR1-dependent and CX3CR1-independent manner. In the presence of CX3CR1, activates integrins by binding to the classical ligand-binding site (site 1) in integrins. In the absence of CX3CR1, binds to a seco…
1	Red	18	CXCL10	9606.ENSP00000305651	C-X-C motif chemokine 10; Chemotactic for monocytes and T-lymphocytes. Binds to CXCR3; Belongs to the intercrine alpha (chemokine CxC) family
1	Red	18	EPO	9606.ENSP00000252723	Erythropoietin; Hormone involved in the regulation of erythrocyte proliferation and differentiation and the maintenance of a physiological level of circulating erythrocyte mass. Binds to EPOR leading to EPOR dimerization and JAK2 activation thereby activating specific downstream effectors, including STAT1 and STAT3; Endogenous ligands
1	Red	18	ICAM1	9606.ENSP00000264832	Intercellular adhesion molecule 1; ICAM proteins are ligands for the leukocyte adhesion protein LFA-1 (integrin alpha-L/beta-2). During leukocyte trans- endothelial migration, ICAM1 engagement promotes the assembly of endothelial apical cups through ARHGEF26/SGEF and RHOG activation; CD molecules
1	Red	18	IL15RA	9606.ENSP00000380421	Interleukin 15 receptor subunit alpha; CD molecules
1	Red	18	LIF	9606.ENSP00000249075	Lif, interleukin 6 family cytokine; Leukemia inhibitory factor; LIF has the capacity to induce terminal differentiation in leukemic cells. Its activities include the induction of hematopoietic differentiation in normal and myeloid leukemia cells, the induction of neuronal cell differentiation, and the stimulation of acute-phase protein synthesis in hepatocytes; Endogenous ligands
1	Red	18	MMP2	9606.ENSP00000219070	Matrix metalloproteinase-2 (gelatinase a); 72 kDa type IV collagenase; Ubiquitinous metalloproteinase that is involved in diverse functions such as remodeling of the vasculature, angiogenesis, tissue repair, tumor invasion, inflammation, and atherosclerotic plaque rupture. As well as degrading extracellular matrix proteins, can also act on several nonmatrix proteins such as big endothelial 1 and …
1	Red	18	MMP9	9606.ENSP00000361405	Matrix metalloproteinase-9; May play an essential role in local proteolysis of the extracellular matrix and in leukocyte migration. Could play a role in bone osteoclastic resorption. Cleaves KiSS1 at a Gly-|-Leu bond. Cleaves type IV and type V collagen into large C-terminal three quarter fragments and shorter N-terminal one quarter fragments. Degrades fibronectin but not laminin or Pz-peptide; M…
1	Red	18	NOS2	9606.ENSP00000327251	Nitric-oxide synthase, inducible; Nitric oxide synthase, inducible; Produces nitric oxide (NO) which is a messenger molecule with diverse functions throughout the body. In macrophages, NO mediates tumoricidal and bactericidal actions. Also has nitrosylase activity and mediates cysteine S-nitrosylation of cytoplasmic target proteins such PTGS2/COX2 (By similarity). As component of the iNOS-S100A8/…
1	Red	18	PLEKHO2	9606.ENSP00000326706	Pleckstrin homology domain-containing family o member 2; Pleckstrin homology domain containing O2
1	Red	18	PRF1	9606.ENSP00000398568	Perforin-1; Plays a key role in secretory granule-dependent cell death, and in defense against virus-infected or neoplastic cells. Plays an important role in killing other cells that are recognized as non-self by the immune system, e.g. in transplant rejection or some forms of autoimmune disease. Can insert into the membrane of target cells in its calcium-bound form, oligomerize and form large po…
1	Red	18	SLC11A1	9606.ENSP00000233202	Natural resistance-associated macrophage protein 1; Divalent transition metal (iron and manganese) transporter involved in iron metabolism and host resistance to certain pathogens. Macrophage-specific membrane transport function. Controls natural resistance to infection with intracellular parasites. Pathogen resistance involves sequestration of Fe(2+) and Mn(2+), cofactors of both prokaryotic and…
1	Red	18	SMPD4	9606.ENSP00000386531	Sphingomyelin phosphodiesterase 4; Catalyzes the hydrolysis of membrane sphingomyelin to form phosphorylcholine and ceramide
1	Red	18	TREM1	9606.ENSP00000244709	Triggering receptor expressed on myeloid cells 1; Stimulates neutrophil and monocyte-mediated inflammatory responses. Triggers release of pro-inflammatory chemokines and cytokines, as well as increased surface expression of cell activation markers. Amplifier of inflammatory responses that are triggered by bacterial and fungal infections and is a crucial mediator of septic shock; CD molecules
2	Yellow	18	ACVRL1	9606.ENSP00000373574	Serine/threonine-protein kinase receptor R3; Type I receptor for TGF-beta family ligands BMP9/GDF2 and BMP10 and important regulator of normal blood vessel development. On ligand binding, forms a receptor complex consisting of two type II and two type I transmembrane serine/threonine kinases. Type II receptors phosphorylate and activate type I receptors which autophosphorylate, then bind and acti…
2	Yellow	18	ADRA2A	9606.ENSP00000280155	Alpha-2A adrenergic receptor; Alpha-2 adrenergic receptors mediate the catecholamine- induced inhibition of adenylate cyclase through the action of G proteins. The rank order of potency for agonists of this receptor is oxymetazoline > clonidine > epinephrine > norepinephrine > phenylephrine > dopamine > p-synephrine > p-tyramine > serotonin = p-octopamine. For antagonists, the rank order is yohim…
2	Yellow	18	ADRB2	9606.ENSP00000305372	Beta-2 adrenergic receptor; Beta-adrenergic receptors mediate the catecholamine- induced activation of adenylate cyclase through the action of G proteins. The beta-2-adrenergic receptor binds epinephrine with an approximately 30-fold greater affinity than it does norepinephrine; Belongs to the G-protein coupled receptor 1 family. Adrenergic receptor subfamily. ADRB2 sub-subfamily
2	Yellow	18	ARSA	9606.ENSP00000216124	Arylsulfatase A; Hydrolyzes cerebroside sulfate; Belongs to the sulfatase family
2	Yellow	18	COMT	9606.ENSP00000354511	Catechol O-methyltransferase; Catalyzes the O-methylation, and thereby the inactivation, of catecholamine neurotransmitters and catechol hormones. Also shortens the biological half-lives of certain neuroactive drugs, like L-DOPA, alpha-methyl DOPA and isoproterenol; Seven-beta-strand methyltransferase motif containing
2	Yellow	18	CPT1B	9606.ENSP00000379011	Carnitine O-palmitoyltransferase 1, muscle isoform; Carnitine palmitoyltransferase 1B
2	Yellow	18	DBH	9606.ENSP00000376776	Dopamine beta-monooxygenase; Dopamine beta-hydroxylase; Conversion of dopamine to noradrenaline
2	Yellow	18	DRD4	9606.ENSP00000176183	Dopamine receptor D4; Belongs to the G-protein coupled receptor 1 family
2	Yellow	18	EMCN	9606.ENSP00000296420	Endomucin; Endothelial sialomucin, also called endomucin or mucin- like sialoglycoprotein, which interferes with the assembly of focal adhesion complexes and inhibits interaction between cells and the extracellular matrix; Mucins
2	Yellow	18	FA2H	9606.ENSP00000219368	Fatty acid 2-hydroxylase; Required for alpha-hydroxylation of free fatty acids and the formation of alpha-hydroxylated sphingolipids; Belongs to the sterol desaturase family. SCS7 subfamily
2	Yellow	18	GAL3ST1	9606.ENSP00000385735	Galactosylceramide sulfotransferase; Catalyzes the sulfation of membrane glycolipids. Seems to prefer beta-glycosides at the non-reducing termini of sugar chains attached to a lipid moiety. Catalyzes the synthesis of galactosylceramide sulfate (sulfatide), a major lipid component of the myelin sheath and of monogalactosylalkylacylglycerol sulfate (seminolipid), present in spermatocytes (By simila…
2	Yellow	18	LRRC25	9606.ENSP00000340983	Leucine-rich repeat-containing protein 25; May be involved in the activation of cells of innate and acquired immunity
2	Yellow	18	MMRN2	9606.ENSP00000361097	Multimerin-2; Inhibits endothelial cells motility and acts as a negative regulator of angiogenesis; it downregulates KDR activation by binding VEGFA; EMI domain containing
2	Yellow	18	PLA2G4F	9606.ENSP00000380442	Cytosolic phospholipase A2 zeta; Calcium-dependent phospholipase A2 that selectively hydrolyzes glycerophospholipids in the sn-2 position. Has higher enzyme activity for phosphatidylethanolamine than phosphatidylcholine (By similarity); C2 domain containing phospholipases
2	Yellow	18	PLXNB3	9606.ENSP00000442736	Plexin-B3; Receptor for SEMA5A that plays a role in axon guidance, invasive growth and cell migration. Stimulates neurite outgrowth and mediates Ca(2+)/Mg(2+)-dependent cell aggregation. In glioma cells, SEMA5A stimulation of PLXNB3 results in the disassembly of F-actin stress fibers, disruption of focal adhesions and cellular collapse as well as inhibition of cell migration and invasion through …
2	Yellow	18	PNKD	9606.ENSP00000273077	Paroxysmal nonkinesiogenic dyskinesia protein; Probable hydrolase PNKD; Probable hydrolase that plays an aggravative role in the development of cardiac hypertrophy via activation of the NF-kappa- B signaling pathway; Belongs to the metallo-beta-lactamase superfamily. Glyoxalase II family
2	Yellow	18	TH	9606.ENSP00000370571	Tyrosine 3-monooxygenase; Plays an important role in the physiology of adrenergic neurons; Belongs to the biopterin-dependent aromatic amino acid hydroxylase family
2	Yellow	18	WFS1	9606.ENSP00000226760	Wolframin er transmembrane glycoprotein; Wolframin; Participates in the regulation of cellular Ca(2+) homeostasis, at least partly, by modulating the filling state of the endoplasmic reticulum Ca(2+) store; Deafness associated genes
3	Green	22	AVP	9606.ENSP00000369647	Vasopressin-neurophysin 2-copeptin; Neurophysin 2 specifically binds vasopressin; Endogenous ligands
3	Green	22	CD44	9606.ENSP00000398632	CD44 antigen; Receptor for hyaluronic acid (HA). Mediates cell-cell and cell-matrix interactions through its affinity for HA, and possibly also through its affinity for other ligands such as osteopontin, collagens, and matrix metalloproteinases (MMPs). Adhesion with HA plays an important role in cell migration, tumor growth and progression. In cancer cells, may play an important role in invadopod…
3	Green	22	CLDN5	9606.ENSP00000385477	Claudin-5; Plays a major role in tight junction-specific obliteration of the intercellular space; Claudins
3	Green	22	CPLX1	9606.ENSP00000305613	Complexin-1/2; Complexin-1; Positively regulates a late step in exocytosis of various cytoplasmic vesicles, such as synaptic vesicles and other secretory vesicles. Organizes the SNAREs into a cross-linked zigzag topology that, when interposed between the vesicle and plasma membranes, is incompatible with fusion, thereby preventing SNAREs from releasing neurotransmitters until an action potential …
3	Green	22	EGR2	9606.ENSP00000242480	E3 SUMO-protein ligase EGR2; Sequence-specific DNA-binding transcription factor. Binds to two specific DNA sites located in the promoter region of HOXA4; Belongs to the EGR C2H2-type zinc-finger protein family
3	Green	22	GFAP	9606.ENSP00000468500	Glial fibrillary acidic protein; GFAP, a class-III intermediate filament, is a cell- specific marker that, during the development of the central nervous system, distinguishes astrocytes from other glial cells
3	Green	22	GGT1	9606.ENSP00000383232	Glutathione hydrolase 1 proenzyme; Cleaves the gamma-glutamyl bond of extracellular glutathione (gamma-Glu-Cys-Gly), glutathione conjugates, and other gamma-glutamyl compounds. The metabolism of glutathione releases free glutamate and the dipeptide cysteinyl-glycine, which is hydrolyzed to cysteine and glycine by dipeptidases. In the presence of high concentrations of dipeptides and some amino ac…
3	Green	22	HAP1	9606.ENSP00000334002	Huntingtin-associated protein 1; Originally identified as neuronal protein that specifically associates with HTT/huntingtin and the binding is enhanced by an expanded polyglutamine repeat within HTT possibly affecting HAP1 interaction properties. Both HTT and HAP1 are involved in intracellular trafficking and HAP1 is proposed to link HTT to motor proteins and/or transport cargos. Seems to play a …
3	Green	22	HMOX1	9606.ENSP00000216117	Heme oxygenase 1; Heme oxygenase cleaves the heme ring at the alpha methene bridge to form biliverdin. Biliverdin is subsequently converted to bilirubin by biliverdin reductase. Under physiological conditions, the activity of heme oxygenase is highest in the spleen, where senescent erythrocytes are sequestrated and destroyed. Exhibits cytoprotective effects since excess of free heme sensitizes ce…
3	Green	22	HSPA6	9606.ENSP00000310219	Heat shock 70 kDa protein 6; Molecular chaperone implicated in a wide variety of cellular processes, including protection of the proteome from stress, folding and transport of newly synthesized polypeptides, activation of proteolysis of misfolded proteins and the formation and dissociation of protein complexes. Plays a pivotal role in the protein quality control system, ensuring the correct foldi…
3	Green	22	HTR5A	9606.ENSP00000287907	5-hydroxytryptamine receptor 5A; This is one of the several different receptors for 5- hydroxytryptamine (serotonin), a biogenic hormone that functions as a neurotransmitter, a hormone, and a mitogen. The activity of this receptor is mediated by G proteins; 5-hydroxytryptamine receptors, G protein-coupled
3	Green	22	ITPR3	9606.ENSP00000363435	Inositol 1,4,5-trisphosphate receptor type 3; Receptor for inositol 1,4,5-trisphosphate, a second messenger that mediates the release of intracellular calcium; Inositol 1,4,5-triphosphate receptors
3	Green	22	MPZ	9606.ENSP00000432943	Myelin protein P0; Is an adhesion molecule necessary for normal myelination in the peripheral nervous system. It mediates adhesion between adjacent myelin wraps and ultimately drives myelin compaction; Ig-like cell adhesion molecule family
3	Green	22	NGFR	9606.ENSP00000172229	Tumor necrosis factor receptor superfamily member 16; Plays a role in the regulation of the translocation of GLUT4 to the cell surface in adipocytes and skeletal muscle cells in response to insulin, probably by regulating RAB31 activity, and thereby contributes to the regulation of insulin-dependent glucose uptake (By similarity). Low affinity receptor which can bind to NGF, BDNF, NT-3, and NT-4.…
3	Green	22	NOS3	9606.ENSP00000297494	Nitric-oxide synthase, endothelial; Nitric oxide synthase, endothelial; Produces nitric oxide (NO) which is implicated in vascular smooth muscle relaxation through a cGMP-mediated signal transduction pathway. NO mediates vascular endothelial growth factor (VEGF)-induced angiogenesis in coronary vessels and promotes blood clotting through the activation of platelets
3	Green	22	NPAS4	9606.ENSP00000311196	Neuronal PAS domain-containing protein 4; Transcription factor expressed in neurons of the brain that regulates the excitatory-inhibitory balance within neural circuits and is required for contextual memory in the hyppocampus (By similarity). Plays a key role in the structural and functional plasticity of neurons (By similarity). Acts as an early-response transcription factor in both excitatory a…
3	Green	22	NTRK1	9606.ENSP00000431418	High affinity nerve growth factor receptor; Receptor tyrosine kinase involved in the development and the maturation of the central and peripheral nervous systems through regulation of proliferation, differentiation and survival of sympathetic and nervous neurons. High affinity receptor for NGF which is its primary ligand. Can also bind and be activated by NTF3/neurotrophin-3. However, NTF3 only s…
3	Green	22	OLIG2	9606.ENSP00000331040	Oligodendrocyte transcription factor 2; Required for oligodendrocyte and motor neuron specification in the spinal cord, as well as for the development of somatic motor neurons in the hindbrain. Cooperates with OLIG1 to establish the pMN domain of the embryonic neural tube. Antagonist of V2 interneuron and of NKX2-2-induced V3 interneuron development (By similarity); Basic helix-loop-helix proteins
3	Green	22	PLA2G4E	9606.ENSP00000382434	Cytosolic phospholipase A2 epsilon; Calcium-dependent phospholipase A2 that selectively hydrolyzes glycerophospholipids in the sn-2 position; C2 domain containing phospholipases
3	Green	22	POLR2J	9606.ENSP00000292614	DNA-directed RNA polymerase II subunit RPB11-a; DNA-dependent RNA polymerase catalyzes the transcription of DNA into RNA using the four ribonucleoside triphosphates as substrates. Component of RNA polymerase II which synthesizes mRNA precursors and many functional non-coding RNAs. Pol II is the central component of the basal RNA polymerase II transcription machinery. It is composed of mobile elem…
3	Green	22	PSEN2	9606.ENSP00000355747	Presenilin-2; Probable catalytic subunit of the gamma-secretase complex, an endoprotease complex that catalyzes the intramembrane cleavage of integral membrane proteins such as Notch receptors and APP (amyloid-beta precursor protein). Requires the other members of the gamma-secretase complex to have a protease activity. May play a role in intracellular signaling and gene expression or in linking …
3	Green	22	TSPO	9606.ENSP00000379563	Translocator protein; Can bind protoporphyrin IX and may play a role in the transport of porphyrins and heme (By similarity). Promotes the transport of cholesterol across mitochondrial membranes and may play a role in lipid metabolism, but its precise physiological role is controversial. It is apparently not required for steroid hormone biosynthesis. Was initially identified as peripheral-type be…
4	Blue	11	CERS1	9606.ENSP00000485582	annotation not available
4	Blue	11	CLDN15	9606.ENSP00000385300	Claudin-15; Claudins function as major constituents of the tight junction complexes that regulate the permeability of epithelia. While some claudin family members function as impermeable barriers, others mediate the permeability to ions and small molecules. Often, several claudin family members are coexpressed and interact with each other, and this determines the overall permeability. CLDN15 form…
4	Blue	11	EGFL7	9606.ENSP00000360764	Epidermal growth factor-like protein 7; Regulates vascular tubulogenesis in vivo. Inhibits platelet-derived growth factor (PDGF)-BB-induced smooth muscle cell migration and promotes endothelial cell adhesion to the extracellular matrix and angiogenesis
4	Blue	11	EMP2	9606.ENSP00000352540	Epithelial membrane protein 2; Functions as a key regulator of cell membrane composition by regulating proteins surface expression. Also, plays a role in regulation of processes including cell migration, cell proliferation, cell contraction and cell adhesion. Negatively regulates caveolae formation by reducing CAV1 expression and CAV1 amount by increasing lysosomal degradation. Facilitates surfac…
4	Blue	11	HTRA2	9606.ENSP00000258080	Serine protease HTRA2, mitochondrial; Serine protease that shows proteolytic activity against a non-specific substrate beta-casein. Promotes or induces cell death either by direct binding to and inhibition of BIRC proteins (also called inhibitor of apoptosis proteins, IAPs), leading to an increase in caspase activity, or by a BIRC inhibition-independent, caspase-independent and serine protease ac…
4	Blue	11	ICAM2	9606.ENSP00000415283	Intercellular adhesion molecule 2; ICAM proteins are ligands for the leukocyte adhesion protein LFA-1 (integrin alpha-L/beta-2). ICAM2 may play a role in lymphocyte recirculation by blocking LFA-1-dependent cell adhesion. It mediates adhesive interactions important for antigen- specific immune response, NK-cell mediated clearance, lymphocyte recirculation, and other cellular interactions importan…
4	Blue	11	IL4R	9606.ENSP00000379111	Interleukin-4 receptor subunit alpha; Receptor for both interleukin 4 and interleukin 13. Couples to the JAK1/2/3-STAT6 pathway. The IL4 response is involved in promoting Th2 differentiation. The IL4/IL13 responses are involved in regulating IgE production and, chemokine and mucus production at sites of allergic inflammation. In certain cell types, can signal through activation of insulin recepto…
4	Blue	11	NFKBIB	9606.ENSP00000312988	NF-kappa-B inhibitor beta; Inhibits NF-kappa-B by complexing with and trapping it in the cytoplasm. However, the unphosphorylated form resynthesized after cell stimulation is able to bind NF-kappa-B allowing its transport to the nucleus and protecting it to further NFKBIA- dependent inactivation. Association with inhibitor kappa B- interacting NKIRAS1 and NKIRAS2 prevent its phosphorylation rende…
4	Blue	11	TNFRSF12A	9606.ENSP00000326737	Tumor necrosis factor receptor superfamily member 12A; Receptor for TNFSF12/TWEAK. Weak inducer of apoptosis in some cell types. Promotes angiogenesis and the proliferation of endothelial cells. May modulate cellular adhesion to matrix proteins; CD molecules
4	Blue	11	TNFRSF1A	9606.ENSP00000162749	Tumor necrosis factor receptor superfamily member 1A; Receptor for TNFSF2/TNF-alpha and homotrimeric TNFSF1/lymphotoxin-alpha. The adapter molecule FADD recruits caspase-8 to the activated receptor. The resulting death-inducing signaling complex (DISC) performs caspase-8 proteolytic activation which initiates the subsequent cascade of caspases (aspartate- specific cysteine proteases) mediating ap…
4	Blue	11	UBE2N	9606.ENSP00000316176	Ubiquitin-conjugating enzyme E2 N; The UBE2V1-UBE2N and UBE2V2-UBE2N heterodimers catalyze the synthesis of non-canonical 'Lys-63'-linked polyubiquitin chains. This type of polyubiquitination does not lead to protein degradation by the proteasome. Mediates transcriptional activation of target genes. Plays a role in the control of progress through the cell cycle and differentiation. Plays a role i…

## Sheet: Selected upregulated genes
Gene	Count (Nanostring)
	2D
	0h			8h			8h			8h			24h			24h
	Mock			Mock			TH			CVS11			Mock			TH
DBH	96.34	78.34		88.53	70.7		85.95	105.9	137.45	77.63	90.34	160	94.01	72.78		101.04	74.41	87.11
HMOX1	76.02	66.39		83.93	68.24		108.15	77.76	110.85	143.87	84.9	151.11	84.69	85.15		134.44	81.49	119.67
ITPR3	86.56	80.33		66.69	69.47		88.81	78.5	104.64	80.48	59.77	111.11	85.46	58.95		98.48	67.32	68.63
LIF	71.5	82.99		64.39	71.93		100.99	82.2	93.11	94.01	76.75	134.81	79.25	64.04		103.61	56.69	78.31
MMRN2	92.58	89.63		63.24	68.24		85.23	108.86	130.35	53.42	101.21	149.63	109.55	100.43		100.19	97.09	85.35
AVP	100.86	79.01		97.73	68.86		110.3	92.57	125.92	83.33	86.26	143.7	95.56	85.88		101.04	68.74	111.75
CX3CL1	94.84	84.32		91.98	77.46		100.27	71.83	113.51	89.74	89.66	130.37	90.9	78.6		98.48	79.37	91.51
NOS1	103.87	106.23		111.53	68.86		95.26	97.75	125.92	91.88	86.26	151.11	108	76.42		95.05	84.33	69.51
CPT1B	105.38	96.93		103.48	69.47		101.7	93.31	139.22	87.6	84.9	142.22	104.11	79.33		113.03	75.12	109.99
NTRK1	50.43	45.81		33.34	43.65		66.61	53.32	69.17	54.13	44.83	82.96	41.96	34.2		44.53	36.85	59.83
TNFRSF1A	109.89	79.01		100.03	105.13		128.92	91.08	111.73	126.06	102.56	94.81	111.88	108.44		83.06	84.33	106.47
NGFR	88.82	85.65		77.04	91.6		80.93	105.9	137.45	89.74	90.34	157.03	73.03	85.15		83.06	83.62	109.99
ICAM1	48.92	41.83		33.34	41.19		52.28	54.8	62.07	40.6	38.72	57.78	43.51	34.2		41.96	32.6	57.19
TH	38.39	37.84		27.59	43.65		36.53	38.51	39.9	31.34	33.96	51.85	21.75	41.48		31.68	38.27	27.28
CXCL10	28.6	57.1		25.3	49.18		25.07	45.91	50.55	27.78	56.38	53.33	49.72	48.76		49.67	46.06	29.92
Gene	Count (Nanostring)
	2D			3D
	24h			0h			8h			8h			8h			24h
	CVS11			Mock			Mock			TH			CVS11			Mock
DBH	85.18	119.45	186.48	43.37	133.68		30.87	74.96		27.65	77.24	68.27	38.51	135.17	96.09	31.04	85.72
HMOX1	97.47	117.58	154.43	26.92	77.98		26.12	80.22		36.5	86.33	54.61	20	91.48	59.83	20	89.22
ITPR3	64.98	99.85	123.35	26.92	66.84		23.74	64.44		20	68.15	47.79	25.68	95.57	77.96	25.69	68.22
LIF	74.64	86.79	111.69	38.88	80.21		35.62	51.29		36.5	81.78	66.56	51.35	113.32	70.71	31.04	69.97
MMRN2	89.57	111.05	163.17	27.66	98.03		37.99	96.01		20	86.33	76.8	20	140.63	103.34	20	94.46
AVP	83.42	122.25	191.34	26.92	89.12		33.24	74.96		23.23	77.24	87.04	51.35	162.47	90.65	20	104.96
CX3CL1	94.84	93.32	134.03	44.86	93.58		53.42	59.18		33.18	59.07	69.97	50.07	111.96	77.96	29.97	73.47
NOS1	88.69	111.99	157.34	31.4	95.8		30.87	90.75		20	83.3	81.92	34.66	151.55	87.03	20	122.45
CPT1B	76.4	116.65	144.72	100.19	115.85		62.92	113.1		57.51	93.9	85.33	65.47	148.82	92.46	92.04	80.47
NTRK1	39.52	60.66	92.27	22.43	75.75		20	30.25		20	37.86	42.67	20	87.38	59.83	20	40.23
TNFRSF1A	130.84	99.85	101.01	49.35	82.44		56.98	47.35		47.56	46.95	71.68	53.92	61.44	70.71	52.44	48.98
NGFR	83.42	102.65	126.26	38.88	113.63		40.36	72.33		40.92	80.27	92.16	47.5	114.69	81.59	29.97	97.96
ICAM1	34.25	58.79	77.7	20	57.93		20	40.77		20	37.86	39.25	20	81.92	47.14	20	59.48
TH	28.98	39.19	28.17	38.88	20		53.42	38.14		46.45	40.89	51.2	47.5	35.5	76.15	32.11	47.23
CXCL10	37.76	55.06	43.71	27.66	69.07		29.68	67.07		20	69.67	44.37	20	94.21	43.51	20	68.22
Gene	Count (Nanostring)
	3D
	24h			24h
	TH			CVS11
DBH	20	119.09	96.75	78.55	229.66	108.38
HMOX1	20	88.84	115.06	69.82	174.54	114.49
ITPR3	20	73.72	108.52	61.09	165.35	122.12
LIF	23.29	69.94	64.07	58.91	128.61	102.28
MMRN2	20	96.41	88.91	58.91	190.62	134.33
AVP	25.62	90.73	79.76	58.91	234.25	119.07
CX3CL1	36.1	111.53	65.37	61.09	176.84	108.38
NOS1	20	117.2	118.98	56.73	199.8	111.43
CPT1B	55.89	117.2	108.52	91.64	172.24	164.86
NTRK1	20	66.16	49.68	43.64	130.91	87.01
TNFRSF1A	34.93	20	57.53	54.55	82.68	82.43
NGFR	20	100.19	101.98	58.91	163.06	128.23
ICAM1	20	62.38	37.92	20	105.64	68.69
TH	44.25	20	20	52.37	62.01	47.32
CXCL10	20	64.27	48.38	20	103.35	73.27
